# Supplementary material for: Multi-Omics Reveals That the Rumen Transcriptome, Microbiome, and Its Metabolome Co-regulate Cold Season Adaptability of Tibetan Sheep
Source: Front Microbiol. 2022 Apr 13;13:859601. doi: 10.3389/fmicb.2022.859601 (PMC9043902; doi:10.3389/fmicb.2022.859601)
Supplement: Supplementary Material 1 — Analysis of differential genes in rumen transcriptome in cold and warm seasons. [file Table_1.XLSX]

## Sheet: up gene
#ID	cold1_Count	cold2_Count	cold3_Count	warm1_Count	warm2_Count	warm3_Count	cold1_FPKM	cold2_FPKM	cold3_FPKM	warm1_FPKM	warm2_FPKM	warm3_FPKM	FDR	log2FC	FC	regulated
gene-TCHH	1514896	2454331	738583	321895	310622	456468	1899.02	2589.65	854.785	454.311	479.365	558.859	6.51689e-05	1.3792	2.60124	u
gene-LOC114118453	21712	14575	3693	2308	1327	1838	772.52	436.485	121.31	92.4467	58.0826	63.8646	0.000147048	1.58839	3.00715	u
gene-GSTM3	9389	12674	8275	3632	3175	4310	163.557	185.838	133.08	71.2387	68.0765	73.3187	9.47241e-09	1.01035	2.0144	u
gene-DECR1	8710	12584	6986	2818	2522	2897	92.4763	112.471	68.49	33.6715	32.9581	30.026	1.19314e-08	1.26905	2.41002	u
Ovis_aries_newGene_37132	4779	6162	4776	1221	838	807	71.9676	78.1165	66.4051	20.6906	15.5221	11.8607	4.67807e-14	1.82993	3.5552	u
gene-LOC101106610	5396	9043	2852	1803	1741	1934	67.0474	94.5743	32.7146	25.221	26.6312	23.4673	0.00514353	1.00717	2.00996	u
gene-RBM3	4450	5372	5045	1227	1120	1373	60.3151	61.1595	62.9662	18.2845	19.2754	18.7529	7.6208e-60	1.58472	2.99949	u
Ovis_aries_newGene_16440	3450	2960	3433	290	812	1486	50.9335	36.7886	46.7959	4.81222	14.7612	21.4284	0.00405389	1.16733	2.24596	u
gene-SYNE2	66036	72439	78636	24083	21729	28753	46.0429	42.5122	50.6189	18.905	18.6511	19.5797	8.33663e-23	1.13716	2.19948	u
gene-PADI1	11355	18348	7743	3063	3618	5370	45.0073	61.2128	28.3324	13.6672	17.6502	20.7882	0.000501974	1.07568	2.10771	u
gene-KTN1	13512	13812	16472	4013	4236	6216	44.7165	38.4944	50.3773	14.9337	17.2597	20.0912	5.32369e-12	1.17721	2.2614	u
gene-LOC101118514	4052	5782	2486	1011	1328	1751	42.9973	51.622	24.3394	12.0617	17.3291	18.2349	0.0010702	1.03246	2.04551	u
gene-UACA	13851	18953	12889	4838	3909	5774	42.2283	48.6404	36.2892	16.6458	14.6959	17.2065	1.66359e-12	1.20904	2.31184	u
gene-LOC101117955	1828	2215	2068	664	672	822	39.9263	40.7234	41.7094	16.3148	18.0609	17.5233	1.82089e-27	1.09793	2.14048	u
gene-SRSF11	7044	7031	8216	2207	2053	3165	25.2704	23.0584	28.1136	9.85178	9.60651	12.4153	9.95694e-13	1.16994	2.25002	u
gene-KMT2E	10823	10566	14061	4432	3837	4450	24.3223	20.0024	29.113	11.1879	10.5936	9.7176	1.97722e-07	1.02917	2.04085	u
gene-PRSS35	5021	6054	5213	1289	1011	474	24.1181	24.4853	23.103	6.96175	5.97074	2.21955	4.16705e-06	1.63176	3.09891	u
gene-CROT	4706	5144	5851	1632	1661	2401	23.7678	21.9295	27.3574	9.31044	10.3412	11.863	1.37622e-11	1.0529	2.0747	u
gene-RPTN	13572	27931	2138	510	680	978	22.9945	39.832	3.34358	0.972471	1.4165	1.61717	0.00178943	1.37708	2.59742	u
gene-GOLGA4	11615	12968	13309	3008	2892	4766	22.699	21.3418	24.0082	6.61616	6.95225	9.08579	7.46103e-19	1.40557	2.64923	u
gene-B4GALNT2	3166	3506	3306	107	317	616	22.4321	20.9066	21.6243	0.846352	2.75888	4.25634	2.76527e-08	2.0827	4.23599	u
gene-LOC101107004	7725	11502	5222	2938	2246	2492	22.0095	27.5841	13.737	9.42497	7.87554	6.934	0.000248891	1.09163	2.13115	u
gene-JCHAIN	1785	2737	1269	710	617	543	20.852	26.9187	13.6844	9.33695	8.87264	6.19247	0.00127314	1.02722	2.03809	u
gene-SMC3	5231	5639	5870	1835	1658	2291	19.1595	17.3862	19.8497	7.56407	7.47529	8.19534	3.13296e-23	1.13277	2.19279	u
gene-LOC114108777	684	171	1791	131	97	94	18.4504	3.86987	44.6372	3.96176	3.20378	2.46002	0.0026332	1.35617	2.56005	u
gene-ANKRD24	4068	5363	3979	1281	1407	1876	15.2618	16.2493	13.4331	5.62237	6.41577	6.65324	4.35207e-14	1.13181	2.19133	u
gene-LOC101112671	3450	4379	3366	1111	1234	1438	15.211	16.2585	13.7016	5.51604	6.69982	6.19409	8.35321e-18	1.14298	2.20837	u
gene-ATP8A1	8196	9449	8653	2709	2701	3365	15.0576	14.6125	14.6776	5.60318	6.10765	6.03683	3.41546e-54	1.18915	2.28019	u
gene-AKAP9	11459	12458	13889	2812	2722	4581	14.5636	13.2588	16.2998	3.99991	4.2564	5.69837	1.2821e-16	1.46275	2.75633	u
Ovis_aries_newGene_28903	1460	480	1285	266	184	295	14.0199	1.68312	6.27576	0.70434	1.82287	0.804533	0.00114439	1.29282	2.45007	u
gene-ANKRD12	8357	8105	10611	2486	2426	3351	13.8903	11.4696	16.3162	4.65806	4.99948	5.42693	4.90947e-13	1.27551	2.42084	u
gene-C6H4orf17	1580	1861	1721	582	462	555	13.3773	13.2692	13.4537	5.55047	4.81468	4.59143	1.09084e-15	1.24724	2.37387	u
gene-BDH2	936	1242	998	361	313	420	12.6351	14.1045	12.4383	5.47956	5.18906	5.5278	2.8127e-14	1.11092	2.15983	u
gene-EEA1	6333	7160	7222	1611	1574	2388	12.5718	11.9633	13.2369	3.59953	3.8467	4.62929	7.30972e-29	1.48025	2.78997	u
gene-LOC101106855	368	698	66	47	38	58	11.9585	19.0988	1.95262	1.70644	1.49957	1.83155	0.00326169	1.33039	2.51471	u
gene-LOC101107641	1223	1771	1108	330	371	687	11.4748	14.2878	9.38287	3.70696	4.18435	6.52343	0.000150165	1.06297	2.08923	u
gene-FAM133B	1758	1938	2064	650	655	854	11.2973	10.485	12.2463	4.69998	5.18063	5.35666	2.96882e-15	1.01121	2.01561	u
gene-GCC2	4902	5878	5732	1997	1922	2261	10.9792	11.0816	11.853	5.03456	5.29884	4.94583	1.09086e-23	1.01211	2.01686	u
gene-SMC4	3429	3681	4107	1131	990	1392	10.7391	9.70599	11.8774	3.98613	3.81665	4.25646	8.23381e-20	1.25865	2.39271	u
gene-C2H8orf58	1744	1993	1966	585	571	558	10.6356	10.2667	11.0389	4.1441	4.31198	3.17715	2.54081e-15	1.27906	2.42681	u
Ovis_aries_newGene_73472	539	415	819	175	182	108	10.6211	6.88241	14.9138	3.87819	4.42293	2.07235	0.0021804	1.16551	2.24312	u
gene-LOC101113211	1100	1894	541	177	257	492	9.4941	13.758	4.30523	1.71633	2.72024	4.14008	0.00687984	1.12142	2.17561	u
gene-D2HGDH	1573	1658	1878	531	735	414	9.48569	8.40275	10.3452	3.37638	5.4521	2.28319	0.00144978	1.00998	2.01388	u
gene-LOC114117808	938	1253	714	375	231	331	9.46637	11.0681	6.62117	4.34866	4.01397	3.32837	0.000172452	1.08288	2.11826	u
gene-LOC105605886	2920	2772	4011	1107	1009	1283	8.96157	7.15934	11.3643	3.82516	3.80977	3.84411	8.67222e-07	1.05791	2.08191	u
gene-PDZD3	1841	2425	2001	741	696	865	8.48413	9.40694	8.51363	3.84302	3.94776	3.89237	1.39206e-18	1.03185	2.04464	u
gene-LRRCC1	2142	2506	2460	676	668	818	8.32711	8.19985	8.83062	2.95823	3.1937	3.10376	5.4292e-37	1.30901	2.47771	u
gene-LOC114109663	926	1049	1070	300	326	391	8.19705	8.31763	8.24234	3.00045	3.99977	3.50404	4.83101e-17	1.16271	2.23878	u
gene-RAD50	2311	2642	2747	717	703	969	8.12335	7.81847	8.91595	2.83446	3.03877	3.32455	2.13412e-25	1.27948	2.42751	u
Ovis_aries_newGene_29269	475	1426	1102	155	147	91	7.93901	6.73767	17.1805	0.971128	1.02007	0.952111	5.17592e-07	1.83642	3.57124	u
gene-LOC114114517	1099	1190	1187	360	326	529	7.81224	7.12122	7.79714	2.87956	2.84084	3.6619	5.05075e-11	1.10014	2.14375	u
gene-PPIG	3652	3369	4206	984	1143	1754	7.80689	6.04725	8.29244	2.36048	3.00306	3.67011	7.03949e-07	1.09208	2.13181	u
gene-HES2	1043	1514	1175	485	390	420	7.75657	9.42529	8.0052	4.02703	3.54016	3.02166	5.67445e-07	1.04584	2.06457	u
gene-IGF2	693	559	973	236	234	302	7.53784	5.68131	10.3384	3.25741	3.61958	3.66722	0.000431571	1.01809	2.02524	u
gene-RASL10B	1437	2205	1106	338	387	718	7.2094	9.31305	5.1241	1.90603	2.38977	3.51783	0.000229699	1.15242	2.22286	u
gene-NSRP1	1127	1233	1612	420	429	605	7.14936	6.58274	9.44197	2.9937	3.34993	3.74903	2.07062e-06	1.00705	2.0098	u
Ovis_aries_newGene_24073	10367	6435	11824	2428	2212	2948	7.12412	4.65022	6.57651	1.67465	1.61556	1.798	8.02463e-07	1.36568	2.57697	u
gene-LIX1	1652	2101	1909	281	212	194	6.64785	7.11676	7.09543	1.27066	1.04753	0.762338	2.42938e-26	2.38573	5.22608	u
gene-ATG9B	1683	1605	2443	584	602	556	6.64499	5.33384	8.90535	2.5924	2.92665	2.14109	3.54298e-06	1.18959	2.28088	u
gene-HOGA1	971	1037	1123	235	305	519	6.62521	5.95522	7.07343	1.8002	2.56278	3.45963	3.91272e-05	1.0876	2.1252	u
Ovis_aries_newGene_37955	123	173	128	21	22	40	6.57571	7.80534	6.35278	1.2671	1.43541	2.08762	3.50114e-07	1.62767	3.09014	u
gene-LOC105605770	994	788	1447	259	221	259	6.36495	4.11493	8.50255	2.0114	1.78768	1.66965	1.32707e-07	1.51095	2.84997	u
gene-IFRD1	1839	2586	1776	630	625	700	6.24057	7.38778	5.56415	2.40627	2.60981	2.32019	1.63648e-12	1.20733	2.3091	u
gene-LOC114112948	647	927	529	145	147	271	6.13638	7.39862	4.6324	1.54047	1.71271	2.50682	2.36807e-06	1.33846	2.5288	u
gene-LOC114112026	179	269	220	73	45	17	6.03421	7.65535	6.84614	2.74906	1.86855	0.546549	0.00946647	1.15773	2.23106	u
gene-HAS3	1638	2401	1598	682	572	510	5.95866	7.29573	5.312	2.74562	2.55699	1.78446	8.6366e-06	1.13271	2.19271	u
gene-CENPF	3988	4382	4479	1157	1045	1822	5.6311	5.205	5.83671	1.83714	1.81548	2.51105	8.37056e-13	1.25068	2.37953	u
gene-LOC105614852	759	535	1259	22	52	150	5.25249	3.1107	8.03932	0.165998	0.435442	1.00897	4.2805e-06	1.90757	3.75178	u
gene-ESCO1	1954	2314	2230	689	671	922	5.22655	5.27278	5.81203	2.08362	2.14456	2.35027	1.09086e-23	1.10907	2.15706	u
Ovis_aries_newGene_20583	133	215	72	40	17	23	5.10621	6.95144	2.5329	1.71058	0.795681	0.861715	0.00470762	1.24086	2.3634	u
gene-LOC101113965	404	724	363	5	9	12	5.02545	7.59193	4.16786	0.069804	0.130246	0.139531	7.42925e-37	4.05274	16.5957	u
gene-LOC114108752	818	1828	179	85	74	69	4.96831	9.35075	1.00084	0.577691	0.553254	0.404421	6.57489e-05	1.71569	3.28455	u
gene-LOC101119706	1851	1963	2189	324	654	841	4.53989	4.05384	4.9573	0.893835	1.97348	2.0144	0.00016892	1.16402	2.24082	u
gene-SCEL	1336	1517	1476	526	495	444	4.39601	4.20083	4.48396	1.94352	1.99468	1.42486	8.86012e-08	1.08588	2.12266	u
Ovis_aries_newGene_27233	462	728	514	152	116	284	4.29985	5.70143	4.41034	1.5902	1.32943	2.57482	0.000577293	1.08215	2.11719	u
gene-SNX31	621	950	553	193	183	215	4.15302	5.32026	3.39787	1.44724	1.49832	1.39585	3.04105e-08	1.31517	2.48832	u
gene-BBOX1	552	703	394	153	105	240	4.14907	4.44862	2.71389	1.26613	0.968972	1.76589	0.000336976	1.15218	2.22249	u
gene-SGO2	1647	1840	1776	571	546	724	4.11767	3.87202	4.09756	1.60459	1.67781	1.76556	1.57031e-24	1.1145	2.16521	u
Ovis_aries_newGene_61033	10392	7505	14473	3444	2912	3456	3.98424	2.55497	4.89485	1.47181	1.5311	1.28606	4.3923e-05	1.1762	2.25981	u
gene-TLR5	655	658	740	176	206	250	3.83862	3.24572	4.00797	1.16242	1.48794	1.43001	1.5232e-11	1.25139	2.38071	u
gene-CCDC153	215	395	63	23	14	27	3.83805	5.94373	0.999472	0.490855	0.242068	0.384278	0.000142087	1.64411	3.12555	u
gene-ZNF260	1138	1142	1304	439	421	449	3.70027	3.12707	3.91512	1.60561	1.68445	1.4241	1.43591e-08	1.0134	2.01867	u
gene-SLC6A4	586	624	708	189	222	252	3.69767	3.31476	4.12844	1.33742	1.72545	1.5527	8.89583e-09	1.0881	2.12594	u
gene-LOC101120395	711	758	867	183	149	61	3.58259	3.21645	4.03714	1.03557	0.925237	0.296458	5.68091e-05	1.54632	2.92071	u
gene-KIF20B	1309	1226	1526	390	384	485	3.43742	2.7085	3.69677	1.14852	1.21665	1.24197	3.43064e-12	1.2475	2.37429	u
gene-LOC101117063	155	143	184	45	40	64	3.17187	2.45869	3.47909	1.02352	0.987802	1.27087	0.000178148	1.14133	2.20584	u
gene-CEP290	1686	1843	2046	375	412	543	3.10356	2.85608	3.47774	0.776964	0.933073	0.974729	5.13316e-27	1.62697	3.08864	u
Ovis_aries_newGene_2337	361	453	384	120	123	149	3.02385	3.19814	2.97277	1.13296	1.26988	1.21822	5.34627e-11	1.16395	2.24069	u
gene-LOC114115245	334	345	326	88	117	111	2.9687	2.57649	2.6705	0.880725	1.27343	0.961642	5.68189e-07	1.17289	2.25463	u
gene-GNA14	467	523	506	142	131	145	2.93807	2.77051	2.93862	1.00043	1.01179	0.889784	6.31375e-15	1.37558	2.59473	u
gene-LOC101104407	442	564	421	171	122	165	2.90376	3.11837	2.55091	1.25953	0.979958	1.05693	3.11186e-07	1.15102	2.22072	u
gene-HMGN5	88	97	110	28	17	36	2.83759	2.61098	3.26967	0.982229	0.642018	1.13028	0.000934771	1.18954	2.2808	u
Ovis_aries_newGene_45365	331	540	277	118	124	140	2.82101	3.87298	2.17856	1.12452	1.29513	1.15837	0.000578419	1.02905	2.04068	u
gene-LOC101107282	2600	3196	2367	768	883	822	2.81835	2.91567	2.36913	0.937191	1.17805	0.87001	8.81742e-12	1.25022	2.37878	u
gene-CXCL10	213	300	213	29	75	102	2.73739	3.2508	2.53333	0.407426	1.19014	1.28442	0.00681032	1.08279	2.11813	u
gene-CCDC7	799	799	975	282	255	342	2.71662	2.33648	3.06316	0.990386	0.846594	0.942781	2.74758e-09	1.11088	2.15978	u
gene-FAM185A	895	1106	1122	230	284	285	2.7095	2.81774	3.13736	0.783667	1.05711	0.842329	8.04515e-18	1.49379	2.81629	u
gene-LY6G6C	216	254	169	60	53	68	2.58193	2.55229	1.8641	0.805909	0.771135	0.792889	4.9878e-06	1.26189	2.3981	u
gene-TLCD2	700	752	832	303	205	299	2.52188	2.27985	2.7683	1.22793	0.909205	1.04967	1.98406e-06	1.03962	2.05568	u
gene-LOC101116024	393	242	537	67	97	110	2.48641	1.27221	3.10301	0.469558	0.745698	0.671371	0.000186202	1.35367	2.55561	u
gene-STX19	379	546	350	98	82	77	2.37823	2.889	2.02948	0.693665	0.628436	0.471941	6.01108e-10	1.66321	3.1672	u
gene-PLCH1	997	1361	1006	420	344	341	2.36884	2.72256	2.20381	1.12273	1.00516	0.790318	8.86806e-07	1.10433	2.15	u
gene-LOC105609508	342	303	580	78	110	110	2.36491	1.76439	3.70938	0.603662	0.935186	0.74219	6.41764e-05	1.34898	2.54731	u
Ovis_aries_newGene_19642	446	593	166	49	107	71	2.35487	2.9518	1.22458	0.402042	0.713029	0.342988	0.00210625	1.30986	2.47918	u
gene-BICDL1	449	596	589	138	158	273	2.33775	2.59077	2.8019	0.801433	1.00945	1.38685	5.09837e-05	1.04577	2.06447	u
gene-LOC114112946	317	464	193	18	20	104	2.29643	2.82806	1.28995	0.144505	0.174962	0.730879	0.0019142	1.38253	2.60725	u
gene-BRCA2	1668	1713	1872	554	521	527	2.27228	1.96315	2.36364	0.852578	0.87675	0.706637	6.4556e-13	1.25527	2.38712	u
Ovis_aries_newGene_51230	229	192	334	76	79	71	2.21865	1.56169	2.98422	0.823595	0.933011	0.668603	0.00122518	1.10818	2.15573	u
gene-MIS18BP1	587	693	712	204	200	184	2.18241	2.16837	2.44482	0.852173	0.911825	0.666581	8.32371e-10	1.2668	2.40627	u
gene-ARPP21	442	601	480	79	118	127	2.09754	2.35038	2.45099	0.394499	0.525176	0.48291	8.89636e-14	1.68291	3.21076	u
gene-EBI3	262	293	322	74	69	93	2.06346	1.94155	2.33949	0.653658	0.665209	0.712019	1.50431e-10	1.39697	2.63348	u
Ovis_aries_newGene_44393	789	828	850	221	257	389	1.99842	1.75895	2.00665	0.509604	0.869111	0.676332	1.80285e-07	1.07327	2.10419	u
Ovis_aries_newGene_55227	244	364	255	83	80	112	1.99595	1.92446	1.92587	0.578385	0.667815	0.784927	2.11655e-06	1.14928	2.21804	u
gene-ARID5A	286	290	307	125	78	73	1.97918	1.67057	1.92262	0.95456	0.649109	0.478551	0.00180744	1.05423	2.0766	u
gene-RIMKLB	748	754	1099	233	259	341	1.97552	1.67837	2.68175	0.69139	0.841537	0.879368	2.61693e-06	1.15491	2.2267	u
gene-CENPE	1053	1062	1170	162	193	257	1.97016	1.6695	2.02296	0.338466	0.424987	0.45197	1.98436e-27	1.93961	3.83602	u
gene-TMEM243	161	192	104	45	36	36	1.9629	1.97112	1.16605	0.608741	0.536444	0.420243	0.000628627	1.23333	2.35109	u
Ovis_aries_newGene_61126	3724	3809	3430	851	662	1552	1.92666	2.16948	3.23278	1.40843	0.562839	1.59726	2.12497e-07	1.33992	2.53138	u
gene-LOC105610456	375	681	327	78	102	141	1.91114	2.91813	1.53576	0.446584	0.638112	0.69954	7.72755e-06	1.42775	2.69027	u
gene-LOC114118248	76	131	69	26	26	33	1.84805	2.71035	1.54939	0.704266	0.760588	0.778869	0.00922169	1.00584	2.00811	u
Ovis_aries_newGene_63865	56	67	94	3	16	17	1.80572	1.81565	2.8238	0.102245	0.624603	0.541916	0.00653817	1.23655	2.35634	u
gene-GCNA	459	392	323	123	111	132	1.78994	1.33659	1.39242	0.633843	0.848301	0.515969	1.00104e-05	1.16611	2.24405	u
Ovis_aries_newGene_6417	372	423	542	50	45	63	1.75539	1.68241	2.36652	0.263041	0.261471	0.287238	1.30202e-23	2.40932	5.31223	u
gene-LOC114115617	205	219	254	75	55	45	1.72684	1.54834	1.97297	0.702961	0.568815	0.368765	0.000138843	1.26936	2.41055	u
gene-FSBP	550	801	323	183	164	191	1.69917	2.08321	0.920033	0.634794	0.62036	0.575701	0.00295837	1.01982	2.02767	u
gene-CADPS	631	896	568	137	137	196	1.67367	2.12322	1.46963	0.407721	0.446581	0.506054	5.4593e-14	1.63102	3.09733	u
Ovis_aries_newGene_59797	438	220	702	74	64	25	1.67265	0.45393	2.1181	0.323485	0.421625	0.082109	0.000237044	1.57268	2.97456	u
gene-ERC2	431	526	446	78	57	47	1.63068	1.67736	1.58587	0.328466	0.260434	0.167084	2.49646e-15	2.17606	4.51917	u
Ovis_aries_newGene_24854	426	242	558	38	73	148	1.59013	0.755225	1.90564	0.19819	0.326546	0.640065	0.00203236	1.30076	2.46359	u
Ovis_aries_newGene_60885	613	1358	1588	351	333	410	1.57312	2.15757	2.61078	0.681598	0.710621	0.712649	0.00108637	1.08336	2.11897	u
Ovis_aries_newGene_39519	215	306	298	36	45	135	1.5644	1.87886	2.01916	0.29313	0.40388	0.959321	0.0052945	1.14725	2.21491	u
Ovis_aries_newGene_3966	232	153	275	74	63	55	1.55869	0.944103	1.89083	0.81226	0.538186	0.394837	0.00355107	1.09012	2.12892	u
gene-TDRD10	204	434	165	44	50	18	1.54758	4.0385	0.799599	0.256724	0.324549	0.142848	0.000429087	1.49225	2.81328	u
gene-LOC105603371	320	294	331	93	114	119	1.5039	1.1637	1.43642	0.491218	0.660558	0.543683	1.40542e-05	1.0543	2.07671	u
Ovis_aries_newGene_18402	191	115	142	48	47	38	1.48002	0.757031	1.09168	0.427772	0.450765	0.26201	0.0068558	1.0492	2.06938	u
gene-LOC101112981	140	121	167	32	34	29	1.47513	1.05045	1.63244	0.362517	0.424997	0.291501	1.59082e-05	1.44355	2.71989	u
Ovis_aries_newGene_3976	1302	751	1977	428	420	345	1.46341	0.710243	2.05195	0.541	0.580365	0.37883	0.00555485	1.05972	2.08453	u
gene-UGT1A6	218	342	362	103	83	102	1.43971	1.90136	2.20505	0.761219	0.671843	0.657936	4.76442e-05	1.12989	2.18842	u
gene-VSNL1	172	232	173	39	48	40	1.43445	1.62871	1.33271	0.366188	0.492937	0.320039	7.64641e-08	1.5349	2.89769	u
Ovis_aries_newGene_57538	141	181	153	34	47	51	1.42985	1.5473	1.43581	0.385661	0.583957	0.500587	6.4397e-06	1.27564	2.42106	u
gene-LTB	175	238	132	49	20	35	1.42206	1.62576	1.01072	0.445595	0.270339	0.279638	0.000104467	1.47377	2.77747	u
gene-SAP25	122	122	190	42	33	31	1.41665	1.18766	2.03881	0.549833	0.464026	0.343734	0.000464251	1.27576	2.42126	u
Ovis_aries_newGene_38110	1010	692	1442	156	265	424	1.41592	0.85494	1.8573	0.253723	0.471638	0.574847	0.00123695	1.20932	2.31228	u
gene-C20H6orf223	246	190	247	71	70	57	1.38616	0.902283	1.28277	0.447835	0.481189	0.31155	0.000330459	1.16637	2.24446	u
Ovis_aries_newGene_76760	189	203	245	44	64	89	1.38479	1.23943	1.6405	0.362829	0.599239	0.658085	0.000229699	1.13607	2.19781	u
gene-CDH7	442	146	940	20	27	8	1.37972	0.382395	2.7127	0.069763	0.10119	0.024187	1.67199e-06	2.0236	4.06597	u
gene-LOC101109728	482	430	723	159	147	204	1.36426	1.02547	1.89058	0.507198	0.51164	0.564291	6.83572e-05	1.14676	2.21416	u
gene-LOC105605978	104	80	131	6	7	18	1.36356	0.884333	1.29967	0.060828	0.090289	0.207056	7.65145e-07	1.95853	3.88667	u
Ovis_aries_newGene_32487	691	389	878	228	213	156	1.35987	0.644257	1.59519	0.505395	0.516309	0.299569	0.00957014	1.01291	2.01797	u
gene-CXCL9	249	279	165	51	66	111	1.35858	1.28369	0.827868	0.314557	0.443698	0.589632	0.00417873	1.0154	2.02146	u
Ovis_aries_newGene_19649	1405	864	1960	416	267	170	1.33621	0.69098	1.7212	0.444567	0.311687	0.157451	0.00070602	1.35528	2.55847	u
Ovis_aries_newGene_73601	562	500	687	160	141	224	1.25833	0.942867	1.41955	0.40118	0.388952	0.489081	3.35872e-07	1.24689	2.3733	u
gene-CCER2	87	90	102	25	22	16	1.25716	1.09182	1.34848	0.403117	0.37504	0.224781	0.000378232	1.32635	2.50768	u
Ovis_aries_newGene_10823	451	405	430	157	140	136	1.24829	0.983646	1.16511	0.508948	0.509855	0.373257	1.70359e-05	1.07067	2.10041	u
Ovis_aries_newGene_16308	530	513	721	108	133	89	1.24297	1.01385	1.56248	0.283332	0.384386	0.202897	1.01693e-08	1.70178	3.25303	u
Ovis_aries_newGene_64548	368	594	413	116	180	180	1.23669	1.67999	1.28059	0.435951	0.744717	0.590288	0.000357678	1.0013	2.0018	u
gene-LOC101114665	96	107	85	17	24	24	1.20766	1.12844	0.977985	0.240373	0.36687	0.290128	3.50294e-05	1.41275	2.66244	u
gene-LOC114113812	54	98	130	3	2	1	1.17076	1.79629	2.632	0.069188	0.041593	0.021234	1.71662e-10	2.55882	5.89224	u
Ovis_aries_newGene_22207	602	529	822	144	274	153	1.16566	0.862773	1.47105	0.583551	0.652477	0.441722	0.00372752	1.07566	2.10769	u
gene-CATSPER4	205	141	270	53	54	52	1.1589	0.839442	1.36823	0.421263	0.350557	0.25304	0.000581475	1.24122	2.36398	u
gene-NTRK2	523	659	439	116	136	161	1.03307	1.09667	0.800044	0.257002	0.329475	0.310207	3.0807e-11	1.45992	2.75093	u
Ovis_aries_newGene_8947	217	68	392	36	42	47	1.0206	0.253081	1.63671	0.181737	0.231418	0.206636	0.00934584	1.18748	2.27754	u
gene-LOC114117870	179	367	59	0	1	0	0.997742	1.71859	0.303351	0	0.001099	0	1.96794e-09	2.46377	5.51656	u
gene-TTC12	146	224	147	50	51	71	0.956566	1.23554	0.889043	0.367257	0.409274	0.452184	0.000415919	1.04495	2.0633	u
Ovis_aries_newGene_33750	1956	1222	3299	569	548	369	0.94523	0.496971	1.47237	0.309714	0.325737	0.319679	0.000776589	1.29135	2.44756	u
gene-GHSR	158	234	69	8	18	41	0.932369	0.797809	0.210763	0.030147	0.072058	0.133306	0.00262397	1.34705	2.54392	u
Ovis_aries_newGene_30392	144	191	165	36	36	35	0.890381	0.945426	0.86217	0.225495	0.268394	0.204713	7.3431e-09	1.59079	3.01214	u
Ovis_aries_newGene_24069	633	583	577	194	172	259	0.869208	0.674724	0.731688	0.300247	0.289606	0.346886	7.51602e-08	1.0833	2.11888	u
gene-GPR157	214	226	243	65	88	87	0.850513	0.756202	0.889354	0.288771	0.429035	0.336124	0.000123792	1.00991	2.01378	u
gene-REPS2	409	500	433	160	96	140	0.83143	0.857028	0.811909	0.363789	0.239839	0.276605	8.38845e-07	1.23557	2.35474	u
gene-RHEBL1	65	57	56	15	17	20	0.831415	0.613774	0.668094	0.214458	0.268529	0.243235	0.0078007	1.05426	2.07665	u
Ovis_aries_newGene_12779	160	278	140	26	13	31	0.800045	0.79033	0.607156	0.316382	0.095137	0.29286	3.11255e-08	1.98149	3.949	u
gene-ZACN	149	284	156	44	25	20	0.798637	1.27774	0.768012	0.261749	0.157793	0.102287	3.25802e-05	1.61698	3.06732	u
Ovis_aries_newGene_2741	818	950	859	192	210	422	0.796456	0.810202	0.772181	0.210175	0.250912	0.401373	1.25303e-05	1.17865	2.26365	u
Ovis_aries_newGene_18011	556	458	420	150	180	164	0.778237	0.537776	0.917141	0.327027	0.461276	0.312281	0.000153961	1.02841	2.03977	u
gene-LOC101110922	123	123	111	30	34	26	0.763003	0.643378	0.636322	0.209536	0.26013	0.155012	0.00010728	1.29872	2.46011	u
Ovis_aries_newGene_37052	161	238	170	32	35	77	0.756495	0.706535	0.552848	0.204076	0.092796	0.188515	0.000177805	1.30422	2.4695	u
gene-MMP12	107	62	122	10	8	7	0.754183	0.367581	0.789229	0.078843	0.067502	0.048013	6.41593e-07	1.99062	3.97407	u
gene-LOC114114961	92	97	87	14	22	23	0.750054	0.66652	0.657946	0.127577	0.222416	0.182305	2.83065e-05	1.45816	2.74757	u
gene-IL12RB1	119	123	117	41	35	33	0.749945	0.653767	0.682283	0.286884	0.271969	0.201946	0.000623473	1.11148	2.16067	u
gene-MS4A1	99	92	96	27	16	34	0.747882	0.586329	0.670003	0.226657	0.147292	0.251602	0.000888348	1.20905	2.31185	u
Ovis_aries_newGene_39612	144	141	199	50	36	37	0.74101	0.6127	0.946238	0.290084	0.223256	0.184014	0.000189453	1.27937	2.42733	u
Ovis_aries_newGene_43504	328	236	633	122	86	81	0.734703	0.57963	1.03841	0.191195	0.286935	0.109914	0.00355317	1.18831	2.27886	u
gene-CLCF1	90	125	99	16	40	24	0.73008	0.858943	0.745796	0.146063	0.395991	0.191386	0.00732779	1.11187	2.16126	u
Ovis_aries_newGene_16973	414	575	585	177	186	162	0.727975	0.851948	0.951025	0.349106	0.401613	0.277744	1.25865e-05	1.06967	2.09896	u
Ovis_aries_newGene_19648	120	78	136	21	21	8	0.692626	0.377212	0.726724	0.135449	0.146198	0.042863	0.000905474	1.42949	2.69351	u
Ovis_aries_newGene_58483	445	367	697	118	139	104	0.663745	0.459894	0.959442	0.197458	0.253598	0.150475	8.00013e-05	1.34575	2.54162	u
Ovis_aries_newGene_21854	1588	3072	3911	806	354	389	0.659166	1.44665	1.66051	0.602532	0.2704	0.68381	6.57489e-05	1.50936	2.84684	u
Ovis_aries_newGene_68484	63	85	68	10	13	22	0.654207	0.742461	0.649009	0.116861	0.158359	0.218635	0.000246373	1.40022	2.63942	u
Ovis_aries_newGene_21857	916	821	1305	327	308	349	0.634827	0.479006	0.835616	0.255234	0.262816	0.236152	1.6365e-05	1.12004	2.17354	u
gene-CTNNA3	469	300	807	143	134	149	0.630967	0.339637	1.00407	0.21697	0.222334	0.195959	0.00233558	1.16022	2.23492	u
Ovis_aries_newGene_15799	219	528	296	83	100	70	0.617646	1.25577	0.772233	0.263589	0.34572	0.193361	0.000577293	1.25395	2.38494	u
gene-TIGD3	74	69	65	17	24	24	0.616307	0.488204	0.503327	0.159484	0.2449	0.189278	0.00911574	1.00517	2.00718	u
gene-EYA1	179	208	188	46	42	45	0.615279	0.60258	0.601147	0.178236	0.173412	0.149374	1.21448e-09	1.53655	2.90099	u
Ovis_aries_newGene_5868	200	275	141	43	28	29	0.584429	0.677676	0.380037	0.139708	0.100543	0.082794	1.19879e-06	1.70651	3.2637	u
Ovis_aries_newGene_21859	752	679	1078	269	239	323	0.583518	0.442959	0.772276	0.235014	0.227802	0.244539	2.90377e-05	1.09681	2.13882	u
gene-CHDH	221	301	128	43	33	72	0.562456	0.645853	0.300152	0.121638	0.101068	0.178701	0.000429087	1.33485	2.5225	u
gene-LOC105605780	139	134	156	42	39	50	0.535726	0.434548	0.55636	0.181818	0.181235	0.186048	6.25207e-05	1.16183	2.23742	u
Ovis_aries_newGene_42092	151	84	193	26	37	25	0.523564	0.244786	0.619472	0.099188	0.157301	0.084878	0.00183058	1.29687	2.45696	u
Ovis_aries_newGene_53416	136	190	191	52	51	71	0.521997	0.614354	0.675847	0.224169	0.239888	0.265737	0.000139322	1.05345	2.07549	u
Ovis_aries_newGene_75708	158	161	117	32	50	54	0.509299	0.43677	0.349851	0.113763	0.198042	0.170776	0.0016099	1.07535	2.10723	u
Ovis_aries_newGene_64423	158	218	130	32	47	67	0.492953	0.570794	0.374333	0.110301	0.17864	0.203131	0.000850369	1.15491	2.2267	u
gene-TIAM2	216	326	179	55	50	92	0.478465	0.722233	0.43957	0.136286	0.171108	0.21347	0.000107501	1.25096	2.38001	u
Ovis_aries_newGene_40936	484	492	65	13	20	11	0.453884	0.422446	0.491962	0.116423	0.219469	0.089364	6.54969e-06	1.92072	3.78612	u
gene-CYP1A1	77	94	99	16	22	27	0.448631	0.456602	0.533339	0.104262	0.153708	0.153981	0.00011654	1.33868	2.52919	u
gene-WDR27	116	115	142	26	34	43	0.441224	0.35696	0.496216	0.103436	0.146938	0.184106	0.000139965	1.23701	2.35709	u
Ovis_aries_newGene_74908	56	75	68	16	14	13	0.432799	0.494128	0.486307	0.133493	0.131292	0.091875	0.000384486	1.35004	2.5492	u
gene-IL23R	58	72	59	21	14	20	0.421937	0.455274	0.401356	0.172987	0.1218	0.14407	0.00596579	1.06449	2.09143	u
Ovis_aries_newGene_65781	99	91	134	24	34	45	0.41843	0.397946	0.70951	0.256156	0.260441	0.259763	0.00692482	1.01487	2.02073	u
Ovis_aries_newGene_56166	108	186	191	41	33	67	0.414558	0.601823	0.680374	0.175092	0.155134	0.249243	0.0013297	1.13608	2.19783	u
gene-PLAG1	248	232	333	78	76	94	0.392711	0.308905	0.485925	0.137961	0.147368	0.144933	2.23318e-05	1.17833	2.26314	u
Ovis_aries_newGene_23092	222	165	372	29	30	90	0.391495	0.244617	0.606804	0.056495	0.063989	0.155624	0.00135537	1.35283	2.55413	u
gene-POU2F2	176	152	256	66	48	45	0.38755	0.279626	0.515121	0.164971	0.126858	0.094675	0.00176417	1.15789	2.2313	u
Ovis_aries_newGene_33731	219	306	84	51	21	57	0.37789	0.423159	0.302764	0.092575	0.093465	0.091492	0.00909479	1.16488	2.24214	u
gene-CLNK	57	89	62	20	19	19	0.34839	0.46127	0.355108	0.134223	0.143508	0.112532	0.00431389	1.09865	2.14155	u
Ovis_aries_newGene_74408	191	178	178	42	60	63	0.336585	0.263797	0.289116	0.083126	0.128796	0.107432	5.04041e-05	1.17652	2.2603	u
Ovis_aries_newGene_71718	64	77	118	17	16	27	0.336172	0.343274	0.580858	0.100693	0.104102	0.135461	0.00139054	1.26837	2.4089	u
gene-FAM133A	74	99	93	19	25	34	0.324159	0.377793	0.38721	0.094563	0.136621	0.14826	0.00135537	1.12562	2.18195	u
Ovis_aries_newGene_37368	78	82	105	8	0	14	0.314091	0.296652	0.56589	0.036493	0	0.052774	0.001665	1.40916	2.65582	u
Ovis_aries_newGene_7289	266	260	677	104	102	141	0.307575	0.253184	0.72291	0.135352	0.143987	0.158393	0.00990736	1.0504	2.0711	u
Ovis_aries_newGene_12534	64	66	79	19	17	23	0.305148	0.265243	0.347921	0.097764	0.095397	0.1062	0.00242117	1.12881	2.18678	u
Ovis_aries_newGene_7293	257	245	416	83	96	119	0.284298	0.227641	0.425456	0.10329	0.130138	0.12785	0.0010769	1.05718	2.08086	u
Ovis_aries_newGene_30293	254	169	463	79	52	101	0.274392	0.153297	0.462749	0.095595	0.069269	0.106466	0.00551907	1.13925	2.20266	u
gene-VANGL2	70	77	71	17	26	24	0.273849	0.253679	0.256788	0.070994	0.124205	0.090571	0.00624584	1.0296	2.04145	u
Ovis_aries_newGene_42094	105	102	201	43	35	42	0.254452	0.207757	0.449405	0.116296	0.104678	0.098583	0.00966801	1.03582	2.05028	u
Ovis_aries_newGene_8942	228	88	563	16	16	43	0.24965	0.080364	0.569203	0.019663	0.02159	0.045377	0.000208937	1.62063	3.07509	u
Ovis_aries_newGene_30359	48	80	86	16	13	18	0.249244	0.355082	0.420022	0.092953	0.082296	0.08855	0.000901087	1.30693	2.47414	u
gene-TRIM66	120	228	145	20	29	60	0.240607	0.38624	0.268669	0.043357	0.071077	0.116214	0.00066729	1.33122	2.51616	u
gene-MYH1	94	56	138	9	11	2	0.231511	0.115606	0.314371	0.024294	0.031509	0.004535	0.000315176	1.58235	2.99458	u

## Sheet: down gene
#ID	cold1_Count	cold2_Count	cold3_Count	warm1_Count	warm2_Count	warm3_Count	cold1_FPKM	cold2_FPKM	cold3_FPKM	warm1_FPKM	warm2_FPKM	warm3_FPKM	FDR	log2FC	FC	regulated
gene-KLK8	0	0	0	264	204	163	0	0	0	3.59226	3.21962	1.92	1.18043e-36	-4.53896	0.0430167	D
gene-MUC13	0	0	0	114	97	210	0	0	0	0.98189	0.91545	1.56656	4.13242e-29	-4.11849	0.0575719	D
gene-CLCA4	0	2	2	213	192	864	0	0.005945	0.006371	1.14334	1.12648	4.02863	4.33534e-20	-3.54951	0.0854067	D
gene-SI	0	0	0	273	78	643	0	0	0	0.785838	0.244656	1.60857	4.62342e-13	-2.90219	0.133769	D
gene-LOC101122753	0	3	1	65	73	240	0	0.002473	0.001258	0.107448	0.131586	0.343207	8.30129e-12	-2.75369	0.148271	D
gene-TMC5	0	0	0	59	52	345	0	0	0	0.268395	0.261251	1.37671	2.77167e-07	-2.13225	0.228102	D
gene-MGAM	2	1	0	258	62	562	0.00263	0.001925	0	0.680375	0.178818	1.28629	6.90025e-11	-2.64848	0.159488	D
gene-APOB	6	20	3	1257	510	809	0.00646	0.017679	0.001993	1.52641	0.677449	0.851738	1.67005e-28	4.05977	16.6768	D
gene-SLC6A19	3	0	0	83	50	351	0.015801	0	0	0.73145	0.483573	2.70699	2.91128e-06	1.95732	3.88339	D
gene-VIL1	4	7	11	392	222	1791	0.016571	0.023555	0.043585	1.9218	1.18619	7.61869	2.55492e-14	3.02914	8.16322	D
gene-PIGR	5	16	0	182	88	156	0.016585	0.054467	0	0.848946	0.445319	0.627742	1.21283e-05	1.86745	3.64886	D
gene-NOS1	12	19	27	57	80	269	0.017638	0.022799	0.035925	0.093024	0.144437	0.385444	4.1342e-05	1.74577	3.35374	D
gene-SYT1	7	2	8	49	121	169	0.021624	0.005387	0.023408	0.175787	0.47533	0.527259	2.59375e-09	2.4195	5.34987	D
gene-SLITRK3	11	26	20	54	129	883	0.021633	0.042388	0.036229	0.117709	0.310099	1.69464	9.93088e-05	1.68042	3.20521	D
gene-LOC101117756	3	2	4	109	40	341	0.023702	0.019617	0.032823	1.44368	0.571906	3.93906	1.76713e-08	2.33167	5.03388	D
gene-TM4SF4	3	0	12	171	110	66	0.023771	0	0.107663	1.90136	1.32871	0.62947	0.000171153	1.61544	3.06406	D
gene-LOC101104950	11	2	6	47	65	97	0.040615	0.006541	0.021499	0.202708	0.3108	0.36525	9.73651e-07	2.03647	4.10241	D
gene-RAB3C	28	30	20	89	122	83	0.047197	0.04283	0.031526	0.170227	0.255621	0.137559	1.10432e-06	1.75388	3.37265	D
gene-ABCG8	9	6	2	88	42	150	0.047553	0.025153	0.006789	0.556906	0.28862	0.831824	5.7721e-08	2.23725	4.71498	D
gene-LOC780488	19	25	7	510	207	532	0.048995	0.053043	0.016335	1.48996	0.660248	1.34823	4.33534e-20	3.31205	9.93174	D
gene-DIRAS2	14	30	8	64	67	57	0.052893	0.095428	0.027831	0.272712	0.310378	0.209543	0.000826088	1.43182	2.69787	D
gene-FCGBP	33	50	47	500	242	1356	0.053108	0.068915	0.070013	1.04538	0.489206	2.26773	1.12083e-13	2.79437	6.9373	D
gene-GUCA2A	2	2	0	84	48	615	0.054913	0.042121	0	4.18493	2.59243	26.6218	1.80738e-05	1.7975	3.47617	D
gene-NLRP6	16	9	14	71	47	163	0.055593	0.023489	0.042532	0.276767	0.198924	0.552475	3.09112e-06	1.91331	3.76673	D
gene-PDZK1	9	8	7	108	54	653	0.057898	0.042143	0.038001	0.824724	0.478156	4.58606	1.73439e-06	2.01651	4.04605	D
gene-MYO7B	27	8	21	281	119	827	0.059369	0.013029	0.041612	0.696487	0.321073	1.77965	2.5985e-08	2.29996	4.92445	D
gene-TRIM31	16	9	29	100	47	340	0.061611	0.030835	0.108758	0.482226	0.243022	1.41445	0.000248568	1.60577	3.04358	D
gene-PCK1	12	25	0	78	337	299	0.065029	0.112537	0	0.483277	2.40048	1.64073	0.000970499	1.42839	2.69146	D
gene-MME	20	23	30	78	53	143	0.070752	0.069453	0.105967	0.324535	0.238863	0.718441	2.79541e-05	1.6137	3.06036	D
gene-PGC	7	8	9	116	52	87	0.075828	0.076343	0.093002	1.49799	0.724322	0.969679	1.06256e-10	2.45826	5.49555	D
gene-CHGB	14	11	21	92	89	101	0.078077	0.04776	0.109731	0.583375	0.61644	0.557209	1.49986e-11	2.28534	4.87478	D
gene-SCG2	14	9	20	84	150	246	0.082075	0.040439	0.109484	0.565482	1.10415	1.44095	1.99225e-11	2.52297	5.74765	D
gene-TRIM40	12	16	0	65	46	141	0.082895	0.09273	0	0.508877	0.393613	0.959831	0.00715962	1.20613	2.30718	D
gene-FOLR3	6	7	14	134	116	168	0.083376	0.070256	0.17861	2.09004	1.98277	2.30467	1.39672e-23	3.25074	9.51851	D
Ovis_aries_newGene_5563	12	10	17	54	38	53	0.084854	0.055097	0.112281	0.350941	0.272243	0.306884	7.90497e-05	1.56973	2.9685	D
gene-KLK9	17	22	21	1145	744	217	0.091966	0.098514	0.102825	7.06499	5.02055	1.16127	1.25764e-15	3.09913	8.56901	D
gene-MASP1	31	58	37	84	89	172	0.093146	0.150424	0.104474	0.291899	0.339096	0.517032	7.12938e-05	1.4201	2.67603	D
gene-DPEP1	16	15	19	60	54	805	0.102019	0.084477	0.114072	0.446004	0.439647	5.26146	0.000580894	1.49585	2.8203	D
gene-PENK	10	10	20	213	501	519	0.106231	0.087603	0.201977	2.66446	6.85708	5.64125	8.33528e-27	3.69899	12.9869	D
gene-ESR1	49	76	44	75	182	426	0.11436	0.149185	0.095352	0.19637	0.527104	0.978543	0.000666653	1.45725	2.74585	D
gene-EEF1A2	15	36	22	119	150	177	0.114375	0.244604	0.162927	1.09271	1.49915	1.40455	3.61329e-14	2.40185	5.28481	D
gene-MYO15B	75	106	108	228	138	758	0.11656	0.139046	0.154293	0.400358	0.264247	1.15474	0.000591577	1.45201	2.73589	D
gene-LOC101117107	14	20	19	99	50	101	0.117028	0.138327	0.145448	0.928659	0.507201	0.820875	2.42502e-07	1.90434	3.74337	D
gene-TMEM132C	41	99	37	230	161	175	0.121579	0.250677	0.101013	0.778706	0.592895	0.513871	4.08015e-05	1.55377	2.93583	D
gene-TMPRSS4	18	48	18	80	42	147	0.123913	0.276804	0.109811	0.622832	0.359198	1.00322	0.00580338	1.23214	2.34915	D
gene-LOC101113054	34	40	32	430	145	111	0.124126	0.121728	0.106358	1.76656	0.650178	0.395533	9.01651e-06	1.85168	3.60921	D
gene-FABP6	5	12	2	208	69	988	0.134548	0.281446	0.055291	7.00071	2.5254	28.8744	1.93421e-06	1.99686	3.99131	D
gene-CDH17	28	53	22	165	125	342	0.136251	0.214569	0.097658	0.907662	0.750512	1.63334	9.57033e-09	2.12212	4.35332	D
gene-LOC101116991	9	18	11	43	82	330	0.138101	0.226623	0.154741	0.734581	1.55014	4.9611	1.88325e-05	1.83489	3.56744	D
Ovis_aries_newGene_30716	12	22	46	154	195	143	0.140032	0.230515	0.223531	0.992209	1.26787	0.769361	3.91003e-07	2.00077	4.00214	D
gene-HRG	17	46	20	73	91	118	0.14065	0.333806	0.158586	0.710024	0.968267	0.997652	5.09837e-05	1.56182	2.95226	D
gene-SMPDL3B	21	39	13	82	67	129	0.140727	0.215579	0.075689	0.616819	0.54284	0.83673	4.73811e-05	1.60603	3.04413	D
gene-B4GALNT1	38	71	44	120	114	163	0.153113	0.20525	0.125913	0.568906	0.432201	0.586745	6.09584e-07	1.49832	2.82513	D
gene-MPZ	20	39	29	49	362	621	0.153227	0.249356	0.202932	0.417799	3.44002	4.68406	1.65383e-05	1.84575	3.59439	D
gene-CARTPT	10	0	16	75	93	114	0.157723	0	0.229898	1.32522	1.81388	1.7545	0.00135825	1.41888	2.67377	D
gene-KLHL31	64	74	122	106	228	648	0.161448	0.156449	0.284782	0.299428	0.708957	1.60201	0.00225524	1.34102	2.5333	D
gene-CHAC1	17	33	13	41	116	55	0.162497	0.260584	0.116043	0.440002	1.36943	0.51326	0.00587539	1.24624	2.37222	D
gene-NETO2	66	44	81	118	188	856	0.165235	0.091797	0.190651	0.340332	0.591488	2.1446	0.000412244	1.54693	2.92195	D
Ovis_aries_newGene_25450	83	49	13	183	169	200	0.165925	0.081876	0.02372	0.412902	0.416706	0.392379	0.00278306	1.32941	2.51299	D
gene-PLA2G4D	39	65	57	159	142	147	0.166362	0.233947	0.227495	0.774729	0.756365	0.618746	1.13249e-08	1.62283	3.07978	D
gene-LOC106991388	41	55	39	118	74	244	0.168056	0.189174	0.144083	0.542232	0.370355	0.974674	0.000140077	1.47364	2.77722	D
Ovis_aries_newGene_70603	55	70	21	125	88	165	0.172912	0.185567	0.059863	0.44551	0.343057	0.509273	0.00394575	1.20684	2.30832	D
gene-SFRP5	20	24	33	42	159	313	0.175343	0.174041	0.268496	0.423588	1.75718	2.7447	0.000123892	1.66026	3.16074	D
gene-KANK4	48	52	57	61	127	121	0.177843	0.196457	0.211066	0.25717	0.565569	0.43503	0.00573005	1.05321	2.07515	D
gene-PTPRH	29	29	32	80	41	131	0.179186	0.148401	0.181209	0.554858	0.309204	0.796316	0.00176417	1.28017	2.42868	D
gene-ACE2	60	72	39	164	101	702	0.185715	0.189572	0.11244	0.578837	0.390384	2.15512	0.000407538	1.54288	2.91376	D
gene-OLFM1	33	28	49	68	56	90	0.186494	0.135305	0.258515	0.460389	0.39551	0.517424	0.00840844	1.01965	2.02743	D
gene-HKDC1	48	64	55	109	87	269	0.19457	0.183702	0.172095	0.420901	0.365571	1.16178	0.000570298	1.33573	2.52404	D
gene-LOC114109639	73	61	111	172	163	270	0.205267	0.106546	0.211437	0.556825	0.603292	0.666116	3.0621e-05	1.36528	2.57626	D
gene-PRPH	25	30	19	72	102	181	0.206564	0.205748	0.142001	0.67272	1.04138	1.46808	8.04633e-08	1.938	3.83174	D
gene-DMKN	31	9	27	228	136	100	0.210834	0.047518	0.166726	1.76885	1.15926	0.671563	1.29745e-05	1.83117	3.55826	D
gene-MMP9	33	63	45	102	75	81	0.210901	0.335313	0.26567	0.730453	0.589906	0.507315	0.00575797	1.0216	2.03017	D
Ovis_aries_newGene_37597	49	76	83	321	387	57	0.21963	0.266041	0.361317	1.07517	1.42117	0.359751	0.00684193	1.23938	2.36097	D
gene-SPP1	20	77	44	206	197	376	0.221889	0.71392	0.446126	2.56075	2.67773	4.0692	3.03089e-08	2.05141	4.14512	D
gene-GATA6	51	29	43	79	99	388	0.224367	0.109065	0.1761	0.395243	0.544723	1.69402	0.00118062	1.42602	2.68705	D
gene-NAALADL1	42	30	45	415	134	2179	0.229897	0.132454	0.22299	2.87906	1.01072	13.1329	1.65036e-06	2.02503	4.07	D
gene-SLCO4A1	52	42	35	81	90	125	0.233592	0.159545	0.143412	0.412013	0.498938	0.552207	0.000121337	1.28053	2.42928	D
gene-LOC101112356	61	46	41	224	220	362	0.234197	0.148559	0.14526	0.966398	1.03808	1.35659	7.49957e-18	2.38426	5.22077	D
gene-ENPEP	61	67	18	271	146	1229	0.239069	0.222591	0.063819	1.20307	0.709592	4.74883	4.19156e-05	1.768	3.40581	D
gene-STMN2	33	88	16	347	262	374	0.239173	0.551905	0.107582	2.9095	2.39986	2.71985	8.86012e-08	2.11083	4.31939	D
gene-TRIL	92	104	113	128	144	322	0.241174	0.230267	0.273684	0.379059	0.46648	0.828397	0.00413321	1.03029	2.04243	D
gene-SLC22A3	49	48	19	50	138	812	0.245533	0.27558	0.07909	0.266334	1.00329	3.7605	0.0028475	1.33841	2.52873	D
Ovis_aries_newGene_16954	87	120	90	220	175	130	0.248033	0.289433	0.238808	0.712039	0.620253	0.364371	0.00434609	1.01372	2.01912	D
gene-ACYP2	18	28	24	43	47	75	0.248313	0.325557	0.331766	0.701277	1.01844	1.08198	0.00117998	1.22823	2.34279	D
gene-DIO1	38	51	20	68	76	127	0.251605	0.290443	0.114722	0.501484	0.621993	0.830563	0.00232898	1.22059	2.33041	D
gene-CA8	51	87	70	157	171	448	0.252381	0.366591	0.324592	0.885886	1.05834	2.19933	3.56335e-06	1.68671	3.21921	D
gene-ACSS3	72	69	33	89	147	157	0.254891	0.204437	0.105748	0.355033	0.638648	0.543361	0.00362729	1.15125	2.22106	D
gene-SEC14L2	47	49	72	150	99	168	0.255698	0.217372	0.363901	0.931042	0.66163	0.896887	2.04609e-05	1.38746	2.61617	D
gene-LOC105613870	38	46	71	184	113	128	0.257274	0.25471	0.446886	1.48845	0.944087	0.91761	0.000104467	1.42418	2.68361	D
gene-TMEM200A	53	87	43	45	282	678	0.257931	0.354684	0.184667	0.234697	1.63348	3.18526	0.00372752	1.31759	2.4925	D
gene-BMP5	70	61	108	138	126	310	0.264155	0.194178	0.381084	0.591198	0.591277	1.15811	0.00192818	1.19856	2.29511	D
gene-KLK10	26	25	52	1442	924	179	0.269339	0.226521	0.533381	18.0706	12.6627	1.93359	6.89174e-09	2.38583	5.22644	D
gene-LOC101123627	25	44	23	136	85	90	0.273285	0.410292	0.239369	1.72565	1.18172	0.987712	1.78934e-05	1.60869	3.04975	D
gene-LOC101121256	68	113	58	212	151	283	0.276673	0.390573	0.219909	0.983592	0.762341	1.13597	1.84399e-06	1.50786	2.84387	D
gene-PLIN1	49	115	35	54	752	790	0.28317	0.669352	0.182833	0.34958	6.08674	4.85202	0.0011801	1.44516	2.72294	D
gene-SLC1A1	71	80	58	135	85	355	0.290989	0.277012	0.219936	0.623704	0.428033	1.42689	0.00391088	1.21416	2.32005	D
gene-KLK13	32	48	13	1031	563	132	0.290997	0.365461	0.109358	10.8338	6.32022	1.17452	5.3516e-07	2.1059	4.30465	D
gene-IL1RL1	53	82	22	97	139	350	0.303949	0.400133	0.117493	0.634112	0.993244	1.99126	0.00201051	1.35366	2.5556	D
gene-SPINK7	12	50	2	105	108	299	0.305746	1.14955	0.037348	3.24858	3.65064	8.04473	0.0043058	1.28286	2.4332	D
gene-SLC26A9	95	48	100	185	214	218	0.307722	0.130186	0.297415	0.673847	0.854882	0.690969	0.000189453	1.34011	2.53171	D
gene-IL17B	27	33	52	52	87	288	0.310718	0.320839	0.564736	0.680336	1.26073	3.31884	0.0049532	1.26719	2.40693	D
gene-KLHL30	79	72	82	147	131	137	0.315833	0.243329	0.305104	0.665564	0.650513	0.537415	0.000161097	1.0734	2.10438	D
gene-HOXA7	66	76	60	125	141	163	0.333779	0.32674	0.282898	0.714959	1.06814	0.813162	1.61876e-07	1.32086	2.49815	D
Ovis_aries_newGene_12404	30	35	23	101	68	109	0.348227	0.348335	0.251585	1.90724	1.1904	1.60628	8.82617e-07	1.63674	3.10963	D
gene-SFRP4	47	97	47	171	189	149	0.349725	0.611045	0.323063	1.44373	1.75359	1.09198	3.55562e-05	1.45365	2.739	D
gene-CREB3L3	61	82	37	207	104	187	0.359108	0.402523	0.198671	1.36756	0.753083	1.07702	0.000180682	1.4026	2.64377	D
gene-GDF10	58	42	127	108	177	602	0.360764	0.218594	0.728417	0.752476	1.35379	3.65568	0.00678094	1.23524	2.3542	D
gene-FGF1	102	96	81	120	165	283	0.375527	0.298272	0.611537	0.499408	0.803693	1.01452	0.000942329	1.12535	2.18155	D
gene-HHATL	46	24	38	151	143	69	0.376252	0.165625	0.284829	1.4071	1.46385	0.558595	0.000982862	1.39794	2.63524	D
Ovis_aries_newGene_24737	52	72	28	94	148	104	0.376472	0.447408	0.113994	0.218355	0.210182	0.129599	0.00498884	1.1516	2.2216	D
gene-TRMT9B	79	89	64	82	280	862	0.380183	0.327689	0.258167	0.437529	1.6202	3.79314	0.00109908	1.44852	2.72927	D
gene-ARL4D	36	44	48	63	111	466	0.384594	0.322623	0.466029	0.764491	1.45515	4.87127	0.00147508	1.41569	2.66788	D
gene-PI15	28	48	22	57	117	286	0.38591	0.560467	0.277985	0.884824	2.0003	3.88507	0.000358946	1.53257	2.89302	D
gene-ZBTB18	101	108	437	474	732	1287	0.395509	0.357185	1.58489	2.16052	3.6503	5.06234	0.00177866	1.3716	2.58757	D
gene-TF	68	69	36	103	232	427	0.396406	0.340197	0.189803	0.676258	1.66866	2.44356	5.09837e-05	1.6419	3.12076	D
Ovis_aries_newGene_78349	33	34	41	101	132	174	0.397194	0.211295	0.321964	0.780111	0.95527	1.1097	7.43803e-11	1.91981	3.78374	D
gene-MS4A8	35	38	39	86	89	244	0.401708	0.355364	0.45196	1.10793	1.26006	2.79473	2.80417e-05	1.6069	3.04598	D
gene-CDHR5	69	78	72	178	150	389	0.402197	0.38201	0.380635	1.20978	1.17452	2.35326	7.01726e-07	1.64642	3.13056	D
gene-CDHR2	115	169	87	572	304	1298	0.416017	0.515675	0.292197	2.34266	1.36107	4.61548	4.42384e-08	2.04629	4.13043	D
gene-LEPR	78	115	110	182	148	243	0.426848	0.531144	0.557161	1.12913	1.00287	1.30724	7.01105e-06	1.16314	2.23945	D
Ovis_aries_newGene_10775	53	35	46	321	419	94	0.434756	0.240978	0.34556	2.96194	4.2353	0.746472	2.37638e-05	1.78296	3.44131	D
gene-LOC101114456	70	125	25	226	221	432	0.437481	0.665202	0.140719	1.60915	1.71502	2.66653	0.0001952	1.54518	2.91841	D
gene-CCL25	81	92	105	182	103	287	0.448852	0.413721	0.520116	1.29536	0.784725	1.58465	0.00219099	1.10592	2.15236	D
gene-LIPE	67	91	94	67	405	293	0.449123	0.514	0.579319	0.501384	3.34577	1.91862	0.00839225	1.19069	2.28261	D
gene-C5AR2	60	117	49	143	143	161	0.471994	0.787997	0.362888	1.31828	1.47154	1.25082	0.00190757	1.11565	2.16693	D
Ovis_aries_newGene_67759	58	40	38	142	114	75	0.473011	0.529802	0.333303	2.92614	2.6939	1.34595	0.00324099	1.20379	2.30344	D
gene-LOC114112897	14	9	14	50	51	63	0.492139	0.278178	0.457798	2.09112	2.32075	2.28736	1.56353e-06	1.80626	3.49735	D
gene-HRH1	96	135	128	129	214	355	0.49875	0.594741	0.618238	0.755868	1.37821	1.8146	0.00286271	1.06115	2.0866	D
gene-SPOCK1	152	161	192	249	274	396	0.499114	0.442927	0.581434	0.919475	1.10679	1.27103	8.89401e-07	1.12981	2.1883	D
gene-LOC114112164	98	75	160	272	233	181	0.503333	0.324093	0.761695	1.5813	1.47983	0.911245	0.0049532	1.09641	2.13822	D
Ovis_aries_newGene_25363	100	307	93	400	363	362	0.507332	0.774137	0.304915	0.669547	0.719116	0.600671	0.00422798	1.16496	2.24227	D
Ovis_aries_newGene_74692	84	55	120	97	245	633	0.510086	0.281084	0.674634	0.666589	1.84612	3.78984	0.0041314	1.28281	2.43313	D
gene-LOC114118082	91	63	138	864	558	162	0.522481	0.30105	0.72934	5.58477	3.94225	0.90379	0.00016211	1.62687	3.08841	D
gene-ISLR2	142	212	78	108	532	1232	0.529356	0.669172	0.269405	0.451108	2.48528	4.57688	0.00551635	1.26701	2.40663	D
gene-UCHL1	41	82	22	160	147	221	0.542728	0.928169	0.266183	2.4169	2.42854	2.90635	3.23239e-05	1.61225	3.05727	D
Ovis_aries_newGene_71948	60	76	28	152	143	134	0.555289	0.467257	0.235842	1.63395	1.68912	1.22521	0.000429087	1.34374	2.53809	D
Ovis_aries_newGene_55519	19	14	9	79	68	102	0.579559	0.13167	0.091032	1.02459	0.963387	1.15648	2.06202e-09	2.14758	4.43084	D
gene-CHGA	77	85	49	96	118	180	0.587108	0.541039	0.342811	0.825079	1.10498	1.34055	0.00339551	1.02948	2.04129	D
gene-LOC101105348	159	199	205	366	403	516	0.588599	0.619329	0.700074	1.52714	1.83691	1.86565	4.63138e-17	1.48683	2.80272	D
gene-HK2	212	242	220	327	312	458	0.599898	0.578621	0.576623	1.04503	1.08967	1.27073	6.83112e-09	1.02358	2.03296	D
gene-LOC101112460	161	185	200	350	286	294	0.600924	0.581678	0.688796	1.46836	1.31522	1.0721	1.50402e-05	1.06221	2.08813	D
gene-KRT8	74	41	75	408	291	1522	0.610161	0.284559	0.573193	3.83198	2.98489	12.4109	6.42183e-09	2.31396	4.97246	D
gene-LOC101117785	50	53	101	339	287	246	0.631622	0.566347	1.17717	4.85295	4.49417	3.04867	9.72184e-09	1.95184	3.86868	D
gene-LOC114116078	44	38	60	183	159	174	0.632637	0.46029	0.810996	3.01023	2.87255	2.48672	1.07781e-10	1.89576	3.72117	D
gene-MGLL	126	152	140	198	209	752	0.638413	0.622122	0.608412	1.12886	1.30219	3.71565	0.00226824	1.25117	2.38035	D
gene-LOC101105860	98	57	119	348	245	167	0.653994	0.433383	0.426952	3.66086	2.19576	0.695845	0.00102421	1.32865	2.51167	D
gene-LOC101103958	46	57	38	160	83	106	0.658348	0.695349	0.511805	2.62848	1.4791	1.51076	0.000431135	1.31105	2.48123	D
gene-KBTBD11	314	381	303	431	498	840	0.684215	0.700062	0.610575	1.05775	1.33795	1.79086	1.04811e-05	1.07728	2.11006	D
gene-LOC101112590	44	40	59	68	76	125	0.692758	0.540898	0.864882	1.22896	1.50025	1.96259	0.00560918	1.01199	2.01669	D
Ovis_aries_newGene_62438	162	166	209	290	328	402	0.693509	0.595377	0.823601	1.39713	1.7273	1.67898	3.15377e-08	1.20406	2.30387	D
gene-HEPH	213	340	174	389	392	748	0.721505	0.950907	0.53182	1.45963	1.61153	2.45784	9.81893e-05	1.21802	2.32627	D
gene-LOC101102057	45	52	40	165	187	169	0.738478	0.72151	0.608413	3.08888	3.80764	2.72176	4.40715e-14	2.02194	4.0613	D
gene-AOC1	158	192	168	616	831	1542	0.786776	0.805915	0.771256	3.4546	5.09666	7.50779	3.40951e-20	2.47739	5.5689	D
gene-CD177	86	91	44	201	197	152	0.792171	0.711016	0.372119	2.0978	2.26261	1.37983	0.000273183	1.33424	2.52143	D
gene-SIGLEC1	355	482	310	968	751	641	0.80528	0.92171	0.64849	2.47546	2.0999	1.42171	1.04811e-05	1.27047	2.4124	D
gene-LOC105613517	44	30	54	672	854	461	0.874857	0.497097	0.992733	15.1491	21.0523	9.00374	1.99108e-24	3.32477	10.0197	D
gene-LOC114110477	43	69	36	305	243	289	0.918557	1.2298	0.699974	7.35416	6.42511	6.04508	4.94248e-20	2.48991	5.61742	D
gene-FBN2	698	797	644	857	1076	1838	0.969333	0.932223	0.82592	1.33985	1.83977	2.4946	3.67069e-05	1.05525	2.07807	D
gene-KLK12	84	104	52	6581	3874	902	0.970126	1.01392	0.552901	86.5096	55.6801	10.2757	3.28662e-06	1.95536	3.87813	D
gene-RAVER1	230	218	316	527	462	517	0.988806	0.793265	1.27328	2.59064	2.46223	2.19233	5.09755e-07	1.23541	2.35448	D
gene-S100B	107	127	71	98	411	625	1.06054	1.05605	0.649065	1.08966	5.01556	6.04756	0.0016399	1.37174	2.58782	D
gene-LOC101102230	117	136	129	176	186	263	1.06519	1.03594	1.10837	1.99991	1.98586	2.57326	4.39917e-06	1.00567	2.00788	D
gene-HSPA6	249	405	245	487	480	535	1.08019	1.47833	0.980001	2.3795	2.56086	2.26513	8.77409e-06	1.0491	2.06924	D
gene-MOXD1	223	271	312	664	493	554	1.14166	1.16702	1.4783	3.83618	3.11546	2.77615	1.45909e-08	1.34933	2.54794	D
gene-LOC101104165	270	448	229	368	650	1179	1.17922	1.65839	0.922416	1.818	3.51952	5.06968	0.00109908	1.21527	2.32185	D
gene-GPM6A	227	235	230	320	312	658	1.19112	1.02923	1.07555	1.71814	1.99977	3.37867	0.000178148	1.08353	2.11921	D
gene-LOC101118024	62	124	36	214	150	187	1.29459	2.20932	0.692765	5.08013	3.90558	3.85977	0.00219664	1.24063	2.36302	D
gene-LOC101120008	262	191	165	1880	191	1660	1.35171	0.831061	0.784725	10.9445	1.21589	8.38348	0.00027808	1.58457	2.99919	D
gene-HTR2A	425	389	469	448	736	1687	1.44158	1.11023	1.4713	1.71288	3.0782	5.59633	0.00291831	1.13322	2.19348	D
gene-KIT	515	493	514	618	755	1617	1.52199	1.51348	1.67649	2.05367	3.52019	4.67003	0.000501974	1.10353	2.1488	D
gene-LOC101119041	251	273	307	704	721	355	1.58486	1.50545	1.81554	4.96767	5.65322	2.23008	0.000735723	1.21492	2.32128	D
gene-LPL	434	675	226	492	3059	3599	1.5978	2.02825	0.783721	2.02581	12.7695	11.8876	0.00021275	1.59682	3.02475	D
gene-PI3	71	100	20	1918	1244	261	1.60691	1.91128	0.415589	49.2271	34.9298	5.79724	0.00214796	1.32797	2.51048	D
gene-DUOXA1	227	190	276	735	654	341	1.63792	1.21206	1.843	6.00869	5.83148	2.37536	0.000303542	1.33838	2.52867	D
gene-LOC105604529	167	331	46	733	587	400	1.6744	2.80225	0.424848	8.30163	7.26637	3.93953	0.00579305	1.24111	2.36381	D
gene-HTRA3	302	307	281	506	510	681	1.80208	1.53917	1.54487	3.40282	3.74446	3.96994	2.15879e-15	1.25067	2.37952	D
gene-FOLR2	170	339	115	420	373	552	1.84605	3.10914	1.14908	5.16135	5.01323	5.88214	0.000890172	1.19677	2.29227	D
gene-TSPAN1	160	282	108	477	382	399	1.86078	2.75811	1.15972	6.21173	5.47048	4.52563	0.000171659	1.29945	2.46136	D
gene-LOXL2	133	159	98	198	249	684	1.9367	1.95298	1.31396	3.24724	4.47314	9.7791	0.000485979	1.3592	2.56543	D
gene-MYORG	576	502	1013	1157	1160	1375	1.9367	1.421	3.14495	4.3776	4.7997	4.51395	0.00112418	1.02261	2.03159	D
gene-KCNF1	288	214	408	270	721	1222	2.28833	1.42912	2.99433	2.41453	7.05546	9.49355	0.00931686	1.10796	2.15541	D
gene-LOC101105149	201	287	92	549	411	326	2.30794	2.78593	0.977312	7.12742	5.83277	3.66731	0.00473352	1.14738	2.21512	D
Ovis_aries_newGene_37772	488	1055	280	1164	1692	2463	2.35336	4.28976	1.24532	6.32723	10.0606	11.6193	0.000202861	1.42746	2.68973	D
gene-BANP	376	430	443	493	608	1103	2.40062	2.30782	2.66155	3.67415	4.77973	7.03466	0.000175916	1.03521	2.04941	D
Ovis_aries_newGene_27916	56	79	56	68	127	209	2.50641	2.96062	2.30674	3.43528	7.01261	9.12177	0.00681032	1.07539	2.10729	D
gene-THBS3	533	571	600	757	1072	1784	2.53141	2.28462	2.63314	4.05013	6.27782	8.28676	2.87535e-06	1.26613	2.40515	D
gene-ALDOC	325	564	160	706	644	696	2.60032	3.80124	1.17966	6.36862	6.34359	5.44701	0.0065527	1.05662	2.08005	D
gene-LGALS4	287	300	355	501	463	687	2.62913	2.31383	3.00941	5.18497	5.23647	6.1599	4.16385e-09	1.11227	2.16185	D
gene-LOC114108609	260	339	155	768	699	612	2.68317	2.94705	1.47729	8.92068	8.87813	6.16865	4.4008e-07	1.56936	2.96773	D
gene-GPD1L	725	777	757	1166	1156	1815	2.68478	2.42218	2.58903	4.86531	5.27025	6.56928	3.81751e-13	1.18246	2.26963	D
gene-LOC101109268	157	254	112	295	264	371	2.72145	3.69883	1.77852	5.75919	5.62555	6.26797	0.00122659	1.0373	2.05238	D
gene-SLURP1	110	91	148	393	376	703	2.8478	1.97784	3.54155	11.4712	11.9882	17.7912	4.00307e-13	2.06043	4.1711	D
gene-LOC101122314	433	395	566	2478	2365	3044	2.89716	2.22565	3.49916	18.7079	19.5231	19.9336	3.78329e-46	2.68446	6.42838	D
gene-MTPN	730	706	688	3529	536	4442	2.92862	2.38671	2.55074	15.9541	2.64649	17.4212	0.000858441	1.43728	2.7081	D
gene-IL36G	231	267	131	877	568	376	2.93322	2.89212	1.5375	12.6847	8.93872	4.70661	0.000158002	1.44931	2.73077	D
gene-MXD1	1323	1791	1127	2665	2495	2702	3.24663	3.60778	2.57346	7.17575	7.50226	6.30854	8.32371e-10	1.21164	2.316	D
gene-EPB41L3	1080	1334	1286	1475	1646	3297	3.34576	3.57339	3.55753	5.3439	6.29771	10.2429	0.00015811	1.01797	2.02507	D
Ovis_aries_newGene_76209	389	344	462	1235	857	480	3.37889	2.51829	3.70409	12.0958	9.17342	4.07802	0.00252796	1.16413	2.24098	D
gene-LOC101113335	304	520	184	671	566	684	3.39298	4.88579	1.8971	8.38946	7.7433	7.37015	0.00188273	1.08914	2.12748	D
gene-C1QTNF3	709	899	493	1512	1401	2691	3.47229	3.95546	2.29719	8.71784	8.7187	13.4229	8.50917e-09	1.55593	2.94023	D
gene-DGAT2	584	826	481	906	1272	1146	3.51242	4.1809	2.67009	6.13762	9.42237	6.73458	3.08253e-05	1.09284	2.13294	D
gene-JAK3	1112	1456	1012	2464	1903	2034	3.6224	3.99146	3.04136	9.03509	7.62861	6.46954	1.63491e-07	1.15124	2.22105	D
gene-LOC101109377	319	87	615	1383	981	1188	3.66227	0.899352	6.29005	17.23	13.9535	13.26	0.00340408	1.29708	2.45732	D
gene-MAMDC2	816	855	839	1186	1497	3613	3.79581	3.34942	3.60608	6.2158	8.57737	16.4301	3.8299e-05	1.3547	2.55744	D
gene-BST-2B	477	176	348	555	641	1047	3.83462	2.17493	2.99131	5.7801	6.68409	8.37266	0.00450501	1.11497	2.1659	D
gene-ANPEP	998	1409	637	2543	1277	5211	3.89636	4.63133	2.29537	11.1857	6.14192	19.8844	0.000287063	1.3989	2.63701	D
gene-ADAMDEC1	588	709	619	1979	1178	837	3.99912	4.05744	3.75582	14.8878	9.5314	5.36937	0.000837264	1.19151	2.28392	D
gene-LOC101116336	535	600	796	1085	1923	1506	4.00095	3.80748	5.50693	9.22701	17.854	11.097	9.83638e-07	1.40509	2.64834	D
gene-LOC101123553	640	693	591	859	888	1815	4.17987	3.9062	3.56111	6.37165	7.28453	11.8344	4.30627e-05	1.09663	2.13855	D
gene-LOC105612575	1166	1923	847	3292	3260	3231	4.25755	5.91488	2.85715	13.5417	14.6684	11.5344	7.9439e-08	1.504	2.83629	D
gene-SCD	565	656	477	1243	3932	3860	4.35664	4.2571	3.39086	10.7843	37.3199	29.0663	3.66945e-10	2.14449	4.42136	D
gene-ISLR	666	931	447	1361	1263	2037	4.3594	5.16657	2.83009	10.3883	10.3822	13.3914	4.37278e-07	1.37699	2.59725	D
gene-CILP	1449	1628	1719	1698	2990	5280	4.84949	4.60525	5.28932	6.40374	12.2761	17.3574	0.000358946	1.16394	2.24069	D
gene-C1QTNF1	905	891	1230	1265	1631	2620	4.96949	3.88528	5.93319	7.38191	10.4048	13.2642	7.10961e-05	1.0803	2.11448	D
gene-MOCS1	1071	1178	1001	2345	2004	1742	5.75647	5.44438	4.94946	14.4039	13.6187	9.35119	2.14217e-07	1.20411	2.30396	D
gene-LOC101113632	155	282	124	308	244	449	5.78943	8.8626	4.26498	12.9448	11.2087	16.3918	0.00355107	1.00475	2.00659	D
gene-CRISPLD2	1576	2431	1259	2532	3494	5424	5.91181	7.677	4.35995	10.6967	16.1396	19.8802	9.19557e-06	1.29038	2.44592	D
gene-ARG1	834	1395	478	2305	1732	1708	6.58821	9.28519	3.48465	20.517	16.8626	13.1854	0.000805996	1.20185	2.30034	D
gene-MRC1	1956	2853	1141	4003	3673	3380	6.7703	8.313	3.64539	15.6017	15.65	11.4282	0.000783132	1.09938	2.14263	D
gene-ANGPTL2	1632	1883	1959	2677	2807	3284	7.06001	6.85432	7.82393	13.0396	14.9474	13.8753	1.40454e-19	1.04084	2.05742	D
gene-LOC101112822	425	932	145	971	1042	2089	7.28673	13.4175	2.28472	18.6865	21.9166	34.9964	0.00871521	1.16313	2.23943	D
gene-LY6D	339	478	191	713	590	551	7.38645	8.77673	3.84633	17.5161	15.831	11.7385	0.00295837	1.05181	2.07313	D
gene-TSC22D3	1032	1196	1137	1706	1915	3672	7.71531	7.39923	7.81657	13.9739	17.0839	26.6538	6.53476e-08	1.3217	2.49961	D
gene-LOC443015	1309	2861	1518	2338	4193	4957	7.83265	14.4074	8.3832	15.7482	30.8893	28.9688	0.000350472	1.17512	2.25812	D
gene-MEDAG	1133	1815	892	1698	2019	4624	7.8797	10.6275	5.73058	13.3012	17.2887	31.4265	0.000763572	1.18106	2.26743	D
gene-DDIT4	918	1229	1027	2180	2390	3192	7.9514	8.96434	8.21339	21.2744	25.5066	27.0281	6.68858e-35	1.61948	3.07265	D
gene-CD14	610	914	412	1316	1129	1159	8.22928	10.3812	5.12373	19.9941	18.7593	15.2786	0.000189453	1.12783	2.18529	D
gene-MX1	1397	1562	1344	2096	3023	4974	8.65734	8.14702	7.68704	14.6213	23.0623	30.1011	4.58907e-08	1.40832	2.65428	D
gene-GUSB	2010	2440	1950	3100	3541	5475	8.77097	8.9628	7.85309	15.2304	19.0223	23.3331	4.81565e-11	1.21437	2.32039	D
gene-FKBP5	2265	3841	2176	3899	5708	9849	9.00937	12.9254	7.99568	17.5474	28.1049	38.4689	9.1666e-06	1.35477	2.55756	D
gene-CD24	1112	1687	670	3435	2834	2849	9.03561	11.5315	5.01892	31.4232	28.3439	22.602	1.08715e-06	1.51579	2.85955	D
gene-C7	2315	3463	1649	2695	4688	7179	9.27261	11.6779	6.09953	12.1546	23.1231	28.0926	0.00161229	1.09211	2.13185	D
gene-ISG15	389	574	303	813	1176	2267	9.62503	11.9592	6.92551	22.676	35.8815	54.8797	1.47693e-07	1.70667	3.26405	D
gene-LOC101114959	445	492	311	859	769	1052	9.67647	9.00718	6.23389	21.0423	20.5729	22.3387	3.3054e-10	1.36642	2.5783	D
gene-LOC114110557	951	1143	950	863	2136	3872	11.1906	11.3198	10.3166	11.4251	30.9406	44.498	0.00342119	1.1384	2.20137	D
gene-LOC101109633	931	928	1171	1628	1318	1992	11.3924	9.55971	13.232	22.4394	19.867	23.8192	1.69821e-07	1.01255	2.01747	D
gene-FXYD1	865	765	1123	917	1470	3736	11.7175	5.94182	13.1908	13.1413	19.1087	36.7461	0.00628091	1.08783	2.12555	D
gene-C1QC	2477	4032	1578	5411	4070	4577	12.3039	16.8576	7.23651	30.2616	24.8854	22.2059	0.00218707	1.01699	2.02369	D
gene-RGS2	1098	1557	837	1553	2012	5515	12.367	14.7612	8.69937	19.6948	27.9	60.6904	0.000578419	1.29635	2.45606	D
gene-CCDC80	4102	5342	3723	4792	6786	13775	14.0474	15.3982	11.7697	18.4766	28.6125	46.0764	0.000714315	1.08594	2.12276	D
Ovis_aries_newGene_50971	852	2774	1350	3289	3102	2477	15.0051	37.7949	20.2931	63.3939	64.4312	42.1664	0.008003	1.00827	2.0115	D
gene-MFAP4	1779	2167	2091	3347	3215	4120	15.023	15.4084	16.3051	31.8262	33.4316	33.9853	1.80408e-38	1.18875	2.27955	D
gene-GPX2	1066	1209	829	2170	1610	1947	15.509	14.8053	11.1318	35.5495	28.8301	27.6638	1.11666e-07	1.17883	2.26393	D
gene-LOC105602911	2657	3803	2100	4097	4828	7971	15.8829	19.1355	11.5909	27.5757	35.5341	46.5479	6.96778e-06	1.19891	2.29565	D
gene-LOC114113211	760	1280	311	11188	7561	3683	16.3337	23.1708	6.1608	270.935	200.205	77.3618	2.75082e-09	2.33838	5.05734	D
gene-LOC101102156	1778	2508	1515	3134	2913	3289	16.3506	19.5272	13.1293	32.5867	33.0156	29.6237	8.57103e-07	1.01696	2.02365	D
gene-MFAP5	1065	1539	660	1519	1755	2990	16.3868	19.9483	9.3689	26.2792	33.2256	44.9676	0.000795251	1.09588	2.13744	D
gene-TFPI2	2138	2905	2026	2701	2966	7417	17.2743	19.7566	15.1122	24.5753	29.5087	58.5445	0.00232238	1.01929	2.02692	D
gene-IGFBP2	1528	1255	2080	2643	2415	3960	17.5664	12.1438	22.0747	34.2073	34.1875	44.4732	2.58878e-05	1.11162	2.16088	D
gene-TGM2	5388	7036	4850	8445	8846	12854	17.812	19.5789	14.803	31.4306	35.9996	41.5032	8.91882e-11	1.12206	2.17658	D
Ovis_aries_newGene_21981	2703	1848	1609	2493	3476	5256	18.7887	10.8135	10.3265	19.5116	29.7497	35.6865	0.00150118	1.01925	2.02687	D
gene-C1QA	1342	2402	846	3105	2492	2953	20.0486	30.2839	11.7028	52.3122	45.8933	43.0789	0.00157438	1.08091	2.11538	D
gene-LOC101111669	2538	3535	2355	3691	3529	7025	20.3109	23.8155	17.3978	33.2654	34.7707	54.9188	8.74864e-05	1.00624	2.00867	D
gene-LOC114113213	1019	1684	434	9948	6484	2334	20.9182	29.1159	8.23029	230.113	163.99	46.8203	0.00340826	1.32382	2.50329	D
gene-GPX3	2404	3179	2121	4064	4273	5951	23.0596	25.6712	18.7821	43.8976	50.4634	55.7655	4.75349e-12	1.20711	2.30875	D
gene-TPPP3	1844	2645	1485	3233	3992	7080	24.6026	29.7032	18.2927	48.5697	65.5829	92.2781	4.11806e-07	1.41353	2.66388	D
gene-LOC114108605	4468	7090	6051	9799	10368	12739	27.8693	37.2279	34.8486	68.8233	79.6204	77.611	1.55115e-15	1.24342	2.36759	D
gene-LOC100101238	903	1623	232	2629	2325	2362	29.0425	43.9335	6.88083	95.1996	92.0561	74.2117	0.00725435	1.18055	2.26663	D
gene-GLUL	5764	7918	4030	15186	15019	19247	29.4426	34.0315	19.0067	87.3377	94.4935	96.0631	1.08285e-13	1.7019	3.2533	D
gene-AQP1	1856	2267	1963	2255	2769	7207	34.259	35.2267	33.4574	46.8631	62.9401	129.947	0.00200072	1.081	2.1155	D
gene-PDK4	8425	8380	10248	10352	13022	23178	34.7392	29.084	39.0149	48.0609	66.1056	93.3464	0.000178237	1.00582	2.00808	D
gene-DPT	4382	7965	2438	10039	10332	18811	38.4289	58.8012	19.7417	99.1342	111.565	161.144	8.62417e-05	1.39918	2.63751	D
gene-LOC101103612	6309	10074	3711	15416	14835	18862	55.3377	74.5771	30.0759	152.791	160.687	162.043	3.00669e-06	1.42831	2.69131	D
Ovis_aries_newGene_26051	4807	4506	4305	5257	14087	6395	58.0134	47.1012	49.3834	66.5242	174.484	62.5679	0.00825768	1.02794	2.03911	D
gene-LOC101103862	8910	15403	4519	28097	23529	29573	75.0144	109.153	35.1262	266.347	243.877	243.185	1.1132e-05	1.5135	2.85501	D
gene-LOC443313	4126	6482	936	35821	21535	11974	82.1266	108.575	17.2504	801.578	527.132	232.426	0.00821241	1.20592	2.30685	D
gene-LOC114109996	5145	10860	4069	18869	19507	11400	90.6648	161.098	66.1983	374.414	423.227	196.215	0.0001952	1.36494	2.57565	D
gene-MGP	4052	7062	1780	7912	7036	13390	96.4901	141.549	39.1132	212.111	206.271	311.421	0.00400384	1.13349	2.19388	D
gene-FABP4	2656	1869	4031	8909	6194	8600	100.633	59.6034	141.026	380.135	288.965	318.305	4.98972e-07	1.54536	2.91876	D
gene-MFGE8	13885	19860	10723	23321	25419	31639	103.584	124.701	73.8478	195.878	233.446	230.521	4.2904e-07	1.14568	2.21251	D
gene-SPARC	22787	30878	20038	38276	40783	59538	152.304	173.68	123.661	287.946	335.467	388.481	1.07781e-10	1.21382	2.31951	D
gene-CKB	17634	21507	19301	23759	26934	48134	180.29	185.083	182.19	273.489	339.017	480.645	4.68218e-06	1.02697	2.03774	D
gene-TGM3	31733	44659	27027	78140	63600	37514	181.076	214.495	142.382	502.017	446.787	209.069	0.00417151	1.00923	2.01283	D
gene-COL3A1	68313	105478	47083	134504	130034	152688	188.263	244.674	119.794	417.342	441.174	410.977	1.81522e-05	1.16906	2.24866	D
gene-LOC101122940	64352	102872	39721	140428	119467	145700	209.369	281.635	119.283	514.512	478.16	462.506	0.000145789	1.17394	2.25627	D
gene-LOC114108702	12630	21885	4589	66585	49100	40754	270.9	395.109	90.8733	1607.98	1296.52	853.743	1.79438e-05	1.69063	3.22798	D
