# Supplementary material for: Multi-Omics Reveals That the Rumen Transcriptome, Microbiome, and Its Metabolome Co-regulate Cold Season Adaptability of Tibetan Sheep
Source: Front Microbiol. 2022 Apr 13;13:859601. doi: 10.3389/fmicb.2022.859601 (PMC9043902; doi:10.3389/fmicb.2022.859601)
Supplement: Supplementary Material 2 — Analysis of differential metabolites in cold and warm seasons. [file Table_2.xlsx]

## Sheet: pos-up
#ID	name	Warm1	Warm2	Warm3	Warm4	Warm5	Warm6	Cold1	Cold2	Cold3	Cold4	Cold5	Cold6	Warm_Mean	Cold_Mean	Fold_change	log2FC	Pvalue	VIP	regulated
meta_120	Hexanal	0	0	0	0	0	0	1.32731e-06	2.3664e-06	2.30408e-06	3.06021e-06	3.31974e-06	4.49616e-06	0	2.81232e-06	Inf	Inf	0.00139336	1.29577	up
meta_263	4,6-Decadiyn-1-ol	0	0	0	0	0	0	8.00116e-06	1.01593e-05	9.25198e-06	1.34196e-05	9.12152e-06	1.23176e-05	0	1.03785e-05	Inf	Inf	6.43086e-05	1.40278	up
meta_312	Erythro-5-hydroxy-L-lysinium(1+)	0	0	0	0	0	0	2.89466e-07	2.50289e-07	2.9765e-07	2.10072e-07	0	3.60234e-07	0	2.34619e-07	Inf	Inf	0.00593629	1.19181	up
meta_397	Aminoparathion	0	0	0	0	0	0	6.44399e-06	3.9637e-06	2.3808e-06	3.84756e-06	5.44754e-06	6.07764e-06	0	4.69354e-06	Inf	Inf	0.000719626	1.32791	up
meta_478	Rishitin	0	0	0	0	0	0	1.83847e-07	1.96872e-06	2.09542e-06	2.8391e-06	2.58593e-07	1.29877e-06	0	1.44074e-06	Inf	Inf	0.0210801	1.05433	up
meta_863	Diethylcarbamazine N-oxide	0	0	0	0	0	0	3.2217e-05	6.62464e-05	8.55546e-05	9.08488e-05	0.000116814	0.000140689	0	8.87282e-05	Inf	Inf	0.00227245	1.26386	up
meta_899	Fluoxymesterone	0	0	0	0	0	0	2.77176e-05	3.24025e-05	3.94311e-05	5.73761e-05	3.77729e-05	8.06195e-05	0	4.58866e-05	Inf	Inf	0.00235567	1.26463	up
meta_911	trans-Jasmone	0	0	0	0	0	0	1.24822e-06	9.06308e-07	8.42968e-07	1.28981e-06	7.51572e-07	8.43172e-07	0	9.80341e-07	Inf	Inf	0.000137118	1.38695	up
meta_994	2-Isopropyl-3-oxosuccinate	0	0	0	0	0	0	1.72679e-06	9.40877e-07	1.49182e-06	9.10062e-07	4.34841e-06	1.79563e-06	0	1.86893e-06	Inf	Inf	0.015583	1.0776	up
meta_1182	Asparaginyl-Methionine	0	0	0	0	0	0	2.00031e-07	1.86074e-06	1.46846e-06	1.85409e-06	8.53555e-07	0	0	1.03948e-06	Inf	Inf	0.0264171	1.02128	up
meta_1344	1-Phenyl-1,3-hexadecanedione	0	0	0	0	0	0	6.536e-06	9.98605e-06	7.16078e-06	8.65477e-06	3.47034e-06	5.7708e-06	0	6.92979e-06	Inf	Inf	0.000679878	1.33708	up
meta_1362	Valerenic acid	0	0	0	0	0	0	7.17197e-07	1.81841e-06	1.31436e-06	2.28472e-06	1.80624e-06	1.81373e-06	0	1.62578e-06	Inf	Inf	0.000724736	1.3325	up
meta_1877	1-Furfurylpyrrolidine	0	0	0	0	0	0	2.6408e-07	2.04162e-07	3.04208e-07	1.41771e-07	3.40611e-07	0	0	2.09139e-07	Inf	Inf	0.00925533	1.14019	up
meta_1943	10-Hydroxymyristic acid methyl ester	0	0	0	0	0	0	1.97291e-05	3.14191e-05	3.17555e-05	2.89173e-05	4.42594e-05	3.85535e-05	0	3.2439e-05	Inf	Inf	0.000222656	1.36926	up
meta_2014	Tetrahydro-2,5-furan-diacetic acid	0	0	0	0	0	0	8.64052e-07	5.74631e-07	7.48866e-07	7.12459e-07	5.25808e-07	0	0	5.70969e-07	Inf	Inf	0.00593089	1.19017	up
meta_2114	beta-Tocopheryl quinone	0	0	0	0	0	0	1.11921e-06	2.9069e-06	3.06572e-06	4.06594e-06	8.47225e-07	2.9608e-06	0	2.4943e-06	Inf	Inf	0.00449223	1.2207	up
meta_2345	cis-p-Coumaric acid 4-[apiosyl-(1->2)-glucoside]	0	0	0	0	0	0	4.88621e-06	1.67339e-06	2.67593e-06	5.35573e-06	2.3145e-06	1.70649e-06	0	3.10204e-06	Inf	Inf	0.00532375	1.20263	up
meta_2562	(Z)-4-Hepten-1-ol	0	0	0	0	0	0	1.22639e-06	1.02229e-06	1.21784e-06	3.08489e-07	1.31099e-06	1.27038e-06	0	1.0594e-06	Inf	Inf	0.00104032	1.30496	up
meta_2603	4-Hydroxy-2,6-dimethyl-7-octen-3-one	0	0	0	0	0	0	9.04538e-06	1.79112e-05	1.35518e-05	2.87023e-05	2.16059e-05	2.47537e-05	0	1.92617e-05	Inf	Inf	0.00128821	1.30381	up
meta_2766	Cynaroside A	0	0	0	0	0	0	2.10286e-06	4.65299e-06	3.32992e-06	6.78412e-06	1.04638e-05	1.0981e-05	0	6.38578e-06	Inf	Inf	0.00830186	1.15638	up
meta_2911	(3b,16a,20R)-3,16,20,22,25-Pentahydroxy-5-cucurbiten-11-one 3-[rhamnosyl-(1->4)-[glucosyl-(1->6)]-glucoside]	0	0	0	0	0	0	8.41329e-06	1.91393e-05	2.01285e-05	2.3446e-05	1.12797e-05	3.52567e-05	0	1.96106e-05	Inf	Inf	0.00397797	1.22721	up
meta_2932	Ciceritol	0	0	0	0	0	0	2.46945e-06	1.35517e-06	2.21449e-06	1.9303e-06	2.02413e-06	7.18776e-06	0	2.86355e-06	Inf	Inf	0.022409	1.03573	up
meta_3076	Lyciumoside II	0	0	0	0	0	0	1.05157e-05	1.81456e-05	2.29994e-05	2.94185e-05	3.55459e-05	4.82038e-05	0	2.74715e-05	Inf	Inf	0.00398588	1.22298	up
meta_3119	(2R,3R,4R)-2-Amino-4-hydroxy-3-methylpentanoic acid	0	0	0	0	0	0	3.04577e-05	3.14175e-05	2.69976e-05	3.69842e-05	3.10963e-05	3.04619e-05	0	3.12359e-05	Inf	Inf	2.50878e-06	1.43494	up
meta_3139	8-iso-15-keto-PGE2	0	0	0	0	0	0	8.8762e-07	5.75904e-06	1.12778e-05	7.70273e-06	4.71038e-07	1.28077e-05	0	6.48433e-06	Inf	Inf	0.0272845	1.01099	up
meta_2964	Linalyl propionate	0	0	0	0	0	5.66954e-11	2.46261e-06	2.19686e-06	2.81615e-06	4.39764e-06	3.95514e-06	2.51652e-06	9.44923e-12	3.05749e-06	323570	18.3037	0.000408949	1.35214	up
meta_2858	Arginyl-Lysine	1.01258e-09	1.44623e-08	0	0	0	0	0.000313755	0.000682348	0.00086718	0.00125054	0.000146068	0.000221001	2.57915e-09	0.000580148	224938	17.7792	0.0216207	1.05035	up
meta_1906	1-Phenylheptane	0	9.76892e-10	0	0	0	0	8.96062e-06	7.01537e-06	9.64524e-06	7.02048e-06	5.6542e-06	5.43904e-06	1.62815e-10	7.28916e-06	44769.5	15.4502	0.000138193	1.38263	up
meta_965	Cinereain	0	9.43859e-10	4.4326e-11	0	0	0	3.13746e-06	4.43532e-06	2.25819e-06	5.42694e-06	1.44569e-06	6.81493e-06	1.64697e-10	3.91976e-06	23799.7	14.5387	0.00509699	1.21032	up
meta_2661	Cyclohexylethyl acetate	0	0	0	4.31311e-09	0	0	5.13126e-06	8.22275e-06	7.23724e-06	1.11781e-05	8.6204e-06	1.07066e-05	7.18852e-10	8.51607e-06	11846.8	13.5322	0.000240089	1.37174	up
meta_134	Rotundine B	4.80339e-08	1.5126e-08	1.14999e-08	4.90107e-10	7.8756e-08	7.76088e-09	0.000128959	0.000279104	0.000412383	0.000651855	0.000102682	0.00014687	2.69445e-08	0.000286976	10650.6	13.3787	0.0215888	1.0502	up
meta_123	4-Isopropyl-3-cyclohexene-1-carboxylic acid	4.67288e-08	1.3501e-07	4.46781e-09	1.03975e-11	1.57065e-07	0	0.000112177	6.48786e-05	0.000230725	0.000483809	0.000624994	0.000225171	5.72137e-08	0.000290293	5073.83	12.3089	0.0227897	1.03325	up
meta_305	(6R,7S)-6,7-Epoxy-1,3-tetradecadiyne	1.18144e-08	0	0	0	0	2.24152e-11	3.16026e-06	5.2097e-06	5.54364e-06	6.26259e-06	2.83288e-06	1.17716e-05	1.97281e-09	5.79678e-06	2938.34	11.5208	0.00702898	1.17602	up
meta_2126	Lysyl-Threonine	3.21044e-08	1.41787e-07	5.8518e-08	4.22318e-08	5.84266e-08	4.21915e-12	3.54497e-05	4.59971e-05	8.67132e-05	0.000116527	0.000119912	9.71197e-05	5.55119e-08	8.36197e-05	1506.34	10.5568	0.00222488	1.26574	up
meta_77	N,O-Didesmethylvenlafaxine	2.04737e-07	1.84039e-07	1.1856e-07	8.14945e-08	6.28637e-08	2.43843e-08	9.36924e-05	0.000203092	0.000236382	0.000358806	5.42852e-05	6.72443e-05	1.1268e-07	0.000168917	1499.09	10.5499	0.0178111	1.07654	up
meta_3078	Glisoflavanone	2.17854e-08	4.53598e-08	8.5812e-09	0	5.31949e-10	0	2.11237e-06	1.66421e-05	1.16576e-05	3.76106e-05	2.56943e-05	1.82502e-05	1.27097e-08	1.86612e-05	1468.26	10.5199	0.0130798	1.11273	up
meta_1161	Madlongiside C	6.8063e-08	8.49483e-07	2.64197e-08	3.46887e-08	1.75662e-08	5.27983e-07	0.000130351	0.000194767	0.000222715	0.000280279	0.000187039	0.000415149	2.54034e-07	0.000238383	938.392	9.87405	0.0020436	1.27399	up
meta_2457	9-Decenoic acid	0	0	0	8.24775e-08	0	0	6.00147e-06	1.13683e-05	7.53277e-06	1.63738e-05	1.20458e-05	1.46416e-05	1.37463e-08	1.13273e-05	824.027	9.68655	0.00095355	1.31986	up
meta_2268	PC(20:5(5Z,8Z,11Z,14Z,17Z)/24:0)	6.24467e-08	8.30888e-08	3.81176e-08	2.2709e-09	4.79426e-13	6.77145e-08	2.59557e-06	1.19371e-05	2.03336e-05	2.6769e-05	2.91853e-05	5.93491e-05	4.22731e-08	2.50283e-05	592.061	9.2096	0.025554	1.01807	up
meta_2885	(2S)-2-Butanol O-[b-D-Apiofuranosyl-(1->6)-b-D-glucopyranoside]	0	0	1.88823e-07	0	0	0	1.30086e-05	1.6022e-05	1.62204e-05	2.24037e-05	1.78817e-05	2.14661e-05	3.14705e-08	1.78338e-05	566.681	9.14639	6.35446e-05	1.40167	up
meta_1186	Heptyl 4-hydroxybenzoate	1.24074e-08	1.1135e-07	5.28075e-08	7.89308e-08	6.96196e-08	4.4939e-09	1.93682e-05	2.48218e-05	2.17225e-05	3.01192e-05	3.30725e-05	2.77504e-05	5.49348e-08	2.61425e-05	475.881	8.89446	6.13126e-05	1.40122	up
meta_2733	Methyl cis-p-coumarate 3-(3,7-dimethyl-2,6-octadienyl)	0	5.87643e-09	0	2.10489e-08	3.00774e-08	0	4.86022e-06	5.71594e-06	2.58543e-06	8.02041e-06	3.48874e-06	2.34328e-06	9.50046e-09	4.50233e-06	473.907	8.88846	0.00379033	1.23661	up
meta_872	2-Undecyl-4(1H)-quinolinone N-oxide	1.90809e-08	0	0	0	3.88663e-08	0	2.49737e-06	5.67543e-06	4.34376e-06	5.55882e-06	6.04178e-06	2.96819e-06	9.65786e-09	4.51422e-06	467.414	8.86856	0.000730006	1.33028	up
meta_2006	Pisumoside B	2.32612e-10	1.90024e-07	0	1.48259e-08	0	0	1.20594e-05	2.16249e-05	3.21654e-05	1.66669e-05	5.8147e-07	8.64219e-06	3.41805e-08	1.529e-05	447.332	8.8052	0.018885	1.06272	up
meta_2418	delta6-Dehydroferruginol	1.00857e-07	2.05356e-07	9.07994e-08	4.25062e-11	7.78188e-09	2.24904e-07	1.86909e-05	2.89438e-05	3.53703e-05	3.07151e-05	8.37942e-05	7.55346e-05	1.04957e-07	4.55081e-05	433.59	8.76019	0.0093729	1.13947	up
meta_2216	Pentacosanoylglycine	0	0	0	0	5.21805e-08	0	1.17956e-06	4.48061e-06	6.13691e-06	3.71226e-06	1.38061e-06	5.36076e-06	8.69674e-09	3.70845e-06	426.418	8.73613	0.00690244	1.17682	up
meta_1624	1-(9Z-hexadecenoyl)-glycero-3-phosphate	8.99678e-08	3.60641e-07	1.78617e-08	1.00673e-07	1.11151e-08	3.68696e-09	2.95341e-05	3.62802e-05	4.04538e-05	4.81178e-05	3.7341e-05	4.42817e-05	9.73244e-08	3.93348e-05	404.162	8.65879	2.57328e-05	1.41489	up
meta_2262	Quercetin 3-(6''-caffeoylsophorotrioside)	4.10131e-08	1.65764e-06	1.3895e-06	0	7.07647e-07	0	0.000253407	0.000229826	0.000212147	0.000235735	0.000230904	0.000232789	6.32633e-07	0.000232468	367.461	8.52145	1.19152e-07	1.44218	up
meta_2652	Dalfopristin	5.90197e-07	1.32983e-07	5.05041e-08	8.69333e-08	4.37305e-08	2.21098e-08	1.63149e-05	3.9106e-05	5.35234e-05	5.994e-05	2.39975e-05	9.13711e-05	1.5441e-07	4.73755e-05	306.817	8.26123	0.00812358	1.16176	up
meta_55	13-OxoODE	0	1.08382e-08	3.40668e-08	0	0	1.13929e-10	1.95041e-06	2.68743e-06	2.70293e-06	2.54193e-06	8.69254e-07	2.05213e-06	7.50315e-09	2.13401e-06	284.416	8.15186	0.000680473	1.33496	up
meta_3084	13E-Tetranor-16-carboxy-LTE4	0	0	0	0	1.1301e-07	0	3.43622e-06	4.61279e-06	4.08838e-06	4.96656e-06	6.43154e-06	5.14343e-06	1.8835e-08	4.77982e-06	253.774	7.9874	8.79874e-05	1.39292	up
meta_75	3,8-Dihydroxy-6-methoxy-7(11)-eremophilen-12,8-olide	2.85242e-07	3.76246e-07	4.01243e-07	2.65717e-07	3.76913e-07	0	3.25279e-05	6.43584e-05	4.87933e-05	9.97167e-05	7.53059e-05	8.7082e-05	2.84227e-07	6.7964e-05	239.119	7.90158	0.00112271	1.31113	up
meta_328	Crithmumdiol	0	2.49498e-07	0	0	0	0	9.271e-06	8.9621e-06	7.96867e-06	1.34014e-05	7.99241e-06	8.90839e-06	4.1583e-08	9.41733e-06	226.471	7.82318	9.0734e-05	1.39617	up
meta_217	5,6-Dihydro-6-pentyl-2H-pyran-2-one	0	1.8382e-07	0	0	1.26171e-07	0	8.40033e-06	1.07389e-05	1.04421e-05	1.37365e-05	1.29e-05	1.38948e-05	5.16652e-08	1.16854e-05	226.176	7.8213	4.61663e-05	1.40601	up
meta_267	N-(1-Deoxy-b-D-fructopyranosyl) (R)C(S)S-alliin	0	4.38149e-08	2.61091e-09	9.20194e-08	5.31081e-08	0	4.99922e-06	6.28013e-06	5.58765e-06	5.48526e-06	6.1347e-06	7.37672e-06	3.19255e-08	5.97728e-06	187.226	7.54863	1.05611e-05	1.42281	up
meta_3205	Bethanechol cation	2.8173e-07	0	0	0	0	0	7.68166e-06	7.7096e-06	7.85818e-06	8.20473e-06	9.64654e-06	1.10258e-05	4.6955e-08	8.68775e-06	185.023	7.53156	1.82805e-05	1.4158	up
meta_131	Safranal	0	6.68603e-07	0	0	0	0	1.39705e-05	1.97386e-05	1.9126e-05	2.5694e-05	1.41986e-05	2.11987e-05	1.11434e-07	1.89878e-05	170.395	7.41274	0.000135811	1.38664	up
meta_1553	2,6,6-Trimethyl-1-cyclohexen-1-acetaldehyde	8.89668e-09	5.29597e-09	1.65385e-08	6.24066e-08	5.83361e-10	1.69688e-07	3.14874e-06	6.00012e-06	6.67112e-06	6.7464e-06	8.72944e-06	1.19985e-05	4.39015e-08	7.21573e-06	164.362	7.36073	0.00192353	1.27474	up
meta_1705	L-Urobilinogen	3.62407e-08	2.97689e-07	0	2.1217e-07	0	1.59449e-07	2.80843e-05	2.34192e-05	4.47357e-07	5.00785e-07	2.68714e-05	3.3183e-05	1.17592e-07	1.8751e-05	159.459	7.31704	0.0254402	1.01756	up
meta_1902	3,5,5-Trimethylhexanal	1.79139e-07	7.9036e-08	1.23111e-07	2.35473e-07	5.30447e-10	1.44302e-08	7.15405e-06	1.19808e-05	1.32234e-05	1.7056e-05	2.1511e-05	2.718e-05	1.05287e-07	1.63509e-05	155.299	7.2789	0.00262558	1.2545	up
meta_1758	S-(9-hydroxy-PGA1)-glutathione	1.22198e-07	9.65118e-07	7.01954e-07	1.6576e-10	4.08767e-07	2.04575e-06	7.16895e-05	0.000104715	9.55723e-05	0.000143879	9.3776e-05	0.000118514	7.07326e-07	0.000104691	148.009	7.20954	0.000142549	1.38625	up
meta_605	trans-4,5-epoxy-2(E)-decenal	0	3.07822e-07	0	1.35592e-07	0	0	8.34106e-06	1.13027e-05	1.10439e-05	1.21763e-05	1.07506e-05	1.16374e-05	7.39022e-08	1.08753e-05	147.158	7.20123	5.28193e-06	1.42841	up
meta_808	Encainide	8.43819e-08	5.21161e-08	0	3.16376e-08	0	3.03153e-08	4.7612e-06	5.28673e-06	5.99379e-06	5.00481e-06	1.9228e-06	5.37439e-06	3.30752e-08	4.72395e-06	142.825	7.1581	0.00048721	1.34697	up
meta_2501	Porson	0	0	9.34805e-11	1.15821e-06	0	0	1.882e-05	2.16249e-05	2.33219e-05	2.99456e-05	2.88632e-05	2.64129e-05	1.9305e-07	2.48314e-05	128.627	7.00705	2.95452e-05	1.40967	up
meta_1507	3-[(2-Methyl-3-furanyl)thio]-4-heptanone	0	2.34015e-07	0	0	0	0	3.98419e-06	7.23983e-06	6.30421e-06	6.17239e-06	6.41592e-07	4.66592e-06	3.90025e-08	4.83469e-06	123.958	6.95371	0.00423237	1.22444	up
meta_683	13-Demethyl tacrolimus	4.56275e-07	2.09035e-07	5.68758e-07	2.2167e-07	2.08986e-08	4.24059e-07	5.96989e-05	4.66283e-05	4.88005e-06	6.48326e-06	5.35129e-05	5.73518e-05	3.16782e-07	3.80925e-05	120.248	6.90987	0.0150744	1.08797	up
meta_1355	Gabapentin	0	2.49217e-07	2.42321e-08	0	0	9.10148e-08	4.36663e-06	5.96847e-06	4.61745e-06	7.33085e-06	5.70401e-06	1.45602e-05	6.0744e-08	7.09127e-06	116.74	6.86716	0.00626957	1.18588	up
meta_1323	3-Nonyl-1H-pyrazole	1.62358e-07	4.06977e-07	7.98485e-09	2.92829e-08	4.5244e-11	0	7.62036e-06	1.14013e-05	8.31146e-06	1.4619e-05	9.72478e-06	1.39061e-05	1.01108e-07	1.09305e-05	108.107	6.75632	0.00025371	1.37034	up
meta_580	9alpha-(3-Methylbutanoyloxy)-4S-hydroxy-10(14)-oplopen-3-one	8.08611e-09	0	1.78066e-08	4.36385e-07	1.78452e-08	2.87698e-08	6.90448e-06	1.2135e-05	1.0148e-05	1.16759e-05	4.38314e-06	8.33576e-06	8.48154e-08	8.93039e-06	105.292	6.71825	0.000754631	1.33055	up
meta_506	Sericoside	1.10319e-06	1.4239e-06	6.4395e-07	6.10567e-08	2.48429e-07	1.58259e-06	2.2311e-05	5.90738e-05	0.000100808	0.000119969	4.71726e-05	0.000177546	8.43853e-07	8.78135e-05	104.063	6.70131	0.0131117	1.10867	up
meta_322	Miglustat	0	8.22321e-08	0	0	0	0	3.15335e-07	1.87293e-06	1.07371e-06	2.18656e-06	1.84891e-06	9.85983e-07	1.37053e-08	1.38057e-06	100.732	6.65438	0.0051204	1.20716	up
meta_401	3-hydroxypentadecanoyl carnitine	1.3271e-16	5.51204e-07	2.0903e-07	8.3358e-09	6.4997e-08	3.78124e-08	2.32536e-06	1.14775e-05	2.14179e-05	1.84942e-05	1.32784e-05	1.8204e-05	1.4523e-07	1.41995e-05	97.773	6.61136	0.00404738	1.22205	up
meta_151	Methyl 2-decenoate	0	1.22699e-07	0	0	0	0	1.28523e-06	2.51121e-06	2.12383e-06	3.201e-06	1.73427e-06	9.71753e-07	2.04499e-08	1.97122e-06	96.3927	6.59085	0.00205591	1.2758	up
meta_509	Glycocholic acid	2.23409e-07	1.09341e-06	9.53802e-07	6.27391e-07	1.06768e-06	1.46682e-06	3.79538e-05	5.97592e-05	0.000114654	7.87451e-05	5.86383e-05	0.000133463	9.05419e-07	8.05356e-05	88.9485	6.4749	0.00310979	1.24156	up
meta_1303	6-Deoxodolichosterone	8.68348e-08	3.88956e-08	1.06145e-07	1.08862e-07	1.02121e-07	1.67779e-07	3.34236e-06	8.15124e-06	1.24529e-05	1.04713e-05	4.03494e-06	1.41194e-05	1.01773e-07	8.76202e-06	86.0939	6.42784	0.00484857	1.20937	up
meta_2920	Oxprenolol	1.03548e-06	3.15491e-07	1.02672e-06	6.88886e-07	7.94524e-07	6.11072e-07	4.76665e-05	9.31426e-05	8.62679e-05	0.000111441	2.27588e-05	2.17178e-05	7.45362e-07	6.38324e-05	85.6394	6.4202	0.0100181	1.1448	up
meta_252	(-)-trans-Carveol glucoside	0	0	0	0	3.24077e-07	3.41578e-07	7.57689e-06	9.95474e-06	7.1909e-06	1.28022e-05	9.5842e-06	9.58269e-06	1.10942e-07	9.4486e-06	85.1667	6.41222	8.45764e-05	1.39667	up
meta_1654	Momordicoside E	0	1.44955e-06	4.03835e-07	1.13003e-06	2.02949e-06	5.91047e-07	6.36268e-05	8.30201e-05	8.62466e-05	8.52965e-05	6.33195e-05	8.78579e-05	9.33993e-07	7.82279e-05	83.7564	6.38813	1.44856e-05	1.42085	up
meta_58	Cysteinyl-Tryptophan	9.99476e-07	6.3288e-07	9.82561e-07	7.23839e-07	1.03967e-06	7.80101e-07	6.56966e-05	6.07699e-05	6.32301e-05	9.32789e-05	5.04315e-05	5.96763e-05	8.59755e-07	6.55139e-05	76.2007	6.25173	0.000113991	1.39183	up
meta_1750	MG(P-18:0e/0:0/0:0)	1.76185e-07	0	1.11254e-07	1.1447e-07	1.67729e-07	0	3.92876e-06	7.87721e-06	5.26495e-06	5.77139e-06	3.53974e-06	1.64006e-05	9.49397e-08	7.13045e-06	75.105	6.23084	0.0156362	1.08774	up
meta_133	Traumatin	6.23941e-09	3.64895e-07	0	1.37835e-07	1.99021e-08	0	5.21508e-06	5.84927e-06	5.92142e-06	7.02154e-06	6.8485e-06	8.65685e-06	8.81453e-08	6.58544e-06	74.7112	6.22325	3.97924e-05	1.40435	up
meta_71	Arginyl-Threonine	2.18645e-07	3.19688e-07	1.96397e-08	1.73651e-07	4.1761e-08	2.42196e-07	1.03655e-05	1.18064e-05	1.04042e-05	1.54213e-05	1.09296e-05	1.23593e-05	1.69263e-07	1.18811e-05	70.1928	6.13325	2.23029e-05	1.41758	up
meta_2810	Calonectrin	2.01541e-07	2.88545e-06	6.14923e-07	2.29136e-07	2.51908e-07	2.42481e-08	1.54065e-05	2.86322e-05	6.2679e-05	7.72706e-05	2.31127e-05	8.6446e-05	7.01201e-07	4.89245e-05	69.7725	6.12459	0.0114558	1.12401	up
meta_479	8-8'-Dehydrodiferulic acid	2.09897e-07	0	0	0	0	0	2.14207e-06	2.05609e-06	3.56527e-06	2.43377e-06	1.88559e-06	2.5254e-06	3.49828e-08	2.4347e-06	69.5971	6.12095	0.000162385	1.37273	up
meta_995	Gamma-Linolenic acid	4.33308e-07	8.2591e-08	2.58607e-07	2.3535e-07	8.13418e-08	1.12253e-07	1.19214e-05	1.63762e-05	1.63426e-05	1.80456e-05	4.28204e-06	9.9004e-06	2.00575e-07	1.28114e-05	63.8732	5.99714	0.00190481	1.28232	up
meta_2777	Methyl 2-octynoate	2.25857e-08	1.8477e-08	2.00512e-08	2.62863e-07	1.25119e-08	6.22235e-08	3.60704e-06	4.12353e-06	3.63807e-06	5.71033e-06	4.3192e-06	3.99426e-06	6.64521e-08	4.23207e-06	63.686	5.99291	3.77494e-05	1.4076	up
meta_946	Stavudine	1.20115e-07	4.37617e-07	1.95119e-07	6.41194e-08	1.98324e-09	0	7.55228e-06	7.07084e-06	9.5696e-06	1.20573e-05	6.53356e-06	6.60028e-06	1.36492e-07	8.23064e-06	60.3012	5.91411	0.000257305	1.36729	up
meta_1905	N-(p-Hydroxyphenethyl)actinidine	9.8128e-07	1.03168e-05	4.32122e-07	3.86203e-06	1.06057e-06	1.20316e-06	0.000138954	0.000163433	0.000146	0.00021404	0.000198071	0.000197351	2.97598e-06	0.000176308	59.2437	5.88859	3.15119e-05	1.40897	up
meta_810	Glycyl-Lysine	0	1.65718e-07	1.10819e-07	6.28824e-09	0	2.64661e-07	4.1701e-06	4.71389e-06	4.29708e-06	6.47224e-06	5.9302e-06	6.62553e-06	9.12477e-08	5.36817e-06	58.8308	5.8785	7.3217e-05	1.39602	up
meta_913	2-Phenyl-1-propanol	4.35836e-08	9.72623e-10	3.7876e-08	2.3534e-07	2.35604e-09	1.0593e-08	3.35648e-06	3.40632e-06	3.1361e-06	4.16629e-06	1.95367e-06	3.36672e-06	5.51202e-08	3.23093e-06	58.6162	5.87323	0.000100361	1.39052	up
meta_2351	Cholestane-3,7,12,25-tetrol-3-glucuronide	5.85732e-08	2.28412e-06	0	5.85251e-07	0	8.30013e-07	1.93305e-05	2.76735e-05	3.99795e-05	4.60535e-05	2.61908e-05	4.88449e-05	6.26327e-07	3.46788e-05	55.3685	5.79099	0.000902369	1.31714	up
meta_1173	Tricin 7-[feruloyl-(->2)-glucuronyl-(1->2)-glucuronide]	2.01491e-06	2.8313e-06	8.381e-06	1.58722e-06	3.33452e-06	2.12295e-06	0.000182942	0.00017619	0.00016898	0.000208141	0.000196327	0.000187371	3.37865e-06	0.000186659	55.2465	5.78781	3.01992e-07	1.43927	up
meta_706	11'-Carboxy-gamma-tocotrienol	6.53809e-11	1.36845e-06	1.11129e-06	0	0	7.72473e-10	1.27993e-05	1.40599e-05	1.70465e-05	3.45885e-05	2.93478e-05	2.88512e-05	4.1343e-07	2.27822e-05	55.1054	5.78412	0.00191383	1.27583	up
meta_524	4,5-Dihydroniveusin A	2.72501e-07	6.80197e-07	1.7488e-07	5.18443e-07	1.85079e-07	2.32706e-07	1.37805e-05	1.78164e-05	1.26876e-05	2.16753e-05	1.66153e-05	1.84406e-05	3.43968e-07	1.6836e-05	48.9463	5.61313	5.91713e-05	1.40362	up
meta_431	4'-Methoxymucidin	6.09896e-06	8.21889e-06	3.51773e-06	8.23622e-06	4.53374e-06	5.54625e-06	9.41136e-05	0.000378069	0.000132642	0.000582324	0.000213712	0.000270558	6.0253e-06	0.00027857	46.2333	5.53086	0.0138286	1.11089	up
meta_1311	All-trans-retinoic acid	8.50567e-08	5.52676e-07	4.68136e-07	4.65944e-07	8.27296e-07	5.28748e-07	1.61045e-05	1.94634e-05	1.93585e-05	2.49032e-05	2.48313e-05	2.78569e-05	4.87976e-07	2.20863e-05	45.261	5.5002	7.1725e-05	1.39741	up
meta_1824	L-Cystine	0	5.3297e-07	6.46016e-07	2.20233e-06	6.19109e-07	3.0727e-07	2.72294e-05	2.26921e-05	3.25177e-05	3.86208e-05	2.71605e-05	4.16815e-05	7.17949e-07	3.16503e-05	44.0844	5.46219	0.000133573	1.38149	up
meta_1100	Trihexosylceramide (d18:1/16:0)	1.86986e-07	1.99344e-06	0	0	0	0	3.23384e-06	1.35919e-05	3.43821e-05	1.62082e-05	5.96862e-06	2.26161e-05	3.63405e-07	1.60001e-05	44.0284	5.46036	0.0200673	1.04836	up
meta_2399	cis,trans-5'-Hydroxythalidomide	2.84296e-08	3.77633e-07	0	0	0	0	1.54986e-06	2.01127e-06	3.07501e-06	2.83874e-06	3.45051e-06	4.21849e-06	6.76771e-08	2.85732e-06	42.2198	5.39985	0.000761922	1.31352	up
meta_1466	6-Hydroxypentadecanedioic acid	3.95713e-07	1.05742e-06	3.87398e-07	1.20604e-06	5.46465e-07	4.92034e-07	2.39734e-05	2.75159e-05	2.49715e-05	3.59423e-05	2.8819e-05	3.08731e-05	6.80845e-07	2.86825e-05	42.1278	5.3967	1.71831e-05	1.41912	up
meta_2422	1-Methoxyphaseollidin	8.77569e-07	2.05287e-06	6.44242e-07	4.81886e-07	6.78739e-07	3.60929e-07	3.57164e-05	3.48485e-05	3.75168e-05	4.81719e-05	2.86838e-05	2.77042e-05	8.49372e-07	3.54403e-05	41.7253	5.38285	8.18859e-05	1.39617	up
meta_466	Methysergide	9.86001e-08	6.72673e-07	2.69873e-07	9.16462e-08	8.69509e-07	2.23419e-07	9.0326e-06	1.56364e-05	1.64351e-05	1.50228e-05	1.91833e-05	1.62504e-05	3.70953e-07	1.52601e-05	41.1375	5.36238	0.000106788	1.38621	up
meta_2467	L-argininium(1+)	2.3389e-07	3.06985e-07	6.61426e-08	1.65057e-07	1.89059e-07	3.80192e-07	8.28494e-06	7.74787e-06	8.20244e-06	1.17867e-05	9.04664e-06	9.22276e-06	2.23554e-07	9.04855e-06	40.4759	5.33899	2.28793e-05	1.41568	up
meta_2064	1,2,10-Trihydroxydihydro-trans-linalyl oxide 7-O-beta-D-glucopyranoside	0	1.10882e-06	1.84861e-07	0	4.62143e-07	6.7793e-07	5.90172e-06	1.33892e-05	1.52113e-05	1.58336e-05	2.06054e-05	2.50621e-05	4.05626e-07	1.60006e-05	39.4466	5.30183	0.00201725	1.26969	up
meta_2704	Vaccenic acid	0	8.40184e-08	0	0	2.05064e-07	0	1.05835e-06	9.12822e-07	2.04352e-06	3.41753e-06	2.28102e-06	1.32488e-06	4.81804e-08	1.83969e-06	38.1833	5.25487	0.00547603	1.19541	up
meta_121	Isokobusone	1.33767e-06	1.08872e-06	7.45121e-07	2.04877e-06	2.22081e-06	2.11932e-06	4.18712e-05	4.34342e-05	4.14191e-05	7.45581e-05	7.34913e-05	8.18338e-05	1.5934e-06	5.94346e-05	37.3005	5.22112	0.000690367	1.33092	up
meta_1803	1-(11Z-docosenoyl)-glycero-3-phosphate	6.88881e-08	1.14504e-07	2.98649e-07	3.64679e-07	2.77141e-07	1.90706e-07	5.64401e-06	7.00492e-06	8.81324e-06	8.93766e-06	8.14899e-06	1.00565e-05	2.19095e-07	8.10088e-06	36.9744	5.20845	5.88284e-05	1.39975	up
meta_942	cis-3-Hexenyl 2-aminobenzoate	5.47131e-08	0	4.13577e-07	2.33097e-07	0	0	2.30531e-06	3.97559e-06	5.15309e-06	5.44185e-06	2.08166e-06	6.6022e-06	1.16898e-07	4.25995e-06	36.4416	5.18752	0.00238671	1.26117	up
meta_150	Linocinnamarin	0	1.42773e-07	0	3.06755e-07	0	0	2.07789e-06	2.00581e-06	3.71117e-06	5.8073e-06	1.11234e-06	7.43923e-07	7.49213e-08	2.57641e-06	34.3882	5.10384	0.0226535	1.03953	up
meta_723	Anhydrocinnzeylanol	1.45855e-06	4.91687e-06	7.39535e-07	3.59115e-06	1.53292e-06	1.42203e-06	5.45895e-05	7.20842e-05	6.2787e-05	0.00010518	7.4909e-05	9.88776e-05	2.27684e-06	7.80712e-05	34.2893	5.09969	0.000230909	1.37071	up
meta_1854	1-Menthyl methyl ether	8.43693e-07	5.19456e-06	5.26222e-07	9.38012e-07	9.95654e-07	7.55086e-07	4.43258e-05	4.60067e-05	4.60256e-05	6.63322e-05	5.65079e-05	5.77753e-05	1.5422e-06	5.28289e-05	34.2554	5.09826	1.8311e-05	1.41107	up
meta_2018	Kaempferol 3-O-sinapoyl-caffeoyl-sophoroside 7-O-glucoside	2.09538e-05	8.15759e-05	5.09582e-06	4.16873e-05	1.90123e-05	1.81244e-05	0.0010913	0.000992542	0.000924765	0.0011561	0.00108987	0.00109037	3.10749e-05	0.00105749	34.0304	5.08875	1.05471e-07	1.43705	up
meta_3177	Alanyl-Methionine	0	9.50926e-07	0	1.06585e-07	0	0	1.12474e-05	7.01228e-06	2.07028e-06	9.55383e-06	3.05733e-06	2.91405e-06	1.76252e-07	5.97587e-06	33.9053	5.08344	0.0141836	1.09958	up
meta_140	(9Z,11E,13E,15Z)-4-Oxo-9,11,13,15-octadecatetraenoic acid	7.4063e-06	1.92666e-05	5.53501e-06	8.83713e-06	6.75117e-06	6.22337e-06	0.000212584	0.000321276	0.000278547	0.00042674	0.000259983	0.000319592	9.00326e-06	0.00030312	33.6678	5.0733	0.000172707	1.38066	up
meta_1457	S-Japonin	7.7131e-07	2.66032e-06	8.97498e-07	1.92107e-07	2.69901e-07	2.00748e-07	1.10215e-05	2.39576e-05	2.60211e-05	2.98149e-05	1.52836e-05	6.01028e-05	8.31981e-07	2.77002e-05	33.2943	5.0572	0.0126235	1.11154	up
meta_2098	N(6)-Methyllysine	0	1.89022e-07	1.56888e-07	1.11172e-07	3.65923e-08	1.89831e-08	3.42435e-06	1.98921e-06	2.8819e-06	3.19338e-06	3.7067e-06	1.68658e-06	8.54429e-08	2.81369e-06	32.9306	5.04136	0.00039559	1.3466	up
meta_1723	Methoxybrassinin	3.08834e-07	1.12666e-06	0	7.2135e-07	0	1.85514e-07	2.1281e-05	1.29131e-05	1.3728e-05	1.00894e-05	1.17576e-05	7.2202e-06	3.90393e-07	1.28316e-05	32.8683	5.03862	0.00129218	1.29349	up
meta_522	3b-Hydroxy-6b-angeloyloxy-7(11)-eremophilen-12,8b-olide	1.46851e-06	6.02695e-06	6.5254e-07	2.52975e-06	1.75255e-06	7.30352e-07	3.49275e-05	6.5048e-05	7.58135e-05	7.12968e-05	7.90583e-05	9.73941e-05	2.19344e-06	7.05897e-05	32.1822	5.00819	0.000426255	1.34532	up
meta_573	Demethoxyshogaol	8.84976e-07	8.66378e-07	4.00864e-08	2.0481e-07	2.33068e-07	1.88206e-07	1.02444e-05	1.29246e-05	1.10451e-05	1.75507e-05	1.14647e-05	1.34025e-05	4.02921e-07	1.2772e-05	31.6986	4.98635	6.93205e-05	1.39743	up
meta_2727	Ganglioside GA2 (d18:1/18:0)	2.19842e-06	1.28689e-06	9.6384e-07	6.23989e-07	3.92848e-07	9.83802e-07	3.0924e-05	4.06335e-05	5.44221e-05	3.40424e-05	1.15445e-05	2.54589e-05	1.07497e-06	3.28376e-05	30.5475	4.93298	0.00293071	1.24847	up
meta_56	Carisoprodol	4.33077e-07	1.01344e-06	2.0779e-06	3.07396e-07	3.03328e-07	8.44458e-07	1.85723e-05	2.35702e-05	2.31832e-05	2.8188e-05	2.64262e-05	3.12293e-05	8.29933e-07	2.51948e-05	30.3577	4.92399	3.02474e-05	1.40769	up
meta_3158	6-pentadecyl Salicylic Acid	4.93547e-06	1.0206e-06	4.00798e-06	3.13446e-07	1.85203e-06	2.16887e-06	3.92692e-05	6.14365e-05	7.114e-05	7.32276e-05	7.79804e-05	0.000105779	2.38307e-06	7.14721e-05	29.9917	4.90649	0.000534324	1.33898	up
meta_197	Neocnidilide	2.35873e-07	3.98634e-06	3.64629e-07	2.94553e-07	1.60139e-07	5.26917e-07	2.64542e-05	2.7156e-05	2.62758e-05	2.86154e-05	2.70468e-05	2.74977e-05	9.28075e-07	2.71743e-05	29.2803	4.87186	4.08373e-10	1.43999	up
meta_253	Hydroxypelenolide	2.51379e-06	9.13515e-06	1.52282e-06	4.70573e-06	4.07374e-06	1.85798e-06	8.99326e-05	9.71769e-05	0.000101723	0.000120949	0.0001055	0.000109862	3.9682e-06	0.000104191	26.2564	4.71459	9.62137e-07	1.43156	up
meta_2297	13-Demethylspirolide C	4.68954e-07	1.51929e-07	1.1491e-06	2.69943e-07	5.59951e-07	3.36941e-07	5.34731e-06	1.02521e-05	1.50515e-05	2.29999e-05	3.59325e-06	1.94338e-05	4.89469e-07	1.27796e-05	26.1092	4.70649	0.0115132	1.12711	up
meta_1895	Sterebin E	9.74858e-07	3.26066e-06	3.24911e-08	7.45441e-07	1.50955e-06	3.21788e-07	9.45486e-06	4.21821e-05	2.5685e-05	4.05806e-05	1.61894e-05	4.38471e-05	1.1408e-06	2.96565e-05	25.9963	4.70023	0.0050258	1.20858	up
meta_1639	Neochlorogenin	1.94761e-07	2.60792e-07	0	7.60024e-07	6.59891e-07	2.94692e-07	2.80516e-06	8.9047e-06	9.06926e-06	8.91492e-06	1.13817e-05	1.49167e-05	3.61693e-07	9.33208e-06	25.8011	4.68936	0.00255594	1.25422	up
meta_1548	Cytochalasin Opho	1.77395e-06	3.66202e-06	3.88023e-06	1.389e-06	1.35763e-06	9.46524e-07	5.12552e-05	4.19196e-05	4.57192e-05	5.90285e-05	5.76047e-05	7.24341e-05	2.16823e-06	5.46602e-05	25.2097	4.65591	6.80062e-05	1.39515	up
meta_230	trans-2-trans-4-Heptadien-1-ol	1.14404e-07	5.71112e-07	6.20946e-08	1.42414e-07	2.1048e-08	2.78051e-08	3.83492e-06	3.58725e-06	3.69968e-06	4.43525e-06	3.96339e-06	4.00544e-06	1.5648e-07	3.92099e-06	25.0575	4.64717	1.15299e-09	1.43421	up
meta_1272	Mahanimbinine	1.57691e-06	1.91874e-06	2.11702e-06	1.56803e-06	2.46001e-06	1.97052e-06	3.0725e-05	5.01134e-05	4.74042e-05	5.26617e-05	5.06305e-05	5.48963e-05	1.93521e-06	4.77385e-05	24.6684	4.62459	4.92888e-05	1.40516	up
meta_350	Perilloside A	0	0	0	3.06557e-07	3.59782e-07	0	2.69211e-06	3.37883e-06	2.49692e-06	3.1962e-06	1.96189e-06	2.62741e-06	1.11057e-07	2.72556e-06	24.5421	4.61719	1.79107e-05	1.40144	up
meta_128	9'-desmethylgranisetron	4.95581e-07	5.02603e-07	2.50695e-07	5.72319e-06	6.63283e-07	4.46204e-07	2.91453e-05	2.96583e-05	3.01533e-05	4.37786e-05	3.01158e-05	3.51052e-05	1.34693e-06	3.29928e-05	24.4948	4.61441	9.02688e-06	1.40435	up
meta_1500	Rifabutin	3.28601e-07	9.16815e-07	0	6.7558e-07	1.14677e-07	1.09279e-07	7.03977e-06	1.03527e-05	7.80078e-06	1.13172e-05	8.7193e-06	6.87021e-06	3.57492e-07	8.68332e-06	24.2895	4.60226	6.6466e-05	1.39242	up
meta_2361	Clomocycline	1.05277e-05	4.52906e-05	3.761e-06	2.94238e-05	1.2806e-05	1.36152e-05	0.000486351	0.000439504	0.000397021	0.000505709	0.000485033	0.000477732	1.92374e-05	0.000465225	24.1834	4.59594	1.01054e-07	1.43462	up
meta_2506	Pelargonic acid	5.85544e-07	8.85412e-07	3.19497e-07	7.78086e-07	9.75749e-07	7.0689e-07	1.69249e-05	1.56576e-05	1.55264e-05	2.00895e-05	1.70564e-05	1.74053e-05	7.0853e-07	1.711e-05	24.1486	4.59387	1.54359e-06	1.43445	up
meta_3041	3-Oxodecanoic acid	6.70769e-08	1.11014e-07	1.31859e-07	8.73937e-08	1.19996e-07	0	1.21512e-06	2.00801e-06	2.43607e-06	2.60411e-06	2.34831e-06	1.77788e-06	8.62233e-08	2.06492e-06	23.9485	4.58186	0.000208655	1.37102	up
meta_1506	L-Octanoylcarnitine	0	3.557e-07	0	2.61503e-07	2.85271e-07	0	3.33719e-06	4.34461e-06	3.73647e-06	5.49547e-06	1.15449e-06	2.77601e-06	1.50412e-07	3.47404e-06	23.0968	4.52962	0.00249711	1.25996	up
meta_1938	3-Hydroxyquinine	2.33016e-06	1.86227e-06	7.7656e-07	3.07572e-06	0	6.81202e-07	4.52029e-05	2.84052e-05	3.00691e-05	4.60805e-05	2.57049e-05	2.6018e-05	1.45432e-06	3.35801e-05	23.0899	4.52919	0.000372868	1.35202	up
meta_2082	8-Methyldihydrochelerythrine	2.59666e-07	3.8051e-06	4.1185e-07	9.3571e-07	1.06865e-06	6.49894e-07	1.70673e-05	2.76032e-05	2.57282e-05	3.51928e-05	3.2628e-05	2.54315e-05	1.18848e-06	2.72752e-05	22.9496	4.5204	0.000114291	1.37742	up
meta_1382	OR-1855	6.12055e-06	5.2102e-06	7.7072e-07	1.96846e-06	2.86846e-06	2.29523e-06	4.19848e-05	8.17542e-05	5.23284e-05	9.6295e-05	7.98004e-05	8.69359e-05	3.20561e-06	7.31831e-05	22.8297	4.51284	0.0004402	1.34973	up
meta_2400	9-Hydroxydecanoic acid	4.64309e-07	1.71424e-06	8.93603e-07	1.11882e-06	7.63539e-07	9.24215e-07	1.55022e-05	1.7828e-05	1.7877e-05	3.08194e-05	2.57443e-05	2.5141e-05	9.79787e-07	2.2152e-05	22.609	4.49882	0.000321732	1.35956	up
meta_2206	Isoprothiolane	0	6.86848e-07	2.0983e-07	0	1.8382e-07	0	5.39939e-06	3.56266e-06	3.53417e-06	4.46228e-06	1.81257e-06	5.37946e-06	1.80083e-07	4.02509e-06	22.3513	4.48229	0.000783839	1.31216	up
meta_127	5-Isopropylbicyclo[3.1.0]hexan-2-one	1.39188e-07	3.57742e-07	4.84871e-07	2.24557e-07	2.37416e-07	3.49592e-07	4.39173e-06	7.09297e-06	5.9194e-06	9.23462e-06	6.05898e-06	7.32285e-06	2.98894e-07	6.67009e-06	22.3159	4.48	0.000201554	1.37628	up
meta_2301	9-HOTE	4.04465e-07	1.11962e-06	3.77337e-07	4.90297e-07	6.61252e-07	5.13566e-07	7.40104e-06	1.21089e-05	9.81692e-06	1.56707e-05	1.422e-05	1.75178e-05	5.94423e-07	1.27892e-05	21.5154	4.4273	0.000496634	1.344	up
meta_2928	Isopetasoside	1.35715e-05	1.57197e-05	1.56831e-05	1.26279e-05	1.31485e-05	1.30307e-05	0.000151084	0.000218417	0.000232107	0.000338399	0.000358745	0.000497822	1.39636e-05	0.000299429	21.4436	4.42247	0.00247454	1.25965	up
meta_2668	3-Methylcyclohexanol	0	4.02003e-07	0	0	1.4956e-07	1.36653e-07	2.30229e-06	2.39927e-06	2.84276e-06	4.03791e-06	4.93597e-07	2.37152e-06	1.14703e-07	2.40789e-06	20.9924	4.3918	0.00414894	1.21799	up
meta_2005	1-heneicosanoyl-glycero-3-phosphate	1.23025e-06	2.51875e-06	0	0	2.12191e-07	3.56729e-07	1.81202e-06	1.29635e-05	2.70444e-05	1.51698e-05	9.29256e-06	2.42107e-05	7.19653e-07	1.50821e-05	20.9575	4.3894	0.0130745	1.10032	up
meta_642	10-alpha-methoxy-9,10-dihydrolysergol	2.10738e-06	3.40594e-06	3.26872e-06	1.80844e-06	1.60624e-06	7.28535e-07	3.45992e-05	4.11628e-05	3.61899e-05	5.55892e-05	4.78667e-05	5.47371e-05	2.15421e-06	4.50241e-05	20.9005	4.38547	7.61505e-05	1.3954	up
meta_2136	PC(DiMe(11,5)/DiMe(13,5))	1.40087e-06	9.93972e-07	6.54346e-07	2.76618e-07	8.64438e-07	9.04876e-07	3.60056e-06	1.18892e-05	1.79856e-05	2.04993e-05	1.42547e-05	3.74825e-05	8.49187e-07	1.76186e-05	20.7476	4.37488	0.015188	1.08934	up
meta_352	(2E)-2-Heptenal	1.17491e-07	6.31415e-07	0	0	3.33298e-07	4.40618e-07	4.47786e-06	3.389e-06	2.58387e-06	7.03186e-06	3.86798e-06	1.01251e-05	2.53804e-07	5.24594e-06	20.6693	4.36942	0.00740275	1.16775	up
meta_2787	2,4,6-Phenanthrenetriol 2-O-b-D-glucoside	4.67356e-08	1.16054e-06	8.21806e-08	1.76436e-07	7.61653e-08	1.87047e-07	1.55496e-06	5.92028e-06	8.15192e-06	6.0644e-06	6.1295e-06	6.8156e-06	2.88185e-07	5.77277e-06	20.0315	4.3242	0.00152136	1.27298	up
meta_1620	(R)-Heraclenol 2'-(3-methylbutanoate)	2.02971e-06	8.10892e-06	3.53282e-06	5.79755e-06	2.57423e-06	2.05223e-06	5.71477e-05	7.34214e-05	7.37732e-05	9.11805e-05	8.94868e-05	8.17232e-05	4.01591e-06	7.77888e-05	19.3702	4.27576	1.88759e-05	1.41046	up
meta_1652	Oripavine	2.92769e-07	1.30254e-06	1.19231e-06	8.32124e-07	9.3623e-07	8.6393e-07	1.30304e-05	1.50569e-05	1.61168e-05	2.28673e-05	1.6977e-05	1.69298e-05	9.03317e-07	1.68297e-05	18.631	4.21964	6.81141e-05	1.39782	up
meta_804	3-Methylbutyl 3-hydroxy-2-methylidenebutanoate	1.68313e-06	4.9988e-06	1.18803e-06	1.824e-06	1.12901e-06	1.51325e-06	2.86524e-05	3.32577e-05	3.51764e-05	4.27424e-05	3.84979e-05	4.73866e-05	2.05604e-06	3.76189e-05	18.2968	4.19352	2.98544e-05	1.40214	up
meta_699	11-Dehydrocorticosterone	4.3683e-06	1.05785e-05	1.24946e-05	3.71721e-06	6.37894e-06	2.81746e-06	7.84231e-05	0.00014196	0.000120852	0.000137757	0.000120943	0.00013442	6.72585e-06	0.000122392	18.1973	4.18565	4.85488e-05	1.40038	up
meta_891	Diplodiatoxin	2.92857e-05	7.42013e-05	2.98103e-05	4.77224e-05	3.51185e-05	3.51486e-05	0.000572155	0.000678254	0.000629407	0.000903942	0.000798971	0.000832797	4.18811e-05	0.000735921	17.5717	4.13518	3.66328e-05	1.40621	up
meta_874	Petasinoside	4.48943e-07	1.61275e-06	1.23509e-06	2.56596e-07	2.14506e-07	7.37473e-07	6.46608e-06	6.09493e-06	7.4998e-06	1.4092e-05	2.67799e-05	1.73906e-05	7.50894e-07	1.30539e-05	17.3845	4.11973	0.0138293	1.09427	up
meta_760	17-HDoHE	1.27032e-06	2.74391e-05	1.81232e-05	3.15905e-06	6.47149e-06	6.9845e-06	0.000150044	0.000179668	0.000155681	0.000216686	0.000182978	0.000205112	1.05746e-05	0.000181695	17.1822	4.10284	3.10852e-06	1.41538	up
meta_122	2alpha-Hydroxyalantolactone	5.17344e-06	2.79452e-06	1.33994e-06	3.87717e-06	2.20101e-06	2.99001e-06	2.71647e-05	6.05167e-05	3.47421e-05	6.202e-05	5.72834e-05	7.30386e-05	3.06268e-06	5.24609e-05	17.1291	4.09837	0.000975592	1.31589	up
meta_375	2-Hexenoylcarnitine	1.91e-05	3.30064e-05	1.57526e-05	2.5761e-05	2.1385e-05	2.08992e-05	0.000336058	0.000372471	0.000341353	0.000468144	0.000376645	0.0004288	2.26507e-05	0.000387245	17.0964	4.09562	9.78421e-06	1.42348	up
meta_470	Avocadyne 1-acetate	3.13081e-07	2.01225e-07	2.89991e-07	5.20433e-07	3.393e-07	4.47171e-07	3.42503e-06	4.88383e-06	5.22628e-06	6.78723e-06	6.89031e-06	8.54691e-06	3.51867e-07	5.95993e-06	16.938	4.08219	0.000612839	1.33422	up
meta_364	Blennin D	3.51916e-05	2.67303e-05	9.89568e-06	1.76151e-05	1.84893e-05	1.75144e-05	0.00016598	0.000525947	0.000166824	0.000569675	0.000287428	0.000389069	2.09061e-05	0.000350821	16.7808	4.06874	0.00562238	1.20338	up
meta_3113	(9S,10S)-9,10-dihydroxyoctadecanoate	0	7.9345e-08	0	1.5607e-07	3.14285e-07	0	3.5641e-07	2.31697e-06	2.43723e-06	1.51183e-06	1.29996e-06	1.1946e-06	9.16167e-08	1.5195e-06	16.5854	4.05184	0.00582651	1.18139	up
meta_1662	Carteolol	1.26899e-06	4.96451e-06	1.69253e-06	2.63882e-06	2.63578e-06	1.492e-06	3.10997e-05	3.77852e-05	2.91861e-05	5.26937e-05	4.47181e-05	4.432e-05	2.44877e-06	3.99671e-05	16.3213	4.02868	0.000124501	1.38199	up
meta_2687	5-Dodecenoic acid	1.02859e-06	1.02554e-06	1.30171e-06	8.41669e-07	8.90811e-07	6.11618e-07	1.05465e-05	1.43907e-05	1.16693e-05	2.03065e-05	1.39063e-05	2.043e-05	9.49989e-07	1.52082e-05	16.0088	4.00079	0.000420571	1.35326	up
meta_2194	Furoparadine	2.53189e-05	3.22058e-05	2.51726e-05	2.80665e-05	2.82171e-05	2.1044e-05	0.000319956	0.000506789	0.000551835	0.000561043	0.000200832	0.000420757	2.66708e-05	0.000426869	16.0051	4.00046	0.00101253	1.31645	up
meta_2096	Oxybuprocaine	2.05611e-05	4.56162e-05	1.93393e-05	3.58156e-05	2.49556e-05	2.43435e-05	0.000347421	0.000417528	0.000388876	0.000542766	0.000533985	0.000499055	2.84386e-05	0.000454939	15.9972	3.99975	4.32815e-05	1.40334	up
meta_1688	Cyanidin 3-(6-caffeoylglucoside) 5-glucoside	1.62198e-06	1.00026e-05	2.22634e-06	3.27808e-06	2.27213e-06	2.69482e-06	6.51423e-05	5.88056e-05	5.49423e-05	5.84602e-05	5.74391e-05	5.49646e-05	3.68266e-06	5.82924e-05	15.8289	3.98449	1.64455e-10	1.43512	up
meta_320	(Z)-6-Tetradecene-1,3-diyne-5,8-diol	8.88574e-06	8.36005e-06	1.33862e-05	1.35938e-05	9.81641e-06	1.06084e-05	8.06986e-05	0.000218541	9.9715e-05	0.000305383	0.000146495	0.000171616	1.07751e-05	0.000170408	15.815	3.98322	0.00517927	1.21069	up
meta_2786	Dihydrozeatin-O-glucoside	0	2.32599e-06	5.4145e-07	2.95848e-07	8.79873e-07	0	6.13212e-06	8.51189e-06	1.7376e-05	9.41941e-06	7.17236e-06	1.5113e-05	6.73859e-07	1.06208e-05	15.7611	3.9783	0.00268396	1.2345	up
meta_1221	3-hydroxyropivacaine	8.90794e-05	0.000160162	9.26224e-05	8.83037e-05	8.12718e-05	8.08083e-05	0.00114943	0.00139153	0.00128619	0.00186295	0.00156157	0.00174082	9.87079e-05	0.00149875	15.1837	3.92445	4.99891e-05	1.40294	up
meta_1198	1-Methylhistamine	3.67304e-06	4.97897e-06	2.77115e-06	4.78671e-06	3.70965e-06	4.25669e-06	5.57854e-05	5.59241e-05	5.24215e-05	6.87111e-05	6.10621e-05	6.70033e-05	4.02937e-06	6.01512e-05	14.9282	3.89997	3.71006e-06	1.42993	up
meta_3192	.alpha.-Estradiol	1.15123e-06	3.53687e-06	5.62363e-07	1.70303e-06	1.57683e-06	9.18585e-07	1.58734e-05	1.74729e-05	2.17172e-05	2.92033e-05	1.97123e-05	3.70754e-05	1.57482e-06	2.35091e-05	14.9281	3.89996	0.00107936	1.3032	up
meta_661	Glycerol 1-(5-hydroxydodecanoate)	6.16433e-07	1.28712e-06	3.1197e-07	3.40725e-07	4.49962e-07	1.13778e-06	8.24273e-06	9.75517e-06	9.15006e-06	1.21273e-05	1.06174e-05	1.17305e-05	6.90665e-07	1.02705e-05	14.8705	3.89438	7.57035e-06	1.41556	up
meta_201	xi-10-Hydroxyoctadecanoic acid	7.44899e-07	2.80099e-06	1.36559e-06	4.07181e-06	2.98862e-06	7.7582e-07	2.4187e-05	2.79987e-05	2.98427e-05	3.75701e-05	2.958e-05	3.81387e-05	2.12462e-06	3.12195e-05	14.6942	3.87717	2.60223e-05	1.40232	up
meta_1412	Glucosamine	0	0	0	2.78129e-07	0	0	8.60822e-07	1.29957e-06	2.26687e-07	7.12674e-07	0	9.76997e-07	4.63549e-08	6.79458e-07	14.6577	3.87359	0.0229415	1.02214	up
meta_142	L-Menthyl acetoacetate	2.64766e-06	5.96058e-06	3.15256e-06	3.9377e-06	4.33334e-06	3.15862e-06	3.91606e-05	5.58152e-05	4.43014e-05	6.80507e-05	5.7896e-05	7.2946e-05	3.86508e-06	5.63616e-05	14.5823	3.86614	0.000172681	1.3778	up
meta_2116	35S-Methylokadaic acid 7-hexadecanoate	2.0659e-06	1.1674e-06	2.91254e-07	0	1.78799e-07	0	2.70824e-06	5.30938e-06	1.27507e-05	7.37064e-06	1.09948e-05	1.46442e-05	6.17225e-07	8.96298e-06	14.5214	3.86011	0.0062117	1.16757	up
meta_1940	Hexyl crotonate	1.30624e-06	3.21703e-06	1.22752e-06	2.47084e-06	1.01353e-06	2.21095e-06	1.98168e-05	2.24891e-05	2.25754e-05	3.503e-05	2.87723e-05	2.97943e-05	1.90769e-06	2.6413e-05	13.8456	3.79135	0.000112328	1.38335	up
meta_2103	(R)-Amphetamine	3.05337e-06	7.90953e-06	3.061e-06	3.74529e-06	3.53396e-06	2.04031e-06	3.12289e-05	5.06754e-05	4.07896e-05	6.52302e-05	6.61522e-05	6.73826e-05	3.89058e-06	5.35765e-05	13.7708	3.78354	0.000433954	1.3439	up
meta_1219	Tetrahydrofurfuryl butyrate	1.3098e-07	7.43191e-07	1.53258e-07	1.27293e-07	1.95853e-07	9.02764e-08	2.32603e-06	2.14134e-06	3.47576e-06	3.54294e-06	4.64341e-06	3.56353e-06	2.40142e-07	3.28217e-06	13.6676	3.77269	0.000294365	1.33528	up
meta_302	Octyl gallate	3.21962e-06	1.07341e-05	7.85604e-06	3.78874e-06	2.39672e-06	3.28579e-06	5.48365e-05	6.61364e-05	6.16355e-05	8.97623e-05	6.77838e-05	8.58796e-05	5.2135e-06	7.10057e-05	13.6196	3.76761	4.65328e-05	1.39425	up
meta_2252	10-Oxo-11-octadecen-13-olide	1.46246e-05	2.51838e-05	1.81251e-05	1.45145e-05	1.72946e-05	1.44178e-05	0.000210517	0.000225434	0.000204442	0.000290469	0.000220771	0.000263465	1.73601e-05	0.00023585	13.5858	3.76402	1.5e-05	1.41951	up
meta_3147	Gemfibrozil	1.0851e-06	4.26863e-06	3.65347e-06	1.96482e-06	1.47251e-06	1.44931e-06	1.38506e-05	2.45855e-05	3.85139e-05	3.60409e-05	2.29468e-05	5.2375e-05	2.31564e-06	3.13855e-05	13.5537	3.76061	0.00335636	1.23326	up
meta_2033	N-Arachidonoyl glycine	5.10862e-06	1.4646e-05	1.53137e-05	4.4605e-06	5.4122e-06	7.45326e-06	9.08091e-05	0.000117261	0.000117931	7.87177e-05	0.000110052	0.000190398	8.73238e-06	0.000117528	13.4589	3.75049	0.000930944	1.30828	up
meta_1399	Leucyl-Glutamine	2.40737e-07	2.22514e-06	5.7709e-10	2.81364e-07	3.14402e-07	5.97158e-08	5.63692e-06	1.08065e-05	5.97126e-06	1.16596e-05	2.52418e-06	4.80565e-06	5.20323e-07	6.90069e-06	13.2623	3.72926	0.00636619	1.16836	up
meta_2542	Undecanedioic acid	2.52278e-05	3.95453e-05	3.05972e-05	3.44828e-05	2.91059e-05	3.3688e-05	0.000293842	0.000377468	0.000339134	0.000555214	0.000457324	0.000506195	3.21078e-05	0.00042153	13.1286	3.71464	0.000223921	1.37231	up
meta_1300	7alpha-hydroxy-3-oxochol-4-en-24-oic Acid	2.13206e-06	1.28923e-06	6.40025e-07	3.49968e-06	5.58555e-06	1.29159e-06	2.12177e-05	2.56783e-05	2.65734e-05	3.67717e-05	2.52606e-05	5.17619e-05	2.40636e-06	3.12106e-05	12.9701	3.69712	0.00137074	1.288	up
meta_940	3-Hydroxyisoheptanoic acid	3.08838e-07	2.52312e-06	4.03283e-06	1.7207e-06	1.32433e-06	3.29211e-07	1.56452e-05	1.62486e-05	2.38885e-05	2.7956e-05	1.4386e-05	3.44048e-05	1.7065e-06	2.20882e-05	12.9435	3.69416	0.00137813	1.28481	up
meta_294	Austroinulin	2.33315e-07	1.01156e-06	2.2165e-08	1.62197e-07	5.46359e-07	4.48563e-08	4.2958e-06	5.35861e-06	3.8494e-06	8.01645e-06	2.28229e-06	2.28084e-06	3.36742e-07	4.34723e-06	12.9097	3.69038	0.00561585	1.18929	up
meta_61	Tetracosanoic acid	2.9504e-06	3.64905e-06	5.15819e-06	2.66357e-06	5.08693e-06	3.44162e-06	2.35959e-05	4.42313e-05	6.29966e-05	5.49766e-05	3.69379e-05	6.90265e-05	3.82496e-06	4.86275e-05	12.7132	3.66826	0.00130157	1.29849	up
meta_1353	Gibberellin A52	1.28985e-05	1.59566e-05	1.7611e-05	1.27683e-05	1.24477e-05	1.21176e-05	8.24292e-05	0.000151677	0.000130102	0.000195427	0.000228465	0.000276057	1.39666e-05	0.00017736	12.6988	3.66662	0.00229533	1.2647	up
meta_34	Cyclohexyl cinnamate	4.95763e-06	3.21126e-06	1.63795e-06	5.70748e-06	3.52838e-06	3.48073e-06	2.96894e-05	4.9712e-05	3.66347e-05	5.15734e-05	5.07135e-05	6.60445e-05	3.75391e-06	4.73946e-05	12.6254	3.65826	0.000358905	1.3537	up
meta_1925	(3R)-3,4-Dihydroxy-3-(hydroxymethyl)butanenitrile 4-glucoside	4.17319e-06	1.14122e-05	4.26534e-06	4.68924e-06	7.92129e-06	2.26275e-06	6.34955e-05	6.97271e-05	6.8047e-05	8.61859e-05	7.14516e-05	7.74688e-05	5.78734e-06	7.27293e-05	12.567	3.65157	4.93791e-07	1.42701	up
meta_1133	Talaromycin A	3.2842e-06	3.79999e-06	1.79889e-06	3.11091e-06	3.84782e-06	2.82275e-06	3.19764e-05	3.70034e-05	3.60406e-05	4.78885e-05	4.1748e-05	3.88946e-05	3.11076e-06	3.89252e-05	12.5131	3.64537	1.31137e-05	1.41958	up
meta_2719	Na,Na-Dimethylhistamine	5.56915e-07	4.69531e-07	8.74036e-07	5.45306e-07	5.2649e-07	4.50525e-07	6.617e-06	7.28184e-06	6.48443e-06	1.0607e-05	3.46673e-06	6.36719e-06	5.70467e-07	6.80403e-06	11.9271	3.57617	0.0011112	1.31275	up
meta_1165	dTDP	1.0543e-07	8.51796e-07	3.71176e-07	7.74514e-07	2.38112e-08	4.95822e-08	2.818e-06	4.25283e-06	3.56458e-06	7.0444e-06	5.318e-06	2.92539e-06	3.62718e-07	4.32053e-06	11.9115	3.57429	0.00151436	1.27229	up
meta_136	Ethyl phenylglycidate	3.58894e-07	6.50551e-07	2.89701e-08	4.20657e-07	4.06614e-07	6.17613e-07	3.10835e-06	4.05165e-06	4.19185e-06	5.98372e-06	6.43141e-06	5.74087e-06	4.13883e-07	4.91798e-06	11.8825	3.57077	0.000321881	1.34961	up
meta_434	(23S)-23,25-dihdroxy-24-oxovitamine D3 23-(beta-glucuronide)	5.01054e-07	2.81943e-07	1.68771e-06	4.87423e-07	2.14866e-07	8.6644e-07	8.65898e-06	7.73122e-06	6.6487e-06	7.52977e-06	8.03476e-06	9.18251e-06	6.73239e-07	7.96432e-06	11.8299	3.56436	8.96516e-08	1.4222	up
meta_2985	17a,21-Dihydroxy-5b-pregnane-3,11,20-trione	8.53006e-08	5.20065e-07	9.72381e-07	1.47563e-06	0	0	2.2415e-06	4.59085e-06	5.16267e-06	8.17938e-06	5.50338e-06	1.03735e-05	5.08897e-07	6.00855e-06	11.807	3.56157	0.00468495	1.19259	up
meta_163	7(14)-Bisabolene-2,3,10,11-tetrol	2.68498e-06	9.63432e-06	6.72618e-07	4.56563e-06	4.96971e-06	2.05539e-06	3.81179e-05	4.61619e-05	3.9913e-05	5.82322e-05	4.96295e-05	5.68141e-05	4.09711e-06	4.81448e-05	11.7509	3.5547	1.258e-05	1.39919	up
meta_235	Avocadyne	3.64491e-06	7.32483e-06	4.7299e-06	3.0113e-06	2.6283e-06	3.21937e-06	1.92272e-05	3.5182e-05	4.34617e-05	4.76831e-05	5.56012e-05	8.73256e-05	4.0931e-06	4.80801e-05	11.7466	3.55417	0.00520168	1.19746	up
meta_2868	Homodihydrocapsaicin	1.81708e-07	9.04989e-07	4.48711e-07	3.00545e-07	1.9823e-07	1.19306e-08	2.5919e-06	5.01817e-06	4.56901e-06	4.96537e-06	3.80251e-06	2.76335e-06	3.41019e-07	3.95172e-06	11.588	3.53456	0.000257433	1.34337	up
meta_152	2,2,4,4,6,6-Hexamethyl-1,3,5-trithiane	4.56906e-07	4.84119e-06	0	1.21915e-06	5.34493e-07	1.79104e-07	1.54368e-05	2.47484e-05	1.26962e-05	5.07681e-06	6.16134e-06	1.90097e-05	1.20514e-06	1.38549e-05	11.4965	3.52312	0.00836558	1.13261	up
meta_271	Methyl 3-(2,3-dihydroxy-3-methylbutyl)-4-hydroxybenzoate	1.1994e-06	5.38893e-06	8.63655e-07	4.1671e-06	1.6949e-06	2.16956e-06	2.1687e-05	2.76753e-05	2.3944e-05	3.40993e-05	3.58619e-05	3.36598e-05	2.58059e-06	2.94879e-05	11.4268	3.51435	4.32491e-05	1.38525	up
meta_130	13-L-Hydroperoxylinoleic acid	1.07011e-05	1.46798e-05	1.75364e-05	1.35877e-05	9.96284e-06	1.09875e-05	8.81317e-05	0.000129801	0.000116382	0.000167289	0.000179516	0.000198134	1.29092e-05	0.000146542	11.3518	3.50484	0.000533745	1.34003	up
meta_417	Pantothenamide	9.73977e-07	1.29197e-06	0	6.11618e-07	9.33275e-07	5.41027e-07	5.13787e-06	8.59014e-06	6.17357e-06	1.00127e-05	8.82941e-06	1.06027e-05	7.25311e-07	8.2244e-06	11.3391	3.50324	0.000264467	1.35512	up
meta_1791	Lindleyin	4.01593e-07	2.70291e-06	3.05432e-07	6.24177e-08	2.12319e-07	0	7.13184e-06	8.78767e-06	5.21296e-06	1.0428e-05	5.969e-06	3.88684e-06	6.14112e-07	6.90272e-06	11.2402	3.49059	0.000677658	1.27814	up
meta_596	Glycerol triundecanoate	8.85154e-05	8.62061e-05	7.97434e-05	9.35422e-05	9.78029e-05	8.2399e-05	0.000290086	0.00139299	0.00101161	0.00110117	0.000482898	0.00161521	8.80348e-05	0.000982329	11.1584	3.48006	0.00789721	1.16745	up
meta_1855	5-Acetylamino-6-amino-3-methyluracil	8.33788e-06	1.51881e-05	9.27098e-06	1.22348e-05	1.00565e-05	8.07752e-06	9.54445e-05	0.0001076	0.000104436	0.000140345	0.000122947	0.000132065	1.05276e-05	0.00011714	11.1269	3.47598	1.7646e-05	1.41465	up
meta_1732	Methyl (9Z)-8'-oxo-6,8'-diapo-6-carotenoate	2.8024e-07	3.0994e-07	1.67317e-06	1.2707e-06	1.0542e-06	4.52745e-07	3.99136e-06	9.22677e-06	9.33849e-06	1.01879e-05	9.69996e-06	1.33554e-05	8.40165e-07	9.29998e-06	11.0692	3.46848	0.000822737	1.30983	up
meta_2574	YGM 1A	0.000146632	0.000494004	6.78918e-05	0.000258096	0.000188624	0.000146996	0.00235629	0.0022651	0.00206811	0.00271575	0.00247688	0.00250382	0.000217041	0.00239766	11.0471	3.46559	1.33481e-08	1.42752	up
meta_750	Prostaglandin J2	2.67395e-07	5.45439e-07	6.63669e-07	9.82639e-07	1.48952e-06	8.45115e-07	4.85562e-07	1.0108e-05	1.02178e-05	1.47769e-05	9.87093e-06	7.44774e-06	7.98963e-07	8.81781e-06	11.0366	3.46422	0.00868251	1.15352	up
meta_2880	Ganglioside GM3 (d18:0/14:0)	4.50798e-05	7.5696e-06	1.57818e-05	6.05575e-06	1.04403e-05	6.21024e-06	9.97479e-05	0.000144223	0.00018898	0.000187029	0.000157653	0.000224144	1.51896e-05	0.000166963	10.9919	3.45837	0.000154287	1.35014	up
meta_2486	Bovinic acid	1.23626e-05	1.3175e-05	1.39749e-05	1.09877e-05	1.42483e-05	1.23187e-05	6.3976e-05	0.000103484	0.000120086	0.000144114	0.000172973	0.000236836	1.28445e-05	0.000140245	10.9186	3.44872	0.00345481	1.2343	up
meta_1449	Cyanidin 3-(2G-glucosylrutinoside)	4.45934e-05	0.000138682	1.19935e-05	8.50163e-05	3.92537e-05	3.89247e-05	0.000576181	0.000605725	0.000574703	0.000766456	0.000685022	0.000687224	5.97439e-05	0.000649219	10.8667	3.44184	1.77153e-07	1.41856	up
meta_115	2,4-Di-tert-butylphenol	5.51251e-07	6.81899e-05	1.64144e-07	1.84529e-06	1.32836e-07	9.26242e-06	4.12646e-05	0.000107524	0.000127651	0.000199641	0.000258453	0.000128013	1.33576e-05	0.000143758	10.7622	3.4279	0.00671046	1.12728	up
meta_1543	Dienestrol	4.34177e-05	6.50708e-05	3.66754e-05	4.87523e-05	3.97338e-05	3.60865e-05	0.000302462	0.000545659	0.000352173	0.000704396	0.000434229	0.000542768	4.49561e-05	0.000480281	10.6833	3.41729	0.000760435	1.32973	up
meta_3111	3-Cyclohexyldodecane	0	2.5585e-07	7.95706e-07	0	2.38425e-07	1.12236e-06	1.32765e-06	3.584e-06	6.04271e-06	4.22891e-06	3.15511e-06	7.36783e-06	4.02057e-07	4.28437e-06	10.6561	3.41361	0.00617456	1.16582	up
meta_1005	Avocadene 2-acetate	4.51394e-06	4.18498e-06	1.70368e-06	3.36673e-06	1.70893e-06	2.50098e-06	2.5491e-05	2.81351e-05	3.14358e-05	3.80064e-05	3.0605e-05	3.75315e-05	2.99654e-06	3.18674e-05	10.6347	3.41071	1.65042e-05	1.40946	up
meta_2865	Resolvin D5	2.93067e-07	2.21446e-06	0	1.01267e-06	8.20496e-07	2.34524e-07	3.95213e-06	8.73162e-06	7.27527e-06	1.23288e-05	8.36897e-06	7.95474e-06	7.62537e-07	8.10193e-06	10.625	3.40939	0.000740406	1.29853	up
meta_270	Glycosminine	3.52982e-06	1.28568e-05	2.56484e-06	6.17424e-06	6.66299e-06	3.06285e-06	4.52088e-05	5.24721e-05	5.32036e-05	6.90066e-05	8.29708e-05	6.73805e-05	5.8086e-06	6.17071e-05	10.6234	3.40918	9.94082e-05	1.36958	up
meta_558	Avenalumin III	2.03822e-06	1.00343e-06	1.24993e-06	1.02387e-06	3.93433e-06	2.96529e-06	2.06249e-05	1.85528e-05	2.04737e-05	2.88644e-05	1.74653e-05	2.07109e-05	2.03585e-06	2.11153e-05	10.3718	3.37459	3.56207e-05	1.39468	up
meta_206	Biocytin	1.77172e-06	3.08139e-06	1.30746e-06	1.98148e-06	2.62059e-06	2.01799e-06	1.72895e-05	1.90457e-05	2.03341e-05	2.73108e-05	2.30542e-05	2.53399e-05	2.1301e-06	2.20624e-05	10.3574	3.37259	4.05636e-05	1.40247	up
meta_1587	2-Hydroxy-p-mentha-1,8-dien-6-one	1.03755e-07	3.2616e-07	3.68352e-07	4.51556e-07	7.56851e-07	5.28978e-07	4.52148e-06	5.51132e-06	5.19074e-06	5.00292e-06	3.68235e-06	1.8706e-06	4.22609e-07	4.29657e-06	10.1668	3.34579	0.000769608	1.31806	up
meta_3110	Ambolic acid	1.04566e-06	6.28315e-07	2.88239e-07	8.34417e-07	1.02636e-06	1.26251e-07	6.63485e-06	6.73577e-06	4.13029e-06	1.01414e-05	5.29907e-06	7.03028e-06	6.58208e-07	6.66194e-06	10.1213	3.33933	0.000627024	1.32871	up
meta_2593	L-Hypoglycin A	1.86315e-06	6.55394e-06	2.86955e-06	4.35013e-06	3.82397e-06	2.84718e-06	2.63268e-05	3.20597e-05	3.455e-05	4.58542e-05	4.49255e-05	4.10103e-05	3.71799e-06	3.74544e-05	10.0738	3.33254	8.37929e-05	1.38284	up
meta_2498	(3-Methyl-2-butenyl)-benzene	6.50387e-07	1.25363e-05	2.22661e-06	8.12112e-07	1.92801e-06	1.44415e-06	2.53851e-05	3.36545e-05	3.25891e-05	3.66691e-05	3.08903e-05	3.811e-05	3.26626e-06	3.2883e-05	10.0675	3.33163	5.30618e-07	1.39068	up
meta_1063	6-Hydroxy-1H-indole-3-acetamide	3.79607e-06	2.01583e-05	3.05298e-05	2.09197e-05	1.64512e-05	1.09763e-05	0.000134209	0.000151782	0.000167491	0.000187637	0.000166051	0.000216136	1.71386e-05	0.000170551	9.95129	3.31488	1.53906e-05	1.40153	up
meta_975	E-10-Hydroxydesmethylnortriptyline	9.36648e-06	1.69898e-05	1.56119e-05	1.7305e-05	1.26945e-05	1.23679e-05	9.97098e-05	0.000150114	0.000109975	0.000161504	0.000132142	0.000184367	1.40559e-05	0.000139635	9.93426	3.31241	0.000190546	1.37517	up
meta_1223	Ethylene brassylate	8.63293e-06	2.64041e-05	8.99437e-06	1.69411e-05	1.50359e-05	2.55886e-05	0.00013756	0.000151884	0.000145052	0.000195715	0.000183331	0.000192953	1.69328e-05	0.000167749	9.90674	3.30841	1.08806e-05	1.40837	up
meta_2662	23-trans-p-Coumaroyloxytormentic acid	6.80628e-06	1.61726e-06	4.83397e-06	4.00664e-06	3.59102e-06	4.28725e-06	3.09516e-05	3.61571e-05	5.1144e-05	4.36656e-05	2.41432e-05	6.08244e-05	4.1904e-06	4.11476e-05	9.81949	3.29565	0.00102614	1.30731	up
meta_2429	Tetrahydrodeoxycortisol	1.81534e-06	4.77906e-07	3.95902e-07	6.3865e-07	6.76223e-07	7.12923e-07	3.16144e-06	8.60304e-06	1.15258e-05	1.27002e-05	1.68848e-06	7.75287e-06	7.86157e-07	7.57197e-06	9.63163	3.26778	0.0126963	1.11182	up
meta_2193	4-(Methylnitrosamino)-1-(3-pyridyl)-1-butanol	0.000107949	0.000215654	7.48621e-05	0.000132974	9.50112e-05	0.000114224	0.000861085	0.00112545	0.00103962	0.00142015	0.00131179	0.00133776	0.000123446	0.00118264	9.58027	3.26007	3.6863e-05	1.39794	up
meta_1505	Isobutyryl-L-carnitine	6.92014e-07	3.139e-06	1.00746e-06	2.87894e-06	1.45596e-06	1.00782e-06	1.07118e-05	2.00188e-05	1.13627e-05	1.93843e-05	1.48853e-05	2.02886e-05	1.69687e-06	1.61086e-05	9.49315	3.24689	0.000334113	1.34307	up
meta_307	2-Octenoic acid	1.35653e-06	1.61887e-06	2.04642e-06	1.52929e-06	1.82499e-06	2.03471e-06	1.40602e-05	1.41845e-05	1.5149e-05	1.89609e-05	1.89909e-05	1.72475e-05	1.73513e-06	1.64321e-05	9.47024	3.2434	1.51159e-05	1.41729	up
meta_785	b-D-Glucopyranuronosyl-(1->3)-a-D-galactopyranuronosyl-(1->2)-a-L-rhamnopyranosyl-(1->4)-[b-D-glucopyranuronosyl-(1->3)]-a-D-galactopyranuronosyl-(1->2)-L-rhamnopyranose	7.10002e-07	6.15689e-07	4.90352e-06	3.31269e-06	2.46324e-05	3.86574e-06	6.74056e-05	5.9838e-05	5.28309e-05	5.78252e-05	6.24146e-05	5.68234e-05	6.34001e-06	5.95229e-05	9.38847	3.23089	2.02e-06	1.40366	up
meta_769	(卤)-(Z)-2-(5-Tetradecenyl)cyclobutanone	1.01e-05	1.13365e-05	1.35632e-05	1.08876e-05	1.09847e-05	9.99321e-06	5.29765e-05	8.91966e-05	9.3702e-05	0.000124264	0.000100075	0.000162863	1.11442e-05	0.000103846	9.3184	3.22008	0.00164435	1.28701	up
meta_1841	Orlistat	1.26037e-05	2.90889e-06	5.04235e-06	1.07928e-05	5.99028e-06	9.53265e-06	4.42381e-05	0.000156309	7.90725e-05	4.62138e-05	4.20292e-05	6.83282e-05	7.81177e-06	7.26985e-05	9.30628	3.2182	0.0146439	1.0959	up
meta_1414	Sebacic acid	6.96533e-06	1.00722e-05	5.86187e-06	7.72235e-06	5.798e-06	4.60421e-06	5.10038e-05	5.91486e-05	5.46232e-05	7.46452e-05	6.76577e-05	7.32268e-05	6.83733e-06	6.33842e-05	9.27032	3.21262	2.16841e-05	1.40979	up
meta_51	(1'R)-Nepetalic acid	7.91015e-06	2.23783e-05	4.15259e-06	1.95751e-05	1.39289e-05	1.1248e-05	9.88295e-05	0.00010947	0.000108805	0.000150496	0.000133247	0.00013122	1.31988e-05	0.000122011	9.24408	3.20853	9.76096e-06	1.40397	up
meta_1498	Procyclidine	1.56981e-07	9.6919e-07	0	0	0	4.03251e-07	1.40238e-06	1.35985e-06	3.05421e-06	3.36446e-06	1.17308e-06	3.71449e-06	2.54904e-07	2.34475e-06	9.19857	3.20141	0.00542175	1.15476	up
meta_476	1-Hydroxyacorenone	1.79075e-05	5.66787e-05	1.55295e-05	2.80314e-05	1.55282e-05	2.43838e-05	0.000167865	0.000223662	0.000199887	0.000288672	0.000302369	0.000260459	2.63432e-05	0.000240486	9.12895	3.19045	8.26435e-05	1.37206	up
meta_1581	Glycyrrhizin	5.55117e-07	1.46915e-06	6.37302e-06	8.571e-07	0	2.36586e-06	9.04082e-06	2.02067e-05	1.6609e-05	1.17149e-05	7.29776e-06	4.11076e-05	1.93671e-06	1.76628e-05	9.11999	3.18903	0.0262919	1.00375	up
meta_1585	Panaxydol chlorohydrin	6.69421e-06	1.07703e-05	6.82386e-06	1.09836e-05	7.70569e-06	5.92743e-06	6.11608e-05	6.82453e-05	6.71687e-05	8.84101e-05	7.48215e-05	8.47838e-05	8.15084e-06	7.40984e-05	9.09089	3.18442	1.35487e-05	1.41468	up
meta_2694	(beta-1-O-[N-(2-formyl-3-chlorophenyl)anthraniloyl]-D-glucupyranuronic acid)	1.35118e-06	3.94136e-06	9.15274e-07	1.25454e-06	3.76642e-06	1.64557e-06	1.85613e-05	1.74159e-05	1.92336e-05	1.91894e-05	2.13722e-05	2.11349e-05	2.14572e-06	1.94846e-05	9.08064	3.18279	1.71694e-09	1.42779	up
meta_1966	Spectinomycin	9.60491e-07	3.51518e-06	2.24873e-06	3.02958e-06	2.30841e-06	1.7739e-06	1.39958e-05	2.03841e-05	2.41277e-05	2.26779e-05	2.06623e-05	2.24388e-05	2.30605e-06	2.07144e-05	8.98265	3.16714	2.82923e-05	1.39856	up
meta_1218	L-Carnitine	2.72061e-06	6.29074e-06	8.94705e-07	3.91452e-06	2.84187e-06	2.49008e-06	4.25564e-05	2.56808e-05	3.70868e-05	2.82028e-05	2.02401e-05	1.74699e-05	3.19209e-06	2.85395e-05	8.94069	3.16039	0.00115685	1.28945	up
meta_1987	Amdinocillin	0	1.16422e-06	0	1.27476e-06	6.80529e-07	5.21384e-07	4.50465e-06	4.61493e-06	4.25969e-06	6.46821e-06	5.51719e-06	7.1329e-06	6.06816e-07	5.41626e-06	8.92571	3.15797	3.66956e-05	1.36408	up
meta_231	(E,E,E)-Sylvatine	5.77466e-06	1.14361e-05	5.5448e-06	5.94119e-06	7.07932e-06	5.08044e-06	4.41672e-05	6.52074e-05	5.47191e-05	6.71185e-05	5.97726e-05	7.25893e-05	6.80942e-06	6.05957e-05	8.8988	3.15361	2.65543e-05	1.40412	up
meta_39	Pseudoionone	2.7818e-06	3.42076e-06	3.65717e-06	4.05881e-06	3.34703e-06	3.4347e-06	2.93929e-05	2.83494e-05	3.24601e-05	3.74885e-05	2.67151e-05	2.96713e-05	3.45004e-06	3.06796e-05	8.89251	3.15259	9.69024e-06	1.42338	up
meta_3144	2E-Eicosenoic acid	8.6181e-06	1.02315e-05	7.30118e-06	3.59963e-06	9.52902e-06	7.71221e-06	3.71405e-05	5.90461e-05	7.68784e-05	7.38057e-05	6.27347e-05	0.000108025	7.83194e-06	6.9605e-05	8.88733	3.15175	0.00127397	1.29671	up
meta_49	L-4-Hydroxyglutamine	1.83664e-07	4.40553e-07	1.70876e-07	0	0	0	1.23253e-06	8.80349e-07	1.08683e-06	1.65303e-06	1.11213e-06	1.00143e-06	1.32515e-07	1.16105e-06	8.76161	3.1312	3.27624e-05	1.34269	up
meta_2313	Stanozolol	3.57719e-05	9.34905e-05	5.78444e-05	8.63832e-05	6.13531e-05	6.52104e-05	0.00044194	0.000538853	0.000480699	0.000720258	0.000612939	0.000677135	6.66756e-05	0.000578637	8.67839	3.11743	6.4901e-05	1.39201	up
meta_1812	(E)-Monocrotophos	1.99105e-06	2.67867e-06	4.17842e-06	1.94465e-06	1.43311e-06	1.93489e-06	6.62343e-06	2.4621e-05	2.00967e-05	2.60507e-05	1.178e-05	3.36167e-05	2.36013e-06	2.04647e-05	8.67102	3.1162	0.00631615	1.18479	up
meta_47	(Z)-8-Decene-4,6-diyn-1-yl 3-methylbutanoate	1.98661e-05	2.18412e-05	5.01756e-06	7.22831e-06	8.48459e-06	1.06845e-05	6.79636e-05	0.000124561	8.6515e-05	0.000138436	0.000102953	0.000109648	1.2187e-05	0.000105013	8.61676	3.10715	0.000169444	1.36185	up
meta_2444	Farnesylcysteine	0.00026007	0.000690237	0.000311804	0.000427856	0.000359249	0.000334206	0.00262418	0.00313495	0.00294898	0.00412218	0.00390302	0.00372882	0.000397237	0.00341035	8.58519	3.10185	2.96692e-05	1.39837	up
meta_1213	Avocadene 1-acetate	1.0404e-06	4.54286e-07	2.82335e-06	1.0571e-06	2.88997e-07	5.35118e-07	1.00174e-05	1.06647e-05	7.56474e-06	1.23105e-05	7.73011e-06	4.89877e-06	1.03321e-06	8.86437e-06	8.57945	3.10089	0.000416907	1.31781	up
meta_3169	Dihydrojasmonic Acid	1.57359e-05	4.42801e-05	1.02923e-05	2.2132e-05	1.76722e-05	1.39665e-05	0.000145436	0.000167144	0.000167117	0.000216265	0.000177321	0.000189819	2.06798e-05	0.000177184	8.56794	3.09895	1.20814e-06	1.41126	up
meta_1898	L-Dopachrome	0	1.59478e-07	3.74189e-07	0	0	3.25883e-07	6.74782e-07	1.27301e-06	1.18044e-06	2.39219e-06	7.0618e-07	9.71746e-07	1.43258e-07	1.19972e-06	8.37455	3.06601	0.00825184	1.13616	up
meta_1147	19-Hydroxy-PGE2	0.000169043	0.000368079	0.00013705	0.000254718	0.000226251	0.000170427	0.00144566	0.00164651	0.00162793	0.00221369	0.00181373	0.00204241	0.000220928	0.00179832	8.13986	3.025	1.56445e-05	1.40519	up
meta_783	Prehumulinic acid	1.1611e-05	1.94818e-05	1.3365e-05	6.04538e-06	4.52931e-06	8.7363e-06	3.17688e-05	5.30854e-05	6.74237e-05	0.000125161	0.000111566	0.000126875	1.06281e-05	8.598e-05	8.08984	3.01611	0.00582192	1.1843	up
meta_1261	[6]-Gingerdione	8.67188e-06	1.35268e-05	1.07782e-05	1.03102e-05	8.73137e-06	7.84963e-06	5.8129e-05	7.8072e-05	6.14156e-05	9.87665e-05	8.39105e-05	0.000103076	9.97801e-06	8.05615e-05	8.07391	3.01327	0.000218022	1.37019	up
meta_2342	4-Hydroxynonenal	4.16774e-06	9.15584e-06	1.12529e-06	8.59744e-06	5.12509e-06	2.34231e-06	3.35462e-05	3.85138e-05	3.53877e-05	4.90979e-05	4.59158e-05	4.35448e-05	5.08562e-06	4.1001e-05	8.06215	3.01117	2.27697e-06	1.402	up
meta_1709	Bakkenolide D	2.27228e-06	7.31933e-06	6.18086e-06	3.84894e-06	1.64483e-06	2.84565e-06	2.42681e-05	3.03583e-05	3.09238e-05	3.6294e-05	3.4668e-05	3.70914e-05	4.01865e-06	3.22673e-05	8.02938	3.00529	3.07499e-06	1.40435	up
meta_680	Hygromycin B	4.27893e-07	2.95717e-06	4.32115e-06	8.11586e-07	3.34642e-06	1.18521e-06	1.45093e-05	1.61499e-05	1.6374e-05	1.99522e-05	1.55385e-05	2.06855e-05	2.17491e-06	1.72016e-05	7.90911	2.98352	1.05392e-06	1.40281	up
meta_1657	(E,E)-Boviquinone 3	8.07829e-06	8.32418e-06	8.45383e-06	1.24614e-05	8.79831e-06	9.58348e-06	7.33106e-05	6.65705e-05	5.90101e-05	8.98777e-05	8.16941e-05	6.8465e-05	9.28325e-06	7.31547e-05	7.88029	2.97825	2.5162e-05	1.41094	up
meta_2731	10,11-dihydro-20-trihydroxy-leukotriene B4	4.24075e-06	2.3518e-05	1.35285e-05	8.02103e-06	9.91596e-06	7.04061e-06	7.11269e-05	8.69522e-05	8.51479e-05	0.000102265	8.17203e-05	9.38222e-05	1.10441e-05	8.68391e-05	7.86291	2.97506	2.29265e-07	1.41373	up
meta_273	10,13-epoxy-11,12-dimethyloctadeca-10,12-dienoic acid	9.76549e-06	1.35843e-05	6.9775e-06	1.24062e-05	5.95669e-06	7.02202e-06	5.27052e-05	6.79976e-05	6.48189e-05	9.01803e-05	7.40358e-05	8.74002e-05	9.28537e-06	7.28563e-05	7.84636	2.97202	6.89657e-05	1.38759	up
meta_1664	8-Hydroxynevirapine glucuronide	1.60497e-06	6.46079e-06	8.99019e-07	1.68879e-06	1.91499e-06	5.34057e-07	1.47647e-05	1.52378e-05	1.2167e-05	1.74712e-05	2.2855e-05	1.99487e-05	2.18377e-06	1.70741e-05	7.81863	2.96692	3.94478e-05	1.34701	up
meta_1691	Trifolirhizin	2.92034e-05	6.01123e-05	4.51069e-05	4.70329e-05	5.14345e-05	2.85405e-05	0.000317594	0.000328389	0.0003237	0.000371159	0.000353624	0.000317645	4.35718e-05	0.000335352	7.69654	2.94421	3.15098e-09	1.43673	up
meta_3102	1-Hydroxyepiacorone	2.41994e-05	5.02041e-05	2.64459e-05	3.21785e-05	2.4657e-05	3.10603e-05	0.000173496	0.000225051	0.000200476	0.000283542	0.000260442	0.000301932	3.14575e-05	0.000240823	7.65549	2.93649	0.000104578	1.3804	up
meta_2775	Cinncassiol D1	2.54421e-05	5.57046e-05	1.85548e-05	2.15612e-05	2.42873e-05	2.57368e-05	0.000144044	0.000203512	0.000193698	0.000220653	0.000255855	0.000284638	2.85478e-05	0.000217067	7.60362	2.92669	0.000130403	1.36309	up
meta_576	8-Hydroxy-5,6-octadienoic acid	9.1202e-07	2.94655e-06	3.83138e-07	1.50036e-06	9.94588e-07	5.93984e-07	7.8139e-06	8.94574e-06	7.78826e-06	1.20147e-05	1.02463e-05	8.6307e-06	1.22177e-06	9.23992e-06	7.56271	2.9189	6.48045e-06	1.38403	up
meta_413	(1R,4R,5S)-5-Hydroxyfenchone glucoside	3.16528e-05	7.48234e-05	3.29095e-05	4.70487e-05	3.81875e-05	3.87869e-05	0.00025051	0.000314372	0.000279711	0.000408019	0.000351066	0.000386444	4.39015e-05	0.000331687	7.55526	2.91748	4.51327e-05	1.39136	up
meta_102	Dodecanol	1.41777e-05	1.07505e-05	1.13829e-05	1.00734e-05	8.59924e-06	1.03888e-05	4.79194e-05	7.16344e-05	8.86226e-05	8.92168e-05	7.58472e-05	0.000119321	1.08954e-05	8.20936e-05	7.5347	2.91355	0.000692852	1.32862	up
meta_2736	Diphthamide	1.98664e-06	3.99709e-06	1.84256e-05	1.40281e-06	3.82636e-06	3.49653e-06	3.08424e-05	4.03571e-05	4.25811e-05	5.36238e-05	3.42311e-05	4.73767e-05	5.5225e-06	4.1502e-05	7.51508	2.90979	1.21603e-05	1.35634	up
meta_608	meta-O-Dealkylated flecainide lactam	1.42654e-06	3.08147e-06	1.9859e-06	8.12255e-07	1.13464e-06	6.73321e-07	4.92703e-06	5.16807e-06	1.35876e-05	1.20636e-05	1.66794e-05	1.57656e-05	1.51902e-06	1.13652e-05	7.48194	2.90341	0.00500132	1.18669	up
meta_3118	Spinacetin 3-gentiobioside	7.1907e-05	0.000201317	0.000128004	0.000112151	0.000158538	6.34369e-05	0.000833982	0.00087952	0.00081559	0.00107934	0.000927945	0.000932629	0.000122559	0.000911502	7.43725	2.89477	1.38144e-07	1.42444	up
meta_2690	2-Pyrroloylglycine	5.71628e-07	1.17941e-06	1.48842e-07	4.20518e-07	2.99923e-07	1.70653e-07	1.66013e-06	2.98589e-06	4.0637e-06	5.70219e-06	2.08806e-06	4.22848e-06	4.65162e-07	3.45474e-06	7.42697	2.89277	0.00384322	1.2039	up
meta_1864	Momordicoside B	4.48946e-05	3.40428e-05	4.16775e-05	6.60712e-05	3.31162e-05	2.71177e-05	0.000243029	0.000313298	0.000318458	0.000333578	0.000203469	0.000421846	4.11533e-05	0.000305613	7.4262	2.89262	0.000288075	1.3548	up
meta_1070	3beta-Acetoxy-19alpha-hydroxy-12-ursene	9.93655e-06	1.15799e-05	1.2394e-05	1.21413e-05	1.18535e-05	1.04416e-05	4.88027e-05	7.30338e-05	9.22848e-05	9.02616e-05	6.81909e-05	0.000134368	1.13911e-05	8.44903e-05	7.4172	2.89087	0.0016557	1.28537	up
meta_1175	alpha-Irone	1.97028e-06	4.71675e-06	1.52466e-06	2.26593e-06	2.58268e-06	2.07271e-06	8.80517e-06	1.36321e-05	1.77709e-05	2.02109e-05	2.15742e-05	3.02244e-05	2.52217e-06	1.8703e-05	7.41543	2.89053	0.00265511	1.24251	up
meta_1550	Mocimycin	2.02267e-07	1.36009e-06	2.67856e-07	1.32285e-06	4.18434e-07	4.08964e-07	1.64897e-06	3.02435e-06	8.26058e-06	3.91268e-06	2.92114e-06	9.71241e-06	6.6341e-07	4.91335e-06	7.40621	2.88874	0.023839	1.0128	up
meta_1250	Koenigine	8.14226e-07	1.51454e-06	4.02759e-06	1.6687e-06	5.37875e-07	1.42007e-06	2.28352e-06	1.49437e-05	1.21471e-05	1.62011e-05	6.0265e-06	2.23248e-05	1.66383e-06	1.23211e-05	7.40525	2.88855	0.0148681	1.08495	up
meta_1534	Alanyl-Serine	2.06464e-05	5.15163e-05	1.62201e-05	3.3647e-05	1.63355e-05	1.9228e-05	0.000145554	0.00017635	0.000165474	0.000235395	0.000220353	0.000223	2.62655e-05	0.000194354	7.3996	2.88745	2.81753e-05	1.38358	up
meta_2791	Dinoseb acetate	5.74945e-07	2.81194e-06	9.08557e-07	2.37526e-09	4.17977e-07	5.32349e-07	1.12153e-05	4.6661e-06	4.38676e-06	5.73576e-06	4.34249e-06	8.3145e-06	8.74691e-07	6.44348e-06	7.36658	2.88099	0.00322961	1.19123	up
meta_1921	(+)-Setoclavine	5.54393e-06	1.22053e-05	1.00589e-05	6.53442e-06	3.11275e-06	6.71443e-06	4.06894e-05	4.86947e-05	4.34431e-05	6.70319e-05	6.05995e-05	6.21205e-05	7.36161e-06	5.37632e-05	7.30319	2.86853	6.6086e-05	1.37881	up
meta_280	1-Octen-3-yl glucoside	4.48155e-06	8.72928e-06	5.67697e-06	7.72648e-06	6.34546e-06	5.69315e-06	3.67099e-05	4.22905e-05	4.03217e-05	5.59435e-05	5.16685e-05	5.39289e-05	6.44215e-06	4.68105e-05	7.26629	2.86122	4.24287e-05	1.39893	up
meta_1201	6-beta-Hydroxy-mometasone furoate	7.60527e-06	1.76442e-05	1.06729e-05	1.54411e-05	1.28845e-05	7.0566e-06	8.4526e-05	8.04348e-05	8.3696e-05	9.98483e-05	8.61269e-05	8.32398e-05	1.18841e-05	8.6312e-05	7.26281	2.86053	9.51754e-09	1.43142	up
meta_166	(3R,5Z)-5-Octene-1,3-diol	1.54125e-07	7.18786e-07	1.23777e-07	1.91528e-06	5.16616e-07	7.10604e-07	4.20683e-06	4.63571e-06	4.48196e-06	5.99649e-06	5.28726e-06	5.45082e-06	6.89865e-07	5.00984e-06	7.26206	2.86038	5.56007e-07	1.38929	up
meta_251	1alpha-Hydroxyarbusculin A	6.7657e-05	9.49239e-05	4.37396e-05	7.15994e-05	5.83669e-05	6.21532e-05	0.000253469	0.000533393	0.000312766	0.000620975	0.00053447	0.000612629	6.64067e-05	0.00047795	7.19732	2.84746	0.00126423	1.29986	up
meta_2726	Quebrachidine	4.57732e-06	9.17069e-06	6.69311e-06	7.1711e-06	1.19463e-05	4.55047e-06	3.74068e-05	3.26048e-05	3.74397e-05	5.29078e-05	5.49375e-05	0.000101289	7.35149e-06	5.27642e-05	7.17734	2.84345	0.00698637	1.16793	up
meta_549	(S)-Homostachydrine	1.20602e-05	3.00443e-05	1.42519e-05	1.80603e-05	1.45111e-05	1.4512e-05	0.000112701	0.000119381	0.000111401	0.000173335	0.000106644	0.000115874	1.724e-05	0.000123223	7.1475	2.83744	7.70737e-05	1.38195	up
meta_841	3alpha,4,5,7alpha-Tetrahydro-5-hydroxy-1H-isoindole-1,3(2H)-dione	1.47623e-05	3.07407e-05	3.28383e-05	1.86551e-05	2.65613e-05	2.05814e-05	0.000127091	0.000179335	0.000132161	0.000223439	0.000156351	0.000207355	2.40232e-05	0.000170955	7.11627	2.83112	0.000205687	1.36759	up
meta_534	Ovalicin	4.24774e-07	2.42671e-06	4.86609e-07	1.2083e-06	2.6402e-07	0	5.63805e-06	6.05761e-06	4.80708e-06	9.15527e-06	5.20663e-06	3.34273e-06	8.01735e-07	5.70123e-06	7.11111	2.83008	0.0007683	1.26309	up
meta_1649	2-Hydroxyiminostilbene	2.7107e-05	0.000101613	3.32395e-05	4.88459e-05	4.4672e-05	2.70416e-05	0.00028626	0.000317409	0.000320133	0.000395753	0.000328445	0.000360757	4.70866e-05	0.000334793	7.11015	2.82988	9.79318e-08	1.41341	up
meta_430	Lipoxin A4	1.14454e-06	1.73833e-06	1.46859e-06	1.17995e-06	9.57929e-07	1.59118e-06	7.76888e-06	9.36147e-06	1.02579e-05	1.1541e-05	1.01623e-05	8.257e-06	1.34675e-06	9.5581e-06	7.09715	2.82724	1.67063e-05	1.41101	up
meta_155	Shyobunyl acetate	1.10914e-06	1.17198e-06	1.12304e-06	1.17781e-06	1.53575e-06	1.37295e-06	4.04569e-06	8.03405e-06	1.17425e-05	9.53825e-06	6.64935e-06	1.31165e-05	1.24844e-06	8.85439e-06	7.09234	2.82626	0.00251032	1.25773	up
meta_440	Alpha-Linolenic acid	4.60665e-07	4.03238e-06	2.00477e-06	1.81838e-06	2.10861e-06	1.23801e-06	1.11845e-05	1.32011e-05	1.2031e-05	1.6506e-05	1.47666e-05	1.48043e-05	1.9438e-06	1.37489e-05	7.07321	2.82236	1.24047e-06	1.40133	up
meta_425	Codeine	4.5659e-07	1.50223e-06	1.19676e-06	7.63695e-08	1.23685e-06	1.53442e-06	5.23115e-06	5.7078e-06	6.64305e-06	6.205e-06	8.76739e-06	9.84788e-06	1.00054e-06	7.06705e-06	7.06326	2.82033	0.000238639	1.33474	up
meta_90	N-Nonanoylglycine	7.13144e-06	1.08175e-05	8.4027e-06	4.71486e-06	6.57391e-06	7.89425e-06	4.50498e-05	4.97726e-05	4.79363e-05	6.41609e-05	5.44609e-05	5.94667e-05	7.58911e-06	5.34745e-05	7.04622	2.81685	8.15689e-06	1.41539	up
meta_1139	Pandamarilactam 3x	9.05689e-07	3.52151e-06	2.92372e-07	1.32023e-06	1.52765e-06	5.8715e-07	7.29599e-06	8.54874e-06	7.08636e-06	1.00022e-05	1.13998e-05	1.22028e-05	1.3591e-06	9.42266e-06	6.93301	2.79348	4.77195e-05	1.34573	up
meta_314	(+/-)-trans- and cis-4,8-Dimethyl-3,7-nonadien-2-ol	4.12155e-06	3.67216e-06	4.52249e-06	3.93754e-06	5.09089e-06	4.88173e-06	1.5501e-05	2.83588e-05	3.51382e-05	5.50987e-05	1.06579e-05	3.59135e-05	4.37106e-06	3.01113e-05	6.88879	2.78425	0.0108974	1.13492	up
meta_2551	1,1'-(Tetrahydro-6a-hydroxy-2,3a,5-trimethylfuro[2,3-d]-1,3-dioxole-2,5-diyl)bis-ethanone	3.66932e-06	8.52197e-06	4.46869e-06	5.86692e-06	1.1e-05	3.97957e-06	3.06105e-05	4.7039e-05	3.74895e-05	4.04211e-05	5.30981e-05	4.92561e-05	6.25107e-06	4.29857e-05	6.87654	2.78168	4.19223e-05	1.38024	up
meta_2500	7-hydroxyolanzapine	5.92801e-06	1.02469e-05	1.86911e-06	5.66504e-06	7.19653e-06	5.06169e-06	3.02855e-05	3.86052e-05	3.72998e-05	4.68475e-05	4.44303e-05	4.97127e-05	5.99454e-06	4.11968e-05	6.87239	2.78081	1.79929e-05	1.39187	up
meta_3092	2-Hydroxypropyl 2-isopropyl-5-methylcyclohexyl carbonate	9.24881e-06	4.28491e-05	1.83305e-05	1.70817e-05	1.2968e-05	1.52264e-05	9.50918e-05	0.000108938	0.000135955	0.000158103	0.000130896	0.000162646	1.92841e-05	0.000131938	6.84182	2.77438	3.20476e-05	1.36937	up
meta_333	(2'E,4'Z,7'Z,8E)-Colnelenic acid	1.87568e-05	5.71759e-05	2.47949e-05	4.17588e-05	3.48219e-05	2.68329e-05	0.000179842	0.000225908	0.000186768	0.000286156	0.000247378	0.00025737	3.40235e-05	0.00023057	6.77679	2.7606	2.96329e-05	1.39022	up
meta_953	2-Methylcyclododecanone	6.86095e-07	1.89428e-06	2.82351e-07	3.26493e-07	4.54944e-07	1.91272e-07	1.95262e-06	2.64433e-06	3.68264e-06	4.32406e-06	5.81542e-06	7.47291e-06	6.3924e-07	4.31533e-06	6.75072	2.75504	0.00579738	1.15032	up
meta_42	3-Hydroxydodecanedioic acid	3.40426e-06	9.40523e-06	2.51777e-06	8.26182e-06	5.18681e-06	5.56186e-06	3.29703e-05	3.35338e-05	3.29958e-05	4.94199e-05	3.8763e-05	4.32748e-05	5.72296e-06	3.84929e-05	6.72605	2.74976	1.7932e-05	1.38982	up
meta_385	Heliantriol B2	3.85689e-05	5.10227e-05	4.15602e-05	3.28498e-05	3.57232e-05	3.56924e-05	0.000118652	0.000279145	0.000288881	0.000265445	0.00016888	0.000448945	3.92362e-05	0.000261658	6.66879	2.73743	0.00495999	1.20617	up
meta_2053	13-HPODE(1-)	9.54078e-06	1.616e-05	1.55385e-05	9.5433e-06	1.36802e-05	1.09196e-05	5.87322e-05	7.41864e-05	8.04478e-05	0.000103021	7.97539e-05	0.000103445	1.25637e-05	8.32644e-05	6.62736	2.72844	0.000133199	1.37807	up
meta_1404	Glucosyl passiflorate	1.58422e-05	1.48713e-05	1.7525e-05	1.59859e-05	1.29856e-05	1.47766e-05	4.03539e-05	6.81373e-05	8.83023e-05	0.00011783	8.74281e-05	0.000205943	1.53311e-05	0.000101332	6.6096	2.72456	0.0143011	1.09686	up
meta_2298	Melilotoside C	5.17018e-06	2.24317e-06	3.65703e-06	1.17187e-05	4.13811e-05	7.34288e-06	4.83788e-05	6.90691e-05	8.36009e-05	5.18871e-05	0.000122855	9.6563e-05	1.19189e-05	7.87257e-05	6.60514	2.72359	0.00109936	1.22612	up
meta_278	p-Hydroxynonanophenone	5.52616e-07	1.82591e-06	1.97891e-07	3.88995e-07	1.13916e-07	6.64005e-08	2.4533e-06	3.09887e-06	2.82106e-06	4.66665e-06	3.34134e-06	4.38227e-06	5.24288e-07	3.46058e-06	6.60055	2.72259	9.33352e-05	1.30098	up
meta_921	Carboxy-ibuprofen	2.94623e-06	8.84048e-06	7.30904e-07	6.31477e-06	5.06938e-06	3.95275e-06	2.33071e-05	2.49383e-05	2.95066e-05	3.85797e-05	3.39389e-05	3.29085e-05	4.64242e-06	3.05298e-05	6.57628	2.71727	1.85713e-05	1.37516	up
meta_711	5-Hydroxykynurenamine	6.54565e-07	9.73486e-07	1.76605e-06	2.0863e-06	4.49955e-07	3.60445e-08	3.60482e-06	4.2787e-06	5.44684e-06	7.00712e-06	7.54682e-06	1.12821e-05	9.944e-07	6.52773e-06	6.56449	2.71468	0.00366998	1.1964	up
meta_2579	Ganglioside GM3 (d18:1/16:0)	6.66299e-07	3.56966e-06	1.0354e-06	2.38132e-06	3.45541e-06	2.46762e-06	1.0639e-05	1.93264e-05	2.1944e-05	1.51956e-05	4.19011e-06	1.64139e-05	2.26262e-06	1.46182e-05	6.46073	2.6917	0.00466428	1.19742	up
meta_400	6-Methoxy-3-(2-thiazolyl)-1H-indole	4.77798e-07	2.78168e-06	1.81549e-07	7.22136e-07	9.06285e-07	6.34024e-07	4.7362e-06	5.37424e-06	5.19177e-06	7.38356e-06	7.05116e-06	7.0798e-06	9.50579e-07	6.13612e-06	6.45514	2.69045	8.85791e-06	1.35359	up
meta_1146	Heterophylol	4.00143e-06	6.89434e-06	2.75942e-06	4.12867e-06	5.39801e-06	4.0673e-06	2.18914e-05	2.79441e-05	2.82246e-05	3.47813e-05	3.07156e-05	3.2163e-05	4.54153e-06	2.92867e-05	6.44864	2.68899	1.22671e-05	1.4055	up
meta_959	(R)-Isobyakangelicin 3'-glucoside	2.93357e-06	1.71502e-05	1.04838e-05	5.20291e-06	6.75946e-06	3.42064e-06	3.99843e-05	4.47359e-05	4.86404e-05	5.86844e-05	5.00996e-05	5.35565e-05	7.65843e-06	4.92835e-05	6.4352	2.68599	4.0739e-07	1.39724	up
meta_1566	Hydroxypropionylcarnitine	1.77163e-06	5.69821e-06	1.8655e-06	5.41984e-06	4.43083e-06	2.17328e-06	2.25235e-05	2.29042e-05	2.38697e-05	2.85812e-05	2.05976e-05	1.75828e-05	3.55988e-06	2.26765e-05	6.37002	2.6713	5.8269e-06	1.3938	up
meta_477	Trimethylammonioacetate	1.86209e-06	3.56607e-06	1.02165e-06	4.20567e-06	1.13503e-06	1.76173e-06	8.86422e-06	1.12458e-05	1.05189e-05	2.04009e-05	1.40533e-05	2.11686e-05	2.25871e-06	1.43753e-05	6.36439	2.67002	0.00188511	1.25336	up
meta_298	Alantolactone	7.04956e-05	7.43869e-05	8.76427e-05	6.23599e-05	6.9184e-05	6.96464e-05	0.000229415	0.000375794	0.000448755	0.000542553	0.000356903	0.000796763	7.22859e-05	0.000458364	6.34098	2.66471	0.00470448	1.21141	up
meta_822	2,4-Nonadien-1-ol	1.22407e-06	1.65832e-06	0	1.4678e-06	1.18434e-06	6.73276e-07	6.19792e-06	6.4852e-06	6.84802e-06	7.74184e-06	6.22846e-06	5.84871e-06	1.03463e-06	6.55836e-06	6.33882	2.66421	3.89439e-08	1.41469	up
meta_709	S-(2-carboxypropyl)-Cysteamine	1.22563e-06	1.67291e-06	3.40061e-07	4.68728e-07	4.71244e-07	1.33829e-06	8.87378e-06	7.73182e-06	6.82039e-06	9.24357e-06	1.08846e-06	1.16284e-06	9.19477e-07	5.82014e-06	6.32984	2.66217	0.0231398	1.0309	up
meta_250	Cefotaxime	1.43266e-06	8.79911e-07	0	1.34374e-06	0	1.30542e-06	5.59829e-06	4.8143e-06	3.02741e-06	5.63394e-06	7.08841e-06	5.2416e-06	8.26955e-07	5.23399e-06	6.32924	2.66203	0.000127703	1.32497	up
meta_1163	Gibberellin A110	0.000366206	0.000617121	0.000496742	0.000482101	0.000465253	0.000433879	0.00229991	0.00274502	0.00257044	0.00372577	0.00318008	0.00355131	0.000476884	0.00301209	6.31619	2.65905	8.91437e-05	1.38926	up
meta_1796	4',5-Dihydroxy-3,3'-dimethoxy-6,7-methylenedioxyflavone 4'-glucuronide	1.36148e-06	7.89577e-07	1.15956e-05	4.61152e-06	6.84424e-06	3.08993e-06	2.01299e-05	1.6367e-05	2.07029e-05	3.75296e-05	4.53917e-05	3.60793e-05	4.71539e-06	2.93667e-05	6.22784	2.63873	0.00270133	1.21005	up
meta_3133	Ganoderiol H	7.57433e-05	3.04962e-05	2.28258e-05	1.00772e-05	1.49477e-05	9.34284e-06	7.0866e-05	0.000143755	0.000193834	0.000200551	0.00015452	0.00025419	2.72388e-05	0.000169619	6.22711	2.63856	0.00151491	1.23885	up
meta_1359	(+)-Galeon	0.000145466	0.000321692	0.000109452	0.00022068	0.00018944	0.000151962	0.000942981	0.00108471	0.00105568	0.00145304	0.00121055	0.00129095	0.000189782	0.00117298	6.1807	2.62777	8.93004e-06	1.3993	up
meta_346	(2xi,3xi,6E)-3,7-Dimethyl-6-octene-1,2,3,8-tetrol	7.01125e-06	1.88571e-05	1.07907e-05	1.63703e-05	1.39131e-05	7.77668e-06	6.11582e-05	7.23156e-05	7.07182e-05	8.77427e-05	8.55769e-05	8.38121e-05	1.24532e-05	7.68873e-05	6.17411	2.62623	2.64102e-06	1.40797	up
meta_1208	Soyasaponin A3	2.92396e-06	2.111e-06	1.7336e-06	1.13781e-06	1.31822e-06	1.58402e-06	4.6048e-06	1.00232e-05	1.49767e-05	1.28119e-05	6.1248e-06	1.77541e-05	1.80143e-06	1.10493e-05	6.13359	2.61673	0.00651233	1.1763	up
meta_272	Humulinic acid A	1.03931e-06	1.94993e-05	4.83343e-07	6.962e-07	8.41977e-07	2.99259e-06	1.04991e-05	2.62318e-05	3.41769e-05	3.01637e-05	3.35464e-05	2.04692e-05	4.25879e-06	2.58478e-05	6.06929	2.60153	0.00127097	1.17513	up
meta_1856	Malvidin 3-(6-coumaroylglucoside)	5.42654e-05	0.000204714	0.000117176	9.43827e-05	0.000141449	5.22645e-05	0.000595247	0.000617369	0.000606933	0.000811523	0.000676048	0.000711476	0.000110709	0.000669766	6.0498	2.59689	2.82039e-07	1.40842	up
meta_398	Gibberellin A3	1.63537e-05	4.31569e-05	2.21617e-05	3.20233e-05	2.86409e-05	2.0293e-05	0.000134899	0.000135168	0.00015074	0.000195578	0.000195772	0.000170041	2.71049e-05	0.0001637	6.03949	2.59443	2.28754e-05	1.3907	up
meta_2573	5-Methoxytryptamine	3.32718e-05	7.98769e-05	3.93747e-05	4.30672e-05	3.54322e-05	3.58343e-05	0.000203278	0.000253789	0.000251497	0.00032995	0.000255969	0.000312238	4.44762e-05	0.000267787	6.0209	2.58998	1.9577e-05	1.39081	up
meta_595	Phenylalanyl-Lysine	5.84917e-06	5.75078e-06	7.41172e-06	6.3865e-06	7.28166e-06	6.71923e-06	3.22715e-05	3.65362e-05	3.3317e-05	4.59091e-05	4.21878e-05	4.53415e-05	6.56651e-06	3.92605e-05	5.9789	2.57988	3.68263e-05	1.4077	up
meta_989	Capsaicin	1.9001e-06	3.54735e-06	1.10436e-06	3.27388e-07	3.35208e-06	6.07216e-07	7.7634e-06	1.23128e-05	1.00589e-05	1.289e-05	9.50016e-06	1.16313e-05	1.80642e-06	1.06928e-05	5.91932	2.56543	7.19484e-06	1.37087	up
meta_977	3-Methylcyclopentene	3.02823e-06	1.01103e-05	1.1434e-06	5.03075e-06	3.07366e-06	3.26344e-06	1.97302e-05	2.84838e-05	2.65435e-05	2.85615e-05	2.42982e-05	2.38626e-05	4.27497e-06	2.52466e-05	5.90569	2.5621	5.7761e-07	1.3901	up
meta_2372	Ganoderic acid Md	2.13203e-06	4.77362e-06	3.46482e-06	2.25709e-06	3.02981e-06	3.1186e-06	1.23309e-05	1.7395e-05	2.0828e-05	2.10527e-05	1.64932e-05	2.25878e-05	3.12933e-06	1.84479e-05	5.89517	2.55953	0.000106414	1.37298	up
meta_336	Cucurbic acid	5.12741e-06	1.04034e-05	3.64036e-06	7.18872e-06	5.41836e-06	5.48193e-06	2.94018e-05	3.09398e-05	3.17959e-05	4.56597e-05	3.95027e-05	4.10456e-05	6.21004e-06	3.63909e-05	5.86001	2.5509	3.22905e-05	1.38467	up
meta_1217	(3b,20R,22R)-3,20,27-Trihydroxy-1-oxowitha-5,24-dienolide 3-glucoside	8.51182e-07	2.7594e-06	7.22125e-07	1.26471e-06	2.70343e-06	1.97412e-06	7.10118e-06	1.16708e-05	9.19991e-06	1.21655e-05	9.96642e-06	9.87204e-06	1.71249e-06	9.99597e-06	5.83708	2.54525	1.58739e-05	1.3806	up
meta_1257	4-(Methylnitrosamino)-1-(3-pyridyl)-1-butanone	1.98599e-05	2.83039e-05	1.60501e-05	2.84478e-05	1.8525e-05	1.68852e-05	0.000106177	0.000113409	0.000118716	0.000149423	0.000125406	0.000133311	2.13453e-05	0.000124407	5.82831	2.54308	3.15084e-06	1.41615	up
meta_873	Myricanene B 5-[arabinosyl-(1->6)-glucoside]	3.34244e-06	9.84968e-06	1.52773e-05	9.33601e-06	1.97927e-06	2.84659e-06	2.81781e-05	4.74696e-05	2.44211e-05	6.86907e-05	3.35781e-05	4.60304e-05	7.10522e-06	4.13947e-05	5.82595	2.54249	0.00265886	1.22223	up
meta_392	3-Oxododecanoic acid	2.99042e-07	4.21887e-06	1.24147e-06	1.67324e-06	1.28463e-06	1.42877e-06	1.13752e-05	9.12166e-06	1.13743e-05	1.06967e-05	9.16073e-06	7.32697e-06	1.691e-06	9.8426e-06	5.82057	2.54116	2.89027e-06	1.36905	up
meta_2385	Thalictroidine	5.32333e-07	1.13768e-06	3.65386e-07	5.52344e-07	8.2458e-07	4.33955e-07	2.55621e-06	3.64922e-06	2.67221e-06	4.61035e-06	4.97709e-06	3.80814e-06	6.41046e-07	3.7122e-06	5.79085	2.53378	0.000365484	1.32846	up
meta_68	Lotaustralin	2.40862e-06	5.41582e-06	1.60918e-06	2.80653e-06	3.35945e-06	2.33615e-06	1.47804e-05	1.49666e-05	2.36209e-05	1.89061e-05	1.58902e-05	1.53305e-05	2.98929e-06	1.72491e-05	5.77031	2.52865	5.45866e-05	1.36729	up
meta_2685	Asiaticoside B	8.7801e-07	1.06252e-05	1.48639e-06	1.08776e-05	8.86408e-06	3.31342e-06	2.12754e-05	2.80296e-05	2.80618e-05	4.48284e-05	4.24972e-05	4.32108e-05	6.00745e-06	3.46505e-05	5.76793	2.52805	0.000380501	1.29166	up
meta_1358	Methyl 3,4,5-trimethoxycinnamate [arabinosyl-(1->3)-[glucosyl-(1->6)]-glucosyl] ester	0.00010967	0.000339619	5.43525e-05	0.000201653	0.000139641	0.000112404	0.000825065	0.000887413	0.000827052	0.00110743	0.000952439	0.000921213	0.000159557	0.000920103	5.76663	2.52773	1.57238e-07	1.40251	up
meta_1396	7'-Carboxy-gamma-chromanol	3.63322e-05	5.01839e-05	4.53137e-05	4.16198e-05	6.43284e-05	4.90203e-05	0.000171462	0.000279185	0.000238199	0.000300416	0.00030965	0.000352924	4.77997e-05	0.000275306	5.75957	2.52596	0.000263124	1.36019	up
meta_2760	2-(4-Methyl-5-thiazolyl)ethyl octanoate	5.82201e-07	3.08992e-06	0	1.38458e-06	8.15233e-07	6.26851e-07	4.06185e-06	5.21147e-06	5.3808e-06	6.50874e-06	8.16104e-06	8.07852e-06	1.08313e-06	6.23374e-06	5.75529	2.52489	0.000154856	1.29002	up
meta_2773	Leukotriene A4	2.33698e-06	4.02398e-06	2.03456e-06	6.8654e-06	2.38596e-06	1.923e-06	1.38251e-05	1.9739e-05	1.68223e-05	2.55824e-05	1.47001e-05	2.1583e-05	3.26165e-06	1.87086e-05	5.73595	2.52003	0.000128691	1.34141	up
meta_295	Isoleucyl-Tyrosine	1.21521e-05	4.36593e-05	1.06828e-05	1.77341e-05	1.18627e-05	1.64857e-05	8.10921e-05	0.000100129	9.19533e-05	0.000131201	0.000114343	0.000124563	1.87628e-05	0.000107213	5.71416	2.51454	8.92372e-06	1.36854	up
meta_2004	1,2-Dioctadecanoyl-3-(galactosyl-B-1-6-galactosyl-B-1)-glycerol	6.25441e-05	2.94784e-05	2.27266e-05	3.42825e-05	1.8946e-05	1.42868e-05	4.63136e-05	0.000133467	0.000210548	0.000226951	0.000140763	0.000281204	3.03774e-05	0.000173208	5.70186	2.51143	0.00775044	1.14856	up
meta_825	Mevalonolactone	1.1039e-06	1.87584e-06	1.27238e-06	1.21889e-06	1.16142e-06	8.21433e-07	5.51921e-06	6.28177e-06	6.10654e-06	8.96917e-06	7.65461e-06	7.49434e-06	1.24231e-06	7.00427e-06	5.6381	2.49521	5.14371e-05	1.38781	up
meta_2922	Molindone	3.35824e-06	3.66688e-06	4.65516e-06	3.47806e-06	5.10393e-06	2.01782e-06	6.38224e-06	1.8911e-05	3.23307e-05	2.45097e-05	1.5538e-05	2.75185e-05	3.71335e-06	2.0865e-05	5.61892	2.49029	0.00602745	1.18285	up
meta_1810	Melledonal A	6.42145e-06	2.16496e-05	4.38034e-06	8.17009e-06	1.08128e-05	7.58941e-06	4.53313e-05	5.47116e-05	4.32296e-05	6.68551e-05	5.30562e-05	6.54686e-05	9.83728e-06	5.47754e-05	5.56814	2.4772	9.19256e-06	1.37199	up
meta_973	9-peroxy-5Z,7E,11Z,14Z-eicosatetraenoate	0	0	0	7.54398e-06	0	0	4.74741e-06	7.25581e-06	6.33132e-06	1.0317e-05	6.31242e-06	6.87461e-06	1.25733e-06	6.97309e-06	5.54595	2.47144	0.00435694	1.11996	up
meta_315	3b,5a,6b-Cholestanetriol	4.15241e-05	4.44459e-05	5.70348e-05	4.01464e-05	4.45443e-05	4.11305e-05	0.000144576	0.000220103	0.000219511	0.000340449	0.000112865	0.000451833	4.48043e-05	0.000248223	5.54016	2.46993	0.0110904	1.13005	up
meta_2950	Nomilin	2.86225e-05	0.000106688	5.10158e-05	0.000115111	8.42803e-05	5.02656e-05	0.000278131	0.00036059	0.000344488	0.000513936	0.000438305	0.000474462	7.26639e-05	0.000401652	5.52753	2.46664	9.82248e-05	1.35355	up
meta_2890	Hydroxynalidixic acid	5.65475e-06	4.85965e-06	4.1287e-06	3.20247e-06	7.06776e-06	6.52253e-06	2.28454e-05	2.22631e-05	2.87899e-05	3.55586e-05	3.27397e-05	3.14245e-05	5.23931e-06	2.89368e-05	5.52303	2.46546	6.34016e-05	1.38358	up
meta_1740	5-Heptyltetrahydro-2-oxo-3-furancarboxylic acid	5.70588e-05	0.000137409	5.37683e-05	8.65791e-05	7.72438e-05	6.74772e-05	0.000373626	0.000397564	0.000400091	0.000539626	0.000448092	0.000484372	7.99227e-05	0.000440562	5.51235	2.46267	3.34399e-06	1.40207	up
meta_2666	4-Acetylimidazo[4,5-c]pyridine	1.4727e-06	2.08985e-06	6.92867e-07	2.94131e-06	2.16442e-06	1.75926e-06	7.79369e-06	8.39341e-06	8.32426e-06	1.17183e-05	1.21432e-05	1.27869e-05	1.8534e-06	1.01933e-05	5.49977	2.45937	0.000123263	1.35557	up
meta_2494	16b-Hydroxyestrone	1.10862e-05	2.11672e-05	1.23851e-05	2.02734e-05	1.3105e-05	1.22687e-05	5.68277e-05	7.49758e-05	6.52082e-05	0.000100764	0.000100337	9.81384e-05	1.50476e-05	8.27086e-05	5.49646	2.4585	0.000260565	1.34997	up
meta_1363	Eremopetasidione	1.75702e-06	6.18384e-06	4.24357e-06	4.76741e-06	3.82607e-06	7.77196e-07	1.55188e-05	1.47471e-05	1.75146e-05	1.85342e-05	3.24623e-05	1.95458e-05	3.59252e-06	1.97205e-05	5.48932	2.45663	0.00118358	1.26393	up
meta_1930	[6]-Gingerdiol 3-acetate	5.76109e-06	8.63002e-06	7.32708e-06	4.55486e-06	9.11777e-06	3.02499e-06	2.90925e-05	2.30556e-05	3.32826e-05	4.5156e-05	2.87355e-05	5.15406e-05	6.40263e-06	3.51438e-05	5.48896	2.45653	0.00105973	1.29364	up
meta_552	Succinylacetone	1.29443e-05	2.18956e-05	1.08053e-05	1.7029e-05	1.7645e-05	1.39559e-05	7.1834e-05	7.26882e-05	8.57008e-05	0.000102805	8.68031e-05	9.33982e-05	1.57125e-05	8.55381e-05	5.44395	2.44465	8.8318e-06	1.40758	up
meta_739	(22Alpha)-hydroxy-campest-4-en-3-one	1.29926e-06	3.57308e-06	1.7231e-06	1.00431e-06	3.938e-06	2.40374e-06	6.77452e-06	1.04207e-05	1.37879e-05	1.3016e-05	1.26218e-05	1.89179e-05	2.32358e-06	1.25898e-05	5.41829	2.43784	0.00101223	1.27822	up
meta_1790	Ustiloxin C	1.4641e-05	6.9734e-05	3.43548e-05	2.90594e-05	3.43214e-05	1.9654e-05	0.000148181	0.000173677	0.000170737	0.000216642	0.000192495	0.000191233	3.36274e-05	0.000182161	5.41703	2.4375	4.08349e-07	1.39682	up
meta_3216	Honokiol	3.09722e-05	5.62987e-05	2.53561e-05	4.068e-05	3.23035e-05	3.12733e-05	0.000145599	0.00016465	0.000195811	0.000231033	0.000232813	0.000200946	3.61473e-05	0.000195142	5.39852	2.43256	4.19855e-05	1.38356	up
meta_654	Everolimus	3.55854e-05	5.1804e-05	2.66359e-05	1.73641e-05	4.03524e-05	2.12937e-05	0.000104304	0.000147656	0.000274609	0.000162989	0.000106206	0.000245118	3.21726e-05	0.000173481	5.39218	2.43087	0.00423113	1.20346	up
meta_2015	13alpha-Hydroxydolineone	4.77269e-07	2.76584e-06	2.13131e-07	2.14618e-06	1.04371e-06	7.47321e-07	5.18112e-06	5.74705e-06	7.99558e-06	5.61709e-06	4.13256e-06	1.07724e-05	1.23224e-06	6.5743e-06	5.33524	2.41555	0.00178583	1.21648	up
meta_2307	(R)-3-Hydroxy-5-phenylpentanoic acid	5.4982e-06	1.01659e-05	3.59856e-06	1.14317e-05	7.05142e-06	5.27291e-06	3.0554e-05	3.70348e-05	3.62274e-05	4.36516e-05	4.03132e-05	3.98887e-05	7.16979e-06	3.79449e-05	5.29234	2.4039	2.69366e-07	1.40862	up
meta_1997	Rutagravine	1.71229e-05	4.33635e-05	2.92252e-05	3.11487e-05	4.12565e-05	1.3768e-05	0.000126763	0.000147612	0.000147762	0.000173586	0.000159476	0.000174166	2.93141e-05	0.000154894	5.28394	2.40161	2.58205e-07	1.41075	up
meta_1458	(E)-5-(3,4,5,6-Tetrahydro-3-pyridylidenemethyl)-2-furanmethanol	2.44096e-06	5.38961e-06	4.45349e-06	3.76897e-06	2.06123e-06	1.72701e-06	1.06449e-05	1.44846e-05	1.49095e-05	2.09949e-05	1.72709e-05	2.62825e-05	3.30688e-06	1.74312e-05	5.2712	2.39813	0.00110479	1.28178	up
meta_964	Galactosylhydroxylysine	3.15364e-05	6.01914e-05	2.54493e-05	4.40814e-05	3.55327e-05	3.37925e-05	0.000160053	0.000186414	0.000182871	0.000254394	0.000211005	0.000218705	3.84306e-05	0.00020224	5.26248	2.39574	1.86532e-05	1.39311	up
meta_317	xi-2-Hexyl-5-methyl-3(2H)-furanone	2.33903e-06	4.20428e-06	4.24416e-07	2.96577e-06	3.37709e-06	1.85081e-06	1.14263e-05	1.2407e-05	1.21666e-05	1.58783e-05	1.33041e-05	1.4275e-05	2.5269e-06	1.32429e-05	5.24076	2.38978	2.85199e-07	1.4021	up
meta_2287	Methyl 3,4-dicaffeoylquinate	3.97016e-06	2.74198e-05	2.50818e-06	8.99632e-06	7.28998e-06	2.22451e-06	3.6415e-05	4.26465e-05	4.43072e-05	5.7884e-05	4.29728e-05	4.74682e-05	8.73483e-06	4.52823e-05	5.18411	2.3741	3.11367e-05	1.32972	up
meta_726	3-(Acetyloxy)-2-hydroxypropyl icosanoate	6.72328e-05	0.000123439	0.000118742	7.78097e-05	0.000135939	0.000131349	0.000336687	0.000393063	0.000656	0.000629617	0.000568248	0.000796126	0.000109085	0.00056329	5.16376	2.36842	0.00113143	1.29363	up
meta_1838	PE(18:3(9Z,12Z,15Z)/24:0)	0.00443297	0.00310729	0.00429701	0.00261677	0.00206319	0.00192625	0.0192022	0.0178313	0.0176941	0.0202685	0.011649	0.00831966	0.00307391	0.0158275	5.14897	2.36428	0.000931941	1.30164	up
meta_345	Momilactone B	1.79669e-06	4.99367e-06	2.38612e-06	1.55448e-06	2.01761e-06	2.52243e-06	1.09301e-05	1.27693e-05	1.18606e-05	1.60083e-05	1.23013e-05	1.45218e-05	2.54517e-06	1.30653e-05	5.13336	2.3599	1.47294e-06	1.39425	up
meta_2205	Clozapine glucuronide	1.56528e-05	6.58563e-05	6.21057e-06	2.4858e-05	2.22099e-05	1.67595e-05	0.000105378	0.000132936	0.000132601	0.000161176	0.000125235	0.000120585	2.52578e-05	0.000129652	5.13314	2.35984	3.90082e-06	1.36501	up
meta_2891	5-(4-Chloro-3-hydroxy-1-butynyl)-2,2'-bithiophene	0	2.2049e-06	1.11458e-07	3.88295e-06	4.78546e-07	5.7283e-07	4.50866e-06	5.06621e-06	6.80022e-06	6.27115e-06	8.33013e-06	6.2347e-06	1.20845e-06	6.20184e-06	5.13207	2.35954	0.0001419	1.26833	up
meta_2104	Dyphylline	5.87309e-06	1.26797e-05	2.88037e-06	9.10655e-06	2.7943e-05	6.62003e-06	4.337e-05	5.1973e-05	5.13424e-05	6.39393e-05	6.18291e-05	5.96741e-05	1.08505e-05	5.53547e-05	5.10159	2.35095	4.10458e-06	1.36776	up
meta_660	3-Polyprenyl-4,5-dihydroxybenzoate	2.49256e-05	4.29149e-05	1.43384e-05	4.1401e-05	3.28692e-05	2.17602e-05	0.000129793	0.000144891	0.000139628	0.000185937	0.000152168	0.000155401	2.97016e-05	0.000151303	5.0941	2.34883	8.67116e-07	1.40686	up
meta_62	13-Oxo-9,11-tridecadienoic acid	5.68915e-07	8.55533e-07	1.08251e-06	7.4921e-07	4.71401e-07	6.48717e-07	3.25105e-06	3.40147e-06	3.25923e-06	4.96349e-06	3.9734e-06	3.42399e-06	7.29381e-07	3.71211e-06	5.08939	2.34749	4.34851e-05	1.38494	up
meta_1560	Lysyl-Asparagine	2.06909e-05	3.00443e-05	2.66727e-05	2.44601e-05	1.99398e-05	2.39068e-05	0.000148456	0.000104854	0.00013817	0.000126103	0.000114297	0.000105347	2.42858e-05	0.000122871	5.05939	2.33896	2.44641e-05	1.40362	up
meta_1720	Astin I	9.46062e-05	0.000223723	0.000168438	0.000143761	0.000184259	8.21516e-05	0.000660062	0.000717336	0.000708762	0.000888538	0.000759331	0.000758363	0.00014949	0.000748732	5.00858	2.3244	9.27611e-08	1.41715	up
meta_1514	Leukotriene C5	1.90126e-06	8.81422e-06	1.14727e-06	1.99539e-06	1.8532e-06	1.98812e-06	9.84381e-06	1.50011e-05	1.71702e-05	2.02473e-05	1.08638e-05	1.52409e-05	2.94991e-06	1.47279e-05	4.99264	2.3198	0.000193006	1.27628	up
meta_2703	3-Phenylpropionylglycine	2.81437e-06	5.98703e-06	3.29988e-06	4.81071e-06	4.75785e-06	2.37325e-06	1.72327e-05	1.81867e-05	1.87187e-05	2.52823e-05	1.83644e-05	2.1852e-05	4.00718e-06	1.99395e-05	4.97593	2.31497	7.83877e-06	1.39598	up
meta_3034	Sambutoxin	5.58923e-06	3.0432e-06	4.14991e-06	2.81918e-06	4.9393e-06	1.36312e-06	8.92911e-06	1.49745e-05	2.0125e-05	1.12864e-05	2.47605e-05	2.83483e-05	3.65066e-06	1.80706e-05	4.94997	2.30742	0.00520985	1.18135	up
meta_1431	Ginsenoside C	0.00126628	0.000892006	0.00104265	0.000754874	0.000633288	0.000755887	0.00692813	0.00679635	0.00667043	0.00280268	0.00168988	0.00156168	0.00089083	0.00440819	4.94841	2.30697	0.0226333	1.03472	up
meta_3170	d-Dethiobiotin	4.0138e-06	5.67386e-06	4.58357e-06	5.48862e-06	4.90065e-06	5.06744e-06	1.75867e-05	2.68867e-05	1.80558e-05	3.08296e-05	1.91893e-05	3.44224e-05	4.95466e-06	2.44951e-05	4.94385	2.30563	0.0011435	1.3079	up
meta_587	(ent-6alpha,7alpha,12alpha)-6,7,12-Trihydroxy-16-kauren-19-oic acid	0.000177971	0.000356572	0.000255372	0.000237647	0.000281206	0.000218406	0.000914909	0.00118294	0.00102963	0.00156018	0.00134614	0.00144836	0.000254529	0.00124703	4.89935	2.29259	0.000117572	1.37291	up
meta_483	(13R,14R)-8-Labdene-13,14,15-triol	5.19893e-07	1.77548e-06	3.17504e-07	8.70479e-07	2.45928e-07	2.95619e-07	1.17562e-06	2.84724e-06	4.53497e-06	3.35891e-06	2.2492e-06	5.53414e-06	6.70817e-07	3.28335e-06	4.89455	2.29118	0.00785999	1.10852	up
meta_2331	Toxin T2 tetrol	7.43731e-07	1.68832e-06	4.66269e-07	1.14063e-06	4.94319e-07	3.74633e-07	2.6861e-06	3.13324e-06	5.78671e-06	4.22057e-06	3.77395e-06	4.402e-06	8.17983e-07	4.00043e-06	4.8906	2.29001	0.000322882	1.29357	up
meta_2582	Camelliagenin C	2.25974e-06	9.45043e-07	5.8786e-07	6.88702e-07	2.72822e-07	0	7.47219e-07	1.3272e-06	4.13888e-06	5.61413e-06	4.75789e-06	6.64418e-06	7.92361e-07	3.87158e-06	4.88613	2.28869	0.0225246	1.00199	up
meta_117	Allyl propionate	5.60821e-07	7.62125e-07	9.12481e-08	5.82161e-07	5.55213e-07	4.60684e-07	2.83036e-06	2.57219e-06	2.40217e-06	2.8618e-06	1.96803e-06	2.07035e-06	5.02042e-07	2.45082e-06	4.8817	2.28738	3.85112e-06	1.38971	up
meta_2235	Kamahine C	3.3204e-05	6.94096e-05	2.72311e-05	4.78732e-05	4.65968e-05	3.38512e-05	0.000168499	0.000194554	0.000193049	0.000255355	0.000218157	0.000228493	4.30276e-05	0.000209684	4.87325	2.28489	4.67659e-06	1.3971	up
meta_1259	Canesceol	2.57936e-06	1.16159e-05	6.58557e-06	3.82569e-06	3.28497e-06	3.55043e-06	2.14318e-05	2.20439e-05	2.66426e-05	3.13361e-05	2.38564e-05	2.78901e-05	5.24032e-06	2.55335e-05	4.87251	2.28466	2.22865e-06	1.37308	up
meta_2623	(2S,3S,4S)-5,7,9,11-Tridecatetrayne-1,2,3,4-tetrol	2.31949e-05	7.8825e-05	2.32156e-05	3.47268e-05	2.82935e-05	1.88572e-05	0.000137625	0.000169302	0.000161573	0.000198099	0.00015772	0.000182023	3.45188e-05	0.000167724	4.85891	2.28063	9.12733e-07	1.38497	up
meta_1167	Spirapril	1.77644e-05	5.10502e-05	3.69291e-05	2.28671e-05	2.61486e-05	1.48733e-05	0.000112921	0.000129046	0.00013416	0.00016519	0.000132997	0.000145953	2.82721e-05	0.000136711	4.83555	2.27368	5.30695e-07	1.39799	up
meta_547	Kanokoside D	2.3873e-05	7.52193e-05	9.14176e-06	4.03324e-05	3.10941e-05	2.22868e-05	0.000130878	0.000162987	0.000150494	0.000196296	0.000152369	0.000181958	3.36579e-05	0.000162497	4.8279	2.2714	2.26347e-06	1.37235	up
meta_990	2-Phenylethyl benzoate	1.73526e-05	3.15052e-05	2.14256e-05	2.39291e-05	2.54986e-05	1.80047e-05	8.97087e-05	0.000102413	0.000102842	0.000129803	0.000119467	0.000119405	2.29526e-05	0.000110606	4.8189	2.2687	6.71435e-06	1.40868	up
meta_526	Carnosic acid	4.77205e-05	9.31349e-05	3.52671e-05	6.41688e-05	5.56395e-05	4.99228e-05	0.000237417	0.000252657	0.000257381	0.000327953	0.000290905	0.000298262	5.76423e-05	0.000277429	4.81295	2.26692	7.46857e-07	1.40766	up
meta_3165	16,16-dimethyl-PGA1	1.80653e-05	6.27976e-05	2.25661e-05	4.03669e-05	2.98995e-05	3.03247e-05	0.000136899	0.000169697	0.000166717	0.00018962	0.000134086	0.000181473	3.40033e-05	0.000163082	4.79606	2.26185	1.34173e-06	1.39145	up
meta_637	Roxatidine acetate	5.71575e-07	4.90574e-06	8.32939e-06	2.11923e-06	9.14871e-07	2.03059e-06	6.77885e-06	1.05961e-05	1.27656e-05	1.68394e-05	1.76345e-05	2.55789e-05	3.14523e-06	1.50322e-05	4.77937	2.25682	0.00490377	1.1379	up
meta_623	Marshrin	5.76179e-06	8.47235e-06	5.74219e-06	8.43074e-06	5.00121e-06	6.10506e-06	2.49599e-05	2.55418e-05	2.49813e-05	3.77327e-05	3.9545e-05	3.54731e-05	6.58556e-06	3.13723e-05	4.7638	2.25211	0.000228303	1.35498	up
meta_1826	D-Pantothenoyl-L-cysteine	1.92869e-05	3.39369e-05	1.77524e-05	2.04422e-05	1.66881e-05	1.76719e-05	7.40241e-05	9.36164e-05	8.05496e-05	0.00013765	0.000102418	0.000110263	2.09631e-05	9.97535e-05	4.75853	2.25052	0.000224562	1.34914	up
meta_3013	Blumenol C O-[rhamnosyl-(1->6)-glucoside]	3.48366e-06	1.61741e-05	5.81877e-06	1.30376e-05	1.08e-05	6.52832e-06	2.85532e-05	4.07861e-05	3.55795e-05	5.61691e-05	4.9746e-05	5.41003e-05	9.30708e-06	4.41557e-05	4.74431	2.2462	0.000208637	1.32012	up
meta_2888	7,8-Dihydroneopterin	4.45411e-06	8.34129e-06	5.50489e-06	6.38502e-06	7.26147e-06	4.17211e-06	2.07342e-05	3.4553e-05	3.63534e-05	3.82901e-05	1.27212e-05	2.81655e-05	6.01982e-06	2.84696e-05	4.72931	2.24163	0.0024953	1.25251	up
meta_1238	(S)-9-Hydroxy-10-undecenoic acid	3.097e-06	2.65346e-06	1.20798e-05	5.49307e-06	4.00713e-06	2.77946e-06	2.14723e-05	2.14401e-05	2.28921e-05	2.84265e-05	2.43431e-05	2.37978e-05	5.01832e-06	2.37286e-05	4.7284	2.24135	2.65312e-06	1.38434	up
meta_1932	Trans-2-all-cis-6,9,12,15,18,21-tetracosaheptaenoyl-CoA	1.72215e-05	5.67551e-05	3.77777e-06	2.01174e-05	1.26793e-05	1.66751e-05	9.0607e-05	9.91676e-05	9.03814e-05	0.000123096	9.48879e-05	0.000101387	2.12044e-05	9.99211e-05	4.71229	2.23643	1.32096e-05	1.35794	up
meta_2337	3-Dehydronobilin	8.13515e-06	1.57968e-05	5.78667e-06	9.61454e-06	1.1071e-05	7.04855e-06	3.94742e-05	4.68553e-05	4.47735e-05	5.14601e-05	3.9057e-05	4.81889e-05	9.57545e-06	4.49682e-05	4.69619	2.23149	1.53197e-07	1.41213	up
meta_2124	Glycyl-Methionine	2.79878e-05	7.67182e-05	2.94839e-05	4.12181e-05	4.72456e-05	3.28388e-05	0.000184856	0.000195893	0.000193848	0.000229323	0.000194296	0.000201144	4.25821e-05	0.000199893	4.69431	2.23091	2.4395e-08	1.41793	up
meta_926	DG(16:0/20:3(8Z,11Z,14Z)/0:0)	2.16315e-05	2.11112e-05	1.62116e-05	3.27075e-05	1.76486e-05	3.99805e-05	0.000112245	6.21056e-05	6.28685e-05	0.000127047	0.000209126	0.000122039	2.48818e-05	0.000115905	4.65823	2.21978	0.00853368	1.13679	up
meta_1187	Kaempferol 3-neohesperidoside-7-(2''-ferulylglucoside)	0.000243683	0.000630226	0.000145497	0.000354623	0.00029715	0.000256611	0.00138105	0.0013981	0.0013076	0.00173801	0.00156625	0.00156214	0.000321298	0.00149219	4.64426	2.21545	2.07024e-07	1.39967	up
meta_325	4,4-Dimethylcholesta-8(9),14-dien-3beta-ol	1.2582e-05	1.12396e-05	1.56661e-05	1.2547e-05	1.12083e-05	1.50513e-05	3.3592e-05	4.58742e-05	5.75456e-05	6.71319e-05	6.14682e-05	9.48851e-05	1.30491e-05	6.00828e-05	4.60438	2.20301	0.00257115	1.25353	up
meta_3010	Karpoxanthin	1.36929e-05	1.78704e-05	1.8447e-05	1.44141e-05	1.08357e-05	9.04964e-06	4.18687e-05	5.71949e-05	7.12046e-05	7.52419e-05	5.09025e-05	9.1284e-05	1.40516e-05	6.46161e-05	4.59848	2.20116	0.000797241	1.3091	up
meta_1113	Thiomorpholine 3-carboxylate	5.11678e-06	8.32045e-06	3.30301e-06	8.21039e-06	6.30609e-06	4.0828e-06	1.79874e-05	2.53818e-05	2.47064e-05	3.0554e-05	2.9252e-05	3.37962e-05	5.88992e-06	2.69463e-05	4.57499	2.19377	8.70991e-05	1.35819	up
meta_1315	gamma-Glutamylcysteinylserine	1.08321e-05	1.75204e-05	1.13924e-05	1.5595e-05	1.1561e-05	1.29503e-05	7.12381e-05	5.21012e-05	6.68775e-05	6.54502e-05	5.71107e-05	5.09382e-05	1.33085e-05	6.06193e-05	4.55492	2.18742	1.19813e-05	1.40294	up
meta_1429	DG(14:1n5/0:0/16:1n7)	0.000120599	3.02192e-06	2.20756e-06	4.94192e-08	2.26423e-05	6.39707e-06	6.69193e-05	9.67534e-05	0.000136194	0.000162294	0.000154998	8.84196e-05	2.58196e-05	0.000117596	4.55453	2.1873	0.00453695	1.10555	up
meta_678	Heptabarbital	3.15165e-06	4.85428e-06	1.82944e-06	3.30883e-06	2.88784e-06	3.16725e-06	1.14874e-05	1.29385e-05	1.37023e-05	1.63868e-05	1.64378e-05	1.64548e-05	3.19988e-06	1.4568e-05	4.55266	2.18671	7.63416e-06	1.39466	up
meta_1054	Permetin A	2.30298e-05	1.86515e-05	1.48358e-05	2.61823e-05	3.0429e-05	2.15148e-05	5.375e-05	9.22241e-05	0.000132013	0.000112174	7.57223e-05	0.000146059	2.24405e-05	0.00010199	4.54492	2.18426	0.00227486	1.25551	up
meta_614	Malvidin 3-(6-acetylglucoside)	7.90201e-07	2.35406e-06	0	0	1.56972e-06	0	4.42429e-06	2.89134e-06	1.6714e-06	2.72725e-06	3.58741e-06	6.07186e-06	7.85663e-07	3.56226e-06	4.53408	2.18081	0.00518684	1.10039	up
meta_3094	Methoxsalen	4.68313e-06	4.6362e-06	3.65423e-06	6.17272e-07	3.23206e-06	3.12441e-06	8.60322e-06	1.35713e-05	1.53514e-05	6.06392e-06	1.94642e-05	2.72783e-05	3.32455e-06	1.50554e-05	4.52855	2.17905	0.012547	1.09255	up
meta_1440	Aspartyl-Glutamate	2.94131e-05	4.18475e-05	3.61056e-05	4.58998e-05	3.39329e-05	3.80563e-05	0.000135825	0.000132974	0.000128351	0.000188399	0.000221784	0.000204967	3.75425e-05	0.000168717	4.49402	2.16801	0.000489456	1.33573	up
meta_2304	Maysin 3'-methyl ether	8.37734e-06	3.09504e-05	2.9862e-06	1.54285e-05	1.39703e-05	1.04308e-05	5.57388e-05	6.42968e-05	5.50736e-05	7.77302e-05	5.70707e-05	5.60631e-05	1.36906e-05	6.09955e-05	4.45529	2.15552	4.74886e-06	1.36156	up
meta_2545	Asparagoside A	0.000990276	0.00142821	0.00108991	0.000861276	0.000901397	0.000890866	0.00133836	0.0040166	0.00538504	0.00742894	0.00504549	0.00410006	0.00102699	0.00455242	4.43277	2.14821	0.00740536	1.16632	up
meta_1465	Serinyl-Lysine	5.21902e-05	7.07249e-05	6.22524e-05	4.86566e-05	4.95569e-05	5.3589e-05	0.000190802	0.00023	0.000204371	0.000294256	0.000266025	0.0003034	5.61617e-05	0.000248142	4.41836	2.14351	0.000127147	1.37788	up
meta_1118	N4-Acetylcytidine	5.13673e-06	6.21941e-06	3.91308e-06	5.9004e-06	5.04322e-06	7.28506e-06	1.57124e-05	2.15551e-05	2.13806e-05	3.53878e-05	2.53922e-05	2.80034e-05	5.58298e-06	2.45719e-05	4.40122	2.1379	0.00083241	1.31341	up
meta_607	1-O-p-Coumaroyl-beta-D-glucose	7.57604e-06	2.35072e-05	4.04361e-06	8.3193e-06	7.66547e-06	6.63067e-06	4.62186e-05	3.92374e-05	4.20212e-05	4.9368e-05	3.93362e-05	3.68386e-05	9.62371e-06	4.217e-05	4.38189	2.13155	6.52491e-06	1.36822	up
meta_1835	Ethyl (3R,5Z)-3-hydroxy-5-octenoate	2.07051e-06	4.32755e-06	5.50539e-06	8.07544e-06	6.72274e-07	2.73394e-06	7.47288e-06	1.54762e-05	1.61806e-05	2.70322e-05	1.09606e-05	2.50086e-05	3.89752e-06	1.70218e-05	4.36736	2.12676	0.0070602	1.13155	up
meta_1650	Diosmin	0.000153349	0.00156168	0.000152176	0.000231111	0.000276229	0.000196748	0.000800398	0.00115104	0.00164293	0.00341322	0.00155266	0.00263936	0.000428548	0.0018666	4.35564	2.12288	0.0141933	1.01617	up
meta_843	Manghaslin	1.87775e-05	6.83743e-05	7.35133e-06	3.57032e-05	2.13788e-05	2.13135e-05	0.000107051	0.000118183	0.000113274	0.000151306	0.000129195	0.000133249	2.88165e-05	0.000125376	4.35086	2.1213	8.02728e-06	1.35816	up
meta_690	Rutacridone	0.000156942	0.000262896	0.000102973	0.000223097	0.000194206	0.000159656	0.000667016	0.00071945	0.000749608	0.000944847	0.000807173	0.000864888	0.000183295	0.000792164	4.32179	2.11163	1.60281e-06	1.40319	up
meta_689	Phloretin xylosyl-galactoside	5.75391e-06	2.80208e-05	1.0176e-06	1.29556e-05	3.73567e-06	4.11405e-06	3.92216e-05	4.02728e-05	3.83769e-05	5.02216e-05	4.09049e-05	3.08174e-05	9.26627e-06	3.99692e-05	4.31341	2.10883	0.000179191	1.29029	up
meta_799	Thiopental	5.53723e-06	1.39037e-05	4.65436e-06	6.44174e-06	4.35309e-06	5.37842e-06	2.46522e-05	2.58898e-05	2.58464e-05	3.52906e-05	2.91491e-05	3.24526e-05	6.71142e-06	2.88801e-05	4.30313	2.10539	2.41901e-06	1.3738	up
meta_1623	3,4-Dihydroxy-9-methoxypterocarpan	1.26939e-06	6.54765e-05	1.59439e-06	3.14125e-06	3.40639e-06	5.07043e-06	3.75621e-05	4.29091e-05	4.85974e-05	7.86717e-05	5.644e-05	7.7636e-05	1.33264e-05	5.69694e-05	4.27493	2.0959	0.00751444	1.05851	up
meta_1917	Hydroxyclomipramine	1.03679e-05	3.15046e-05	1.11827e-05	1.88053e-05	1.05812e-05	1.02377e-05	4.5285e-05	5.02176e-05	7.0629e-05	8.38178e-05	6.29989e-05	8.01324e-05	1.54466e-05	6.55134e-05	4.2413	2.08451	0.000149064	1.3104	up
meta_2759	Rhapontigenin	6.10201e-06	1.70714e-05	1.85446e-06	1.04913e-05	1.41201e-05	7.94339e-06	3.63865e-05	3.8745e-05	4.02704e-05	4.96918e-05	3.65187e-05	4.23366e-05	9.59711e-06	4.06582e-05	4.2365	2.08287	1.38303e-06	1.38082	up
meta_141	N-(1-Deoxy-1-fructosyl)leucine	5.28048e-06	7.59583e-06	7.55918e-06	7.34527e-06	1.13782e-05	4.13107e-06	2.00717e-05	3.17979e-05	2.89455e-05	2.78089e-05	3.71972e-05	3.67586e-05	7.21501e-06	3.043e-05	4.21759	2.07642	0.000110558	1.35034	up
meta_2691	Feruloyl C1-glucuronide	6.22734e-06	1.01195e-05	5.496e-06	8.524e-06	8.12606e-06	8.55767e-06	2.51429e-05	2.9456e-05	2.65821e-05	3.59144e-05	4.33274e-05	3.79497e-05	7.84176e-06	3.30621e-05	4.21616	2.07593	0.000228187	1.35135	up
meta_1366	13-Tetradecene-1,3-diyne-6,7-diol	2.31327e-05	3.27591e-05	3.44609e-05	3.11729e-05	1.90108e-05	2.36366e-05	7.99358e-05	9.88164e-05	9.19254e-05	0.000137215	0.000139545	0.000143659	2.73622e-05	0.000115183	4.20956	2.07367	0.000443183	1.33131	up
meta_1667	Valyl-Aspartate	1.13156e-05	2.14929e-05	9.86616e-06	1.35112e-05	1.47066e-05	1.06042e-05	4.87138e-05	5.62345e-05	5.179e-05	7.01226e-05	5.41048e-05	6.12315e-05	1.35828e-05	5.70329e-05	4.19891	2.07002	2.39364e-06	1.39987	up
meta_248	(+)-15,16-Dihydroxyoctadecanoic acid	6.1025e-06	4.93686e-06	4.67049e-06	1.63634e-06	5.60924e-06	2.62019e-05	2.8362e-05	3.26885e-05	3.87298e-05	3.74629e-05	2.93933e-05	3.87098e-05	8.19288e-06	3.42244e-05	4.17733	2.06258	0.000293641	1.29197	up
meta_3083	13-Hydroxy-9-methoxy-10-oxo-11-octadecenoic acid	9.89748e-07	3.72328e-06	2.97789e-06	1.59869e-06	1.2993e-06	9.43247e-07	5.00334e-06	6.13331e-06	8.75932e-06	8.43812e-06	7.72419e-06	1.1993e-05	1.92202e-06	8.00855e-06	4.16673	2.05891	0.000782146	1.25317	up
meta_2425	Chloropanaxydiol	1.89945e-06	3.09392e-06	2.89655e-06	1.02619e-06	9.77957e-07	1.99006e-06	5.17714e-06	5.86354e-06	7.43169e-06	6.92518e-06	9.31289e-06	1.47434e-05	1.98069e-06	8.24231e-06	4.16134	2.05705	0.00609321	1.15733	up
meta_805	Glutaminyl-Cysteine	6.82817e-06	1.61664e-05	8.12625e-06	1.03379e-05	8.83295e-06	9.84342e-06	3.30246e-05	3.90837e-05	3.54007e-05	4.85906e-05	4.90005e-05	4.47879e-05	1.00225e-05	4.1648e-05	4.15545	2.055	1.52692e-05	1.37998	up
meta_225	(R)-3-Hydroxy-hexadecanoic acid	2.9971e-06	3.09645e-06	3.30551e-06	1.94316e-06	3.30099e-06	1.96257e-06	7.44904e-06	9.21036e-06	1.43977e-05	1.19566e-05	9.71787e-06	1.55058e-05	2.76763e-06	1.13729e-05	4.10925	2.03888	0.000897119	1.30267	up
meta_648	Tyrosyl-Hydroxyproline	5.33981e-05	0.00011172	4.95287e-05	8.9489e-05	6.2508e-05	6.17094e-05	0.000240611	0.000262684	0.000265173	0.000345801	0.000305831	0.00032293	7.13921e-05	0.000290505	4.06914	2.02473	2.80749e-06	1.39102	up
meta_1628	Lactosylceramide (d18:1/12:0)	0.00146361	0.0011702	0.00152989	0.000949197	0.000987822	0.000994796	0.00658566	0.00414809	0.00438182	0.00526855	0.00548963	0.00292346	0.00118259	0.00479953	4.05851	2.02095	0.000729468	1.31352	up
meta_615	(R)-2-Benzylsuccinate	8.12655e-07	4.11255e-06	6.19511e-07	2.46898e-06	1.13557e-06	1.12949e-06	5.89288e-06	7.09617e-06	6.40634e-06	7.27492e-06	8.47761e-06	6.52275e-06	1.71312e-06	6.94511e-06	4.05406	2.01937	2.81368e-05	1.33631	up
meta_2350	Polyporusterone A	6.75812e-05	3.96383e-05	3.18979e-05	2.69271e-05	1.71281e-05	2.34781e-05	6.28051e-05	0.000109841	0.00015175	0.00017064	0.000130716	0.000211407	3.44418e-05	0.000139526	4.05108	2.01831	0.00291168	1.20537	up
meta_474	Lippioside I	4.13275e-05	0.000115813	6.68058e-05	5.37322e-05	5.84599e-05	3.86767e-05	0.000217448	0.00024624	0.000251154	0.000303296	0.000244734	0.000255189	6.24692e-05	0.00025301	4.05016	2.01798	3.55469e-07	1.39554	up
meta_289	1,5-Octadien-3-one	1.58802e-06	5.02035e-06	1.45096e-06	2.8869e-06	1.98214e-06	2.20563e-06	9.13085e-06	1.02739e-05	9.36741e-06	1.2259e-05	9.97885e-06	1.02717e-05	2.52233e-06	1.02136e-05	4.04927	2.01766	9.31216e-07	1.3866	up
meta_2776	Butylparaben	2.168e-05	4.17843e-05	2.23507e-05	3.37141e-05	2.87483e-05	2.55271e-05	9.15847e-05	0.000102184	0.000105762	0.000132619	0.000142124	0.000126234	2.89674e-05	0.000116751	4.03044	2.01094	3.25951e-05	1.37778	up
meta_1641	12alpha-Hydroxy-13,18-dehydroparain	7.69532e-05	0.000162442	6.38127e-05	0.000113631	0.000136701	7.89449e-05	0.000360703	0.000389708	0.000396624	0.000496143	0.00043431	0.000471198	0.000105414	0.000424781	4.02964	2.01065	5.64872e-07	1.3978	up
meta_1079	N-Acetyl-b-glucosaminylamine	3.08756e-05	6.07773e-05	2.20904e-05	4.1464e-05	3.37185e-05	3.3581e-05	0.000125786	0.000137874	0.000136978	0.000180282	0.000150736	0.000161811	3.70845e-05	0.000148911	4.01546	2.00556	1.42813e-06	1.39333	up
meta_823	Bismurrayaquinone A	1.32467e-05	3.388e-05	9.13869e-06	2.21877e-05	2.25773e-05	1.8401e-05	6.25434e-05	7.78573e-05	7.25299e-05	9.79195e-05	7.89805e-05	8.96923e-05	1.99052e-05	7.99205e-05	4.01505	2.00542	5.17743e-06	1.37376	up
meta_624	8-Hydroxy-7-methylguanine	1.10173e-05	1.73935e-05	1.13007e-05	1.53974e-05	1.23201e-05	1.08874e-05	4.28678e-05	3.73016e-05	4.19866e-05	5.16525e-05	8.65066e-05	5.4056e-05	1.30527e-05	5.23952e-05	4.01412	2.00508	0.00270299	1.23823	up
meta_2254	KB 2	2.3966e-05	6.20481e-05	2.55635e-05	3.95202e-05	2.89443e-05	1.9747e-05	0.000120738	0.000121949	0.000127428	0.000156445	0.00012586	0.000137098	3.32982e-05	0.000131586	3.95175	1.98249	4.53763e-07	1.39358	up
meta_2146	Dihydrodaidzein 7-O-glucuronide	6.0089e-06	2.61114e-05	1.20538e-05	6.75524e-06	2.67339e-05	1.03675e-05	8.80553e-05	5.66114e-05	5.18108e-05	5.9363e-05	2.40568e-05	6.53504e-05	1.46718e-05	5.75413e-05	3.9219	1.97155	0.00247846	1.19439	up
meta_116	(7'R,8'R)-4,7'-Epoxy-3'-methoxy-4',5,9,9'-lignanetetrol 9'-glucoside	1.88218e-05	3.70736e-05	4.35782e-05	2.24422e-05	2.29742e-05	1.87086e-05	7.92916e-05	8.82727e-05	9.35902e-05	0.000111793	0.000104408	0.000162468	2.72664e-05	0.000106637	3.91094	1.96751	0.000718284	1.28637	up
meta_1445	6''-O-Malonylwistin	0.000129842	0.000259795	0.000249739	0.000159366	0.000220222	0.000112813	0.00063492	0.000689873	0.000686772	0.000860518	0.000764184	0.000773002	0.000188629	0.000734878	3.89588	1.96195	2.27018e-07	1.40609	up
meta_1671	Dibutyl malate	1.18339e-05	2.41323e-05	1.07869e-05	2.07268e-05	2.17246e-05	1.58101e-05	7.23216e-05	5.98571e-05	6.94096e-05	6.85842e-05	7.33366e-05	6.51762e-05	1.75024e-05	6.81142e-05	3.8917	1.9604	1.42715e-08	1.4166	up
meta_299	2-(4-Methyl-1,3-pentadienyl)anthraquinone	1.83654e-05	3.63646e-05	1.59783e-05	2.55308e-05	1.95543e-05	1.75132e-05	6.40418e-05	7.82206e-05	8.00189e-05	0.000100747	0.000100122	9.51322e-05	2.22178e-05	8.63804e-05	3.8879	1.95899	1.86624e-05	1.36938	up
meta_399	Helinorbisabone	1.45753e-05	2.48765e-05	1.0223e-05	1.90557e-05	1.56051e-05	1.33318e-05	5.26613e-05	5.89072e-05	5.86721e-05	7.37957e-05	6.71283e-05	6.75857e-05	1.62779e-05	6.3125e-05	3.87796	1.9553	8.02114e-07	1.39984	up
meta_244	(S)-Abscisic acid	2.39749e-05	7.97009e-06	9.22637e-05	5.82657e-05	5.16358e-06	3.17757e-05	8.28941e-05	0.000114311	0.000115158	0.000140593	0.000186066	0.000204925	3.6569e-05	0.000140658	3.84638	1.9435	0.0015828	1.17676	up
meta_1271	Alpha-dihydroartemisinin	3.84751e-06	1.28849e-05	6.35025e-06	1.30065e-05	8.794e-06	6.57044e-06	2.15065e-05	3.02348e-05	2.615e-05	3.56016e-05	3.95517e-05	4.47843e-05	8.5756e-06	3.29715e-05	3.8448	1.94291	0.000441423	1.29013	up
meta_207	Simulansine	3.4138e-06	1.79486e-05	1.01769e-05	0.00013342	1.12928e-05	3.02242e-05	0.00010131	0.000120898	0.000116207	0.000152781	0.000154716	0.0001452	3.44127e-05	0.000131852	3.83149	1.9379	0.00318139	1.16743	up
meta_1593	5-Hydroxy-2-(5-methyl-1-oxo-4-hexenyl)benzofuran	1.72418e-05	3.768e-05	1.6679e-05	2.30463e-05	2.32574e-05	2.08513e-05	7.83255e-05	8.00987e-05	7.79288e-05	0.000103456	9.16402e-05	9.68281e-05	2.3126e-05	8.80462e-05	3.80724	1.92875	7.83497e-07	1.39665	up
meta_2322	DG(16:1(9Z)/22:5(4Z,7Z,10Z,13Z,16Z)/0:0)	2.18178e-05	2.29514e-05	2.27325e-06	1.03416e-06	0	2.54171e-06	2.53754e-05	2.96839e-05	3.03419e-05	3.46749e-05	2.29542e-05	4.96716e-05	8.43639e-06	3.2117e-05	3.80696	1.92864	0.00252671	1.13845	up
meta_3090	Safflomin C	3.40893e-05	0.000141024	2.98554e-05	7.30027e-05	5.06216e-05	4.28058e-05	0.000192804	0.000212691	0.000216673	0.000287603	0.000235742	0.000266244	6.18999e-05	0.000235293	3.80119	1.92645	1.78994e-05	1.3347	up
meta_2336	Somniferine	2.15311e-05	7.96821e-05	1.04314e-05	4.01e-05	3.90438e-05	1.92558e-05	0.000100458	0.00013861	0.000133863	0.000165545	0.000111851	0.000147874	3.50074e-05	0.000133033	3.80016	1.92606	3.77104e-05	1.31596	up
meta_3167	Carvone	4.63297e-06	5.34404e-06	7.44431e-06	5.17341e-06	4.95619e-06	5.24056e-06	1.55851e-05	1.90802e-05	1.78656e-05	2.38942e-05	2.28972e-05	2.51305e-05	5.46525e-06	2.07421e-05	3.79528	1.92421	0.00010096	1.37395	up
meta_1094	Isoacteoside	0.000130075	0.000396664	0.000220811	0.000217322	0.000245228	0.000108669	0.000716337	0.000779427	0.000766966	0.00100806	0.000847297	0.000874026	0.000219795	0.00083202	3.78544	1.92046	1.1975e-06	1.38143	up
meta_1882	3-Formyl-6-hydroxyindole	1.83131e-05	3.0594e-05	3.43258e-05	2.12692e-05	2.67444e-05	1.99479e-05	7.4417e-05	8.93025e-05	7.95168e-05	0.00011501	9.66429e-05	0.000108658	2.5199e-05	9.39245e-05	3.7273	1.89813	3.7705e-05	1.37777	up
meta_2382	PC(14:0/20:2(11Z,14Z))	0.0593524	0.0433112	0.0562528	0.0399791	0.0404633	0.0435939	0.241488	0.225456	0.216856	0.154795	0.115414	0.0974408	0.0471588	0.175242	3.71599	1.89375	0.00343954	1.22993	up
meta_698	Samin	6.98245e-06	1.46103e-05	3.51596e-06	8.96142e-06	7.3746e-06	6.79153e-06	2.77432e-05	3.03425e-05	2.85541e-05	4.02684e-05	2.77116e-05	2.32098e-05	8.03937e-06	2.96383e-05	3.68664	1.88231	3.71137e-05	1.33992	up
meta_1784	2-(2-Furanyl)-3-piperidinol	1.92091e-06	1.72706e-06	3.50945e-07	6.65172e-07	1.98166e-06	7.42137e-07	3.418e-06	2.67292e-06	4.82762e-06	3.45503e-06	8.0677e-06	4.77536e-06	1.23131e-06	4.53611e-06	3.68395	1.88125	0.00674116	1.12143	up
meta_2758	(E)-2-octenal	1.8178e-05	2.13277e-05	1.5428e-05	2.0395e-05	2.02264e-05	1.45919e-05	5.8774e-05	6.28378e-05	5.808e-05	7.97722e-05	6.96689e-05	7.4465e-05	1.83578e-05	6.72663e-05	3.66417	1.87349	1.32417e-05	1.40572	up
meta_2263	Luteolin 6-C-glucoside 8-C-arabinoside	6.75769e-05	0.000165153	0.000126518	8.93003e-05	0.000153092	6.12592e-05	0.000340416	0.000378498	0.000367389	0.000485349	0.000405942	0.000444503	0.000110483	0.000403683	3.65379	1.86939	1.5328e-06	1.38381	up
meta_1759	Monomenthyl succinate	1.70474e-05	3.4491e-05	1.71447e-05	2.36858e-05	1.95364e-05	1.78229e-05	6.62852e-05	7.21711e-05	7.02013e-05	9.50011e-05	8.04388e-05	8.9778e-05	2.16214e-05	7.89792e-05	3.65283	1.86902	5.22198e-06	1.38374	up
meta_912	Gluten exorphin B4	7.38423e-05	0.000128874	0.000122674	8.93338e-05	0.000124794	6.74531e-05	0.000315934	0.000335217	0.000358006	0.00043484	0.000385893	0.000385115	0.000101162	0.000369167	3.64927	1.86761	5.99664e-07	1.40535	up
meta_376	Taurochenodeoxycholate-7-sulfate	2.35694e-05	7.55266e-05	2.24668e-05	4.90977e-05	4.79405e-05	2.93026e-05	0.000126232	0.00014402	0.000147279	0.000197531	0.000134274	0.000155026	4.13173e-05	0.000150727	3.64804	1.86712	1.10479e-05	1.35003	up
meta_644	3-O-alpha-D-Glucopyranuronosyl-D-xylose	6.70324e-06	1.38368e-05	5.55175e-06	8.84937e-06	7.23787e-06	6.68152e-06	2.31734e-05	2.51266e-05	2.54229e-05	4.52904e-05	2.9315e-05	2.94477e-05	8.14343e-06	2.96293e-05	3.63844	1.86332	0.00070183	1.28593	up
meta_862	Lansiumarin C	9.64856e-05	0.000245942	0.000139114	0.000169147	0.000157473	8.50399e-05	0.000438113	0.00050672	0.000516095	0.00063712	0.000557639	0.000592457	0.000148867	0.000541357	3.63652	1.86256	1.26721e-06	1.38361	up
meta_2062	Ketamine	2.37107e-05	4.1645e-05	2.18886e-05	2.73539e-05	2.99338e-05	2.29953e-05	8.182e-05	9.42549e-05	9.06653e-05	0.000121584	0.000106501	0.000114201	2.79212e-05	0.000101504	3.63539	1.86211	1.07229e-05	1.38653	up
meta_390	4alpha-Formyl-4beta-methyl-5alpha-cholesta-8,24-dien-3beta-ol	2.44497e-06	3.43663e-06	4.85001e-06	8.82188e-07	1.55503e-06	1.11291e-06	3.234e-06	7.45739e-06	1.67572e-05	8.37161e-06	6.47036e-06	9.58478e-06	2.38029e-06	8.64589e-06	3.63228	1.86088	0.0176923	1.02821	up
meta_1448	Methionine sulfoximine	6.87876e-06	1.18585e-05	7.35003e-06	8.26339e-06	6.76229e-06	7.86783e-06	2.42665e-05	2.53635e-05	2.7069e-05	3.69047e-05	3.10616e-05	3.32454e-05	8.16347e-06	2.96518e-05	3.63225	1.86086	3.74786e-05	1.37731	up
meta_1074	Mercaptopurine	4.70116e-06	6.55007e-06	4.93624e-06	8.42725e-06	5.49814e-06	4.59809e-06	1.72774e-05	1.94836e-05	1.66166e-05	2.42585e-05	2.49684e-05	2.32833e-05	5.78516e-06	2.09813e-05	3.62674	1.85867	4.57501e-05	1.36976	up
meta_1205	8-iso-PGA1	7.01994e-07	4.95055e-06	1.15444e-06	1.06138e-06	0	9.62452e-07	2.21006e-06	2.96645e-06	5.77974e-06	5.65431e-06	6.99061e-06	8.24381e-06	1.4718e-06	5.3075e-06	3.60612	1.85045	0.00984992	1.02286	up
meta_893	Dihydroferulic acid 4-O-glucuronide	1.29269e-05	2.13459e-05	9.43779e-06	1.30012e-05	1.40887e-05	1.33124e-05	3.80582e-05	3.66957e-05	4.33737e-05	8.0652e-05	5.41078e-05	4.86881e-05	1.40188e-05	5.02626e-05	3.58537	1.84212	0.00226862	1.24402	up
meta_2379	Auranetin	1.00738e-05	2.80048e-05	1.68074e-05	1.68044e-05	1.71971e-05	7.80701e-06	5.15479e-05	5.67102e-05	5.80818e-05	6.60174e-05	5.60577e-05	5.73753e-05	1.61158e-05	5.76317e-05	3.57611	1.83839	1.03285e-06	1.3965	up
meta_2646	Phenylacetaldehyde	1.16365e-06	2.45063e-06	1.30125e-06	1.3894e-06	1.55068e-06	1.25407e-06	4.36601e-06	4.05004e-06	3.97718e-06	7.51024e-06	5.51747e-06	7.07234e-06	1.51828e-06	5.41555e-06	3.5669	1.83467	0.00115336	1.27278	up
meta_520	2,4,5-Trimethyl-1,3-dioxolane	5.42236e-07	9.18633e-07	6.50772e-07	7.53702e-07	4.08625e-07	3.82643e-07	1.15537e-06	1.8174e-06	1.7254e-06	2.34185e-06	2.54819e-06	3.40312e-06	6.09435e-07	2.16522e-06	3.55283	1.82897	0.00372734	1.19903	up
meta_1224	Coriandrone A	1.04193e-05	1.78142e-05	9.54697e-06	2.22739e-05	1.31004e-05	1.01674e-05	3.84359e-05	4.73983e-05	4.51931e-05	6.15753e-05	5.02517e-05	5.30518e-05	1.3887e-05	4.93177e-05	3.55135	1.82837	8.67902e-06	1.36795	up
meta_3065	7-Hydroxyamoxapine	8.69228e-05	0.000269411	4.77498e-05	0.000154077	9.96392e-05	7.74364e-05	0.000368896	0.000411145	0.000390679	0.0005296	0.000445719	0.000454441	0.000122539	0.000433413	3.53693	1.8225	2.7727e-05	1.33495	up
meta_2822	Secaloside A	6.78192e-05	0.000225675	3.0854e-05	9.33936e-05	0.000106009	7.47437e-05	0.000323566	0.000336548	0.000315354	0.000417421	0.000338337	0.000371483	9.9749e-05	0.000350452	3.51333	1.81284	4.6443e-05	1.34151	up
meta_2879	2,6-Dimethyl-5-heptenal propyleneglycol acetal	1.83591e-06	2.86625e-06	1.79604e-06	1.23511e-06	2.9634e-06	1.51884e-06	3.60829e-06	4.877e-06	7.70583e-06	8.30463e-06	6.99911e-06	1.13828e-05	2.03592e-06	7.14628e-06	3.51009	1.81151	0.00501901	1.17677	up
meta_1963	Cyclochlorotine	0.000179538	0.000299605	0.000406904	0.000202475	0.000319744	0.000142951	0.000801674	0.000858461	0.000848953	0.00104473	0.000941481	0.000914938	0.000258536	0.000901707	3.48774	1.80229	3.80369e-07	1.39956	up
meta_149	16-Oxoestrone	1.12481e-05	1.87677e-05	1.39006e-05	1.36125e-05	1.51863e-05	1.19094e-05	4.21532e-05	4.53555e-05	4.84665e-05	5.30418e-05	5.51264e-05	5.01532e-05	1.41041e-05	4.90494e-05	3.47767	1.79812	3.56847e-07	1.41502	up
meta_2197	Colistin	5.06743e-06	1.25936e-05	1.34915e-05	7.60453e-06	1.56767e-05	1.70615e-05	3.35215e-05	3.80798e-05	6.17026e-05	3.65855e-05	4.30082e-05	3.55606e-05	1.19159e-05	4.14097e-05	3.47517	1.79708	0.000416248	1.28753	up
meta_2590	3-Mercapto-2-methyl-1-butanol	3.03578e-06	4.81316e-06	3.83357e-06	3.59136e-06	2.62122e-06	3.39622e-06	9.70838e-06	1.14233e-05	1.02791e-05	1.64424e-05	1.33599e-05	1.27742e-05	3.54855e-06	1.23312e-05	3.475	1.79701	0.000166086	1.35407	up
meta_807	2,6-Dimethyl-7-octene-1,6-diol 8-O-glucoside	3.35741e-06	1.37485e-06	5.0171e-06	2.92497e-06	8.52827e-06	2.97456e-06	8.0732e-06	1.39612e-05	1.51386e-05	1.09748e-05	1.03024e-05	2.55152e-05	4.02953e-06	1.39942e-05	3.47292	1.79615	0.00905018	1.09678	up
meta_1296	(2S,4R)-4-(9H-Pyrido[3,4-b]indol-1-yl)-1,2,4-butanetriol	3.4404e-05	6.21702e-05	2.70569e-05	4.42792e-05	3.92873e-05	3.69638e-05	0.000113605	0.000129951	0.000122347	0.000178191	0.000149286	0.000154384	4.06936e-05	0.000141294	3.47215	1.79583	2.64451e-05	1.36739	up
meta_835	Theasapogenol A	3.0865e-05	6.04966e-05	5.25482e-05	2.91147e-05	2.89671e-05	3.35407e-05	7.06917e-05	9.66217e-05	0.000154149	0.000107051	0.000157767	0.000231303	3.92554e-05	0.000136264	3.47122	1.79544	0.00813207	1.13036	up
meta_2959	DG(18:4(6Z,9Z,12Z,15Z)/18:2(9Z,12Z)/0:0)	1.96524e-05	2.19896e-05	3.49274e-05	2.07592e-05	2.07537e-05	1.8643e-05	3.47512e-05	5.54446e-05	6.6016e-05	8.87605e-05	8.67667e-05	0.000142095	2.27875e-05	7.89724e-05	3.4656	1.7931	0.013053	1.09653	up
meta_343	T2 Triol	1.97706e-05	2.06145e-05	2.09125e-05	2.2275e-05	1.65284e-05	1.81668e-05	5.27173e-05	6.10505e-05	6.06142e-05	8.10113e-05	7.1179e-05	8.21061e-05	1.97113e-05	6.81131e-05	3.45553	1.78891	0.000137712	1.37646	up
meta_1736	S-(9-hydroxy-PGA2)-glutathione	6.78474e-06	9.4117e-06	1.76689e-06	7.25543e-06	6.66144e-06	5.15021e-06	1.65355e-05	2.35825e-05	9.14222e-06	3.23948e-05	1.80361e-05	2.79702e-05	6.17173e-06	2.12769e-05	3.44747	1.78554	0.00581736	1.16239	up
meta_202	Allyl nonanoate	1.7939e-06	2.78566e-06	2.56453e-06	1.59244e-06	9.27776e-07	2.11655e-06	3.28194e-06	5.60545e-06	7.40744e-06	7.53224e-06	6.61007e-06	1.01071e-05	1.96348e-06	6.75738e-06	3.44154	1.78305	0.00267899	1.21764	up
meta_1967	Eremopetasinorone A	2.42519e-05	7.91487e-05	2.85325e-05	4.15381e-05	2.88594e-05	3.38521e-05	9.96167e-05	0.000130438	0.000126688	0.0001772	0.000133303	0.000142407	3.93638e-05	0.000134942	3.42808	1.7774	3.58934e-05	1.32248	up
meta_2326	Congmunoside XIV	2.11591e-05	3.01703e-05	4.32019e-05	2.85631e-05	2.59438e-05	2.90316e-05	6.98391e-05	8.95553e-05	0.000125027	0.000106101	0.000109771	0.000109207	2.96783e-05	0.000101584	3.42282	1.77519	9.51467e-05	1.35346	up
meta_1655	MG(0:0/15:0/0:0)	7.60232e-06	9.59636e-06	6.86419e-06	3.81709e-06	4.95068e-06	5.08378e-06	1.18355e-05	1.9752e-05	2.81939e-05	2.34775e-05	1.55738e-05	3.01774e-05	6.31907e-06	2.15017e-05	3.40267	1.76667	0.00264532	1.22144	up
meta_2793	Astilbin	2.22575e-05	2.25162e-05	3.01479e-05	1.53749e-05	3.1379e-05	1.571e-05	7.30778e-05	7.01258e-05	6.97708e-05	8.45138e-05	8.16291e-05	8.49141e-05	2.28976e-05	7.73386e-05	3.37759	1.75599	9.79187e-08	1.41051	up
meta_2892	TG(18:4(6Z,9Z,12Z,15Z)/22:6(4Z,7Z,10Z,13Z,16Z,19Z)/22:6(4Z,7Z,10Z,13Z,16Z,19Z))	1.91383e-05	1.27087e-05	1.15e-05	7.5845e-06	2.49665e-06	5.45408e-06	8.12035e-06	2.09373e-05	3.42091e-05	4.85834e-05	4.40603e-05	4.24433e-05	9.8137e-06	3.3059e-05	3.36866	1.75217	0.0129615	1.06176	up
meta_515	Zanamivir	3.11253e-07	4.26035e-06	8.4771e-07	1.16389e-06	7.41715e-07	0	1.97587e-06	5.06496e-06	3.3538e-06	4.51129e-06	3.49724e-06	6.09227e-06	1.22082e-06	4.08257e-06	3.34412	1.74163	0.00792522	1.04138	up
meta_885	Homodolicholide	1.83433e-06	2.51096e-07	5.42626e-07	1.47891e-06	4.97686e-07	1.16472e-06	1.12315e-06	3.73098e-06	3.60217e-06	3.63134e-06	2.13912e-06	4.97498e-06	9.61561e-07	3.20029e-06	3.32822	1.73475	0.00792292	1.10018	up
meta_1148	Idarubicin	5.01459e-05	0.000116097	0.000123135	8.5755e-05	0.000115008	4.17511e-05	0.000240348	0.000274544	0.000279313	0.000347878	0.000310399	0.000312729	8.86487e-05	0.000294202	3.31874	1.73064	2.03482e-06	1.37585	up
meta_1533	Annuolide G	1.22073e-05	2.78556e-05	3.52984e-05	1.20751e-05	2.49072e-05	2.45256e-05	5.87784e-05	6.62568e-05	6.40467e-05	8.84422e-05	8.54595e-05	9.10358e-05	2.28116e-05	7.56699e-05	3.31717	1.72996	4.09641e-05	1.33767	up
meta_2600	(S)-Isosclerone	5.73836e-06	1.31563e-05	6.76498e-06	8.55949e-06	5.56964e-06	5.70093e-06	1.9759e-05	2.25222e-05	2.30898e-05	2.84415e-05	2.77769e-05	2.79481e-05	7.58163e-06	2.49229e-05	3.28728	1.71689	4.97473e-06	1.36202	up
meta_286	Mammea B/BC cyclo E	1.42062e-05	2.44452e-05	1.02676e-05	1.66807e-05	1.86741e-05	8.58665e-06	3.91264e-05	4.69662e-05	4.54287e-05	5.71609e-05	5.70118e-05	5.87159e-05	1.54767e-05	5.0735e-05	3.27814	1.71288	1.01594e-05	1.3581	up
meta_3219	Trihexyphenidyl N-oxide	6.73063e-07	3.51586e-06	2.79822e-06	5.05789e-06	2.02681e-05	4.56896e-06	1.35661e-05	1.89118e-05	1.84169e-05	2.49125e-05	1.70924e-05	2.79709e-05	6.14701e-06	2.01451e-05	3.27722	1.71247	0.00357703	1.12485	up
meta_2178	Ne,Ne dimethyllysine	4.98138e-05	3.08382e-05	3.96752e-05	7.18556e-05	6.57529e-05	5.05949e-05	8.20605e-05	0.000147007	0.000162299	0.000170343	0.000167851	0.000278218	5.14218e-05	0.000167963	3.26638	1.70769	0.00548993	1.1727	up
meta_2692	Trovafloxacin	4.1383e-05	0.000107131	3.06005e-05	5.30511e-05	6.52438e-05	5.40494e-05	0.000154935	0.000184002	0.000183112	0.000237844	0.000183415	0.000204275	5.85765e-05	0.000191264	3.2652	1.70717	7.23631e-06	1.35319	up
meta_3051	Licorice glycoside A	0.000235696	0.000681948	9.80529e-05	0.00037257	0.000314288	0.000242666	0.00088776	0.0010681	0.00105675	0.00132969	0.000929292	0.00106576	0.000324203	0.00105623	3.25791	1.70395	4.24546e-05	1.3195	up
meta_697	(R)-2-Acetoxy-p-mentha-1,8-diene	5.69862e-06	7.65419e-06	7.23757e-06	9.78315e-06	8.00949e-06	6.46697e-06	1.85591e-05	2.06179e-05	1.81161e-05	2.87806e-05	3.33467e-05	2.62595e-05	7.475e-06	2.428e-05	3.24816	1.69962	0.000879536	1.29882	up
meta_2976	1-(2-Methoxy-3,4-methylenedioxyphenyl)-1-propanone	4.97655e-05	0.000129637	8.45752e-05	0.000126701	0.000106052	8.02254e-05	0.000227093	0.00026531	0.000259783	0.000379796	0.000360465	0.00037831	9.61594e-05	0.000311793	3.24246	1.69709	0.00021501	1.31649	up
meta_1475	28-Glucuronyloleanolic acid 3-[galactosyl-(1->3)-glucoside]	1.42275e-05	1.17737e-05	1.67317e-05	9.54191e-06	5.91017e-06	4.93794e-06	2.37194e-05	2.98342e-05	2.86202e-05	3.72549e-05	3.98353e-05	4.43757e-05	1.05205e-05	3.39399e-05	3.22608	1.68978	0.000211455	1.29493	up
meta_1180	N-Nitroso-3-hydroxypyrrolidine	2.16713e-06	3.52949e-06	1.49524e-06	2.82839e-06	2.48586e-06	1.83624e-06	5.96583e-06	7.17532e-06	6.42727e-06	9.00057e-06	8.34176e-06	9.28272e-06	2.39039e-06	7.69891e-06	3.22077	1.68741	4.41166e-05	1.35094	up
meta_2808	Apigenin 7-[rhamnosyl-(1->2)-galacturonide]	9.55474e-06	1.78462e-05	1.70541e-05	5.37219e-06	1.37837e-05	7.67304e-06	3.79288e-05	3.43692e-05	3.60301e-05	3.89381e-05	4.05689e-05	4.13422e-05	1.18807e-05	3.81962e-05	3.21499	1.68481	6.06266e-06	1.39087	up
meta_2826	PE(18:2(9Z,12Z)/22:0)	0.016437	0.0122441	0.0160694	0.0103164	0.0098901	0.0105077	0.0493698	0.0463497	0.0432582	0.038969	0.0342565	0.0292044	0.0125775	0.0402346	3.19895	1.6776	0.000109574	1.35403	up
meta_527	Ascochitine	3.44882e-05	4.3722e-05	2.1263e-05	3.78746e-05	2.77945e-05	2.95935e-05	8.86412e-05	9.65721e-05	9.41022e-05	0.000121975	0.000103477	0.000115898	3.2456e-05	0.000103444	3.18721	1.6723	2.48499e-06	1.3927	up
meta_1904	2'',4'',6''-Triacetylglycitin	2.99774e-06	6.05101e-06	3.5425e-06	1.22236e-06	3.88644e-06	1.8189e-06	1.59389e-05	1.02417e-05	8.76188e-06	9.49467e-06	6.08342e-06	1.16331e-05	3.25316e-06	1.0359e-05	3.18428	1.67097	0.00186153	1.19993	up
meta_2702	N-debutylhalofantrine	4.42666e-05	0.000129023	2.45936e-05	6.48164e-05	8.81815e-05	5.67067e-05	0.000186133	0.000203538	0.00020721	0.000268344	0.00019191	0.000234404	6.79314e-05	0.000215257	3.16874	1.66391	2.34286e-05	1.33147	up
meta_1365	6'-Sialyllactosamine	7.23154e-05	0.000194711	6.29525e-05	0.000102963	7.87592e-05	6.02886e-05	0.000255733	0.000284221	0.000278166	0.000373203	0.000306757	0.000313809	9.53316e-05	0.000301982	3.1677	1.66344	2.0397e-05	1.3361	up
meta_505	Panaquinquecol 7	1.28185e-05	2.31109e-05	9.07995e-06	1.43505e-05	1.55672e-05	1.13925e-05	3.9379e-05	4.25199e-05	4.38906e-05	5.52635e-05	4.37576e-05	4.84117e-05	1.43866e-05	4.5537e-05	3.16524	1.66232	1.3874e-06	1.38192	up
meta_1612	2-Amino-4-oxo-4-alpha-hydroxy-6-(erythro-1',2',3'-trihydroxypropyl)-5,6,7,8-tetrahydroxypterin	1.40422e-05	2.20756e-05	1.48972e-05	2.02707e-05	1.36851e-05	1.87787e-05	3.25572e-05	4.89475e-05	5.0383e-05	8.00665e-05	5.67573e-05	5.95303e-05	1.72916e-05	5.4707e-05	3.16379	1.66165	0.0016216	1.26736	up
meta_32	(S)-10,16-Dihydroxyhexadecanoic acid	6.70622e-06	1.28568e-05	8.54987e-06	7.04943e-06	5.15732e-06	9.15854e-06	2.54776e-05	2.90198e-05	2.12062e-05	1.94778e-05	1.96994e-05	4.14301e-05	8.24635e-06	2.60518e-05	3.15919	1.65956	0.00258202	1.2165	up
meta_2048	Hydroxyhomodestruxin B	1.77349e-05	4.58064e-05	3.8767e-05	1.22586e-05	1.29401e-05	1.83756e-05	6.28241e-05	5.99961e-05	9.47141e-05	5.07186e-05	6.89187e-05	0.000122991	2.43138e-05	7.66937e-05	3.15433	1.65734	0.00343834	1.14658	up
meta_221	exo-5,6-Dimethylbicyclo[2.2.1]hept-5-en-2-ol	4.26143e-06	6.61344e-06	3.60435e-06	5.37538e-06	4.0904e-06	4.38655e-06	1.03521e-05	1.33107e-05	1.34499e-05	1.88391e-05	1.56248e-05	1.72641e-05	4.72192e-06	1.48068e-05	3.13575	1.64881	0.000221618	1.33437	up
meta_1108	Cynaratriol	5.01319e-05	0.000147936	4.98411e-05	8.16878e-05	5.77925e-05	5.98545e-05	0.000160767	0.000231234	0.000204904	0.000318148	0.000228955	0.000257507	7.45407e-05	0.000233586	3.13367	1.64785	0.00019421	1.27837	up
meta_1288	3-Methoxy-2-(4-methylbenzoyl)-4H-1-benzopyran-4-one	1.95173e-05	4.31996e-05	1.99146e-05	3.31759e-05	2.74585e-05	2.71205e-05	6.83847e-05	7.78883e-05	7.58515e-05	0.000105176	0.000100517	0.000105243	2.83977e-05	8.88435e-05	3.12854	1.64549	6.35165e-05	1.33843	up
meta_916	Methionyl-Aspartate	4.52502e-06	8.40246e-06	4.05453e-06	2.50049e-06	7.08463e-06	4.45512e-06	2.26328e-05	1.34094e-05	1.32158e-05	1.54494e-05	1.04545e-05	2.17956e-05	5.17037e-06	1.61596e-05	3.12542	1.64405	0.00172382	1.22056	up
meta_3175	Miglitol	1.5113e-06	1.94936e-06	2.17417e-06	2.45681e-06	1.73977e-06	2.31451e-06	5.56307e-06	6.71631e-06	5.65114e-06	7.82872e-06	5.42229e-06	6.75336e-06	2.02432e-06	6.32248e-06	3.12326	1.64305	2.92311e-05	1.3861	up
meta_82	2,6,10,10-Tetramethyl-1-oxaspiro[4.5]decan-6-ol	2.40998e-06	6.95282e-06	5.05792e-06	1.72384e-06	3.01481e-06	2.91645e-06	4.16615e-06	1.25047e-05	1.8721e-05	7.80118e-06	1.04573e-05	1.52231e-05	3.67931e-06	1.14789e-05	3.11986	1.64148	0.0126031	1.05784	up
meta_329	3-Propyl-1,2-cyclopentanedione	7.73916e-06	2.12982e-05	8.68162e-06	1.15519e-05	8.9545e-06	1.01703e-05	2.51661e-05	3.46024e-05	3.14547e-05	4.49912e-05	3.67147e-05	3.90997e-05	1.13993e-05	3.53381e-05	3.10004	1.63228	5.79693e-05	1.31459	up
meta_380	N-lactoyl-Leucine	1.22336e-05	1.5825e-05	1.34426e-05	1.32693e-05	1.03905e-05	1.22448e-05	3.37998e-05	3.43934e-05	3.48542e-05	4.66421e-05	4.32552e-05	4.49455e-05	1.2901e-05	3.96484e-05	3.07329	1.61978	4.54164e-05	1.385	up
meta_2284	Anhydrosafflor Yellow B	2.69246e-05	8.98982e-05	1.11457e-05	3.77854e-05	3.21732e-05	2.64834e-05	0.000105099	0.000113301	0.000102915	0.000138352	0.000106792	0.000122804	3.74017e-05	0.000114877	3.07144	1.61891	0.000352728	1.28576	up
meta_803	Methyl (Z,Z)-10-hydroxy-2,8-decadiene-4,6-diynoate	2.16643e-05	4.40859e-05	2.01655e-05	4.14164e-05	2.54028e-05	2.56494e-05	7.47426e-05	8.26398e-05	8.66422e-05	0.00010437	0.000103743	9.45798e-05	2.97307e-05	9.11196e-05	3.06483	1.61581	2.8115e-06	1.36793	up
meta_1067	3-[(3-Methylbutyl)nitrosoamino]-2-butanone	2.71706e-06	3.12433e-06	4.3048e-06	2.96803e-06	2.65556e-06	2.67167e-06	6.05473e-06	7.7446e-06	7.39633e-06	1.15045e-05	9.08432e-06	1.46454e-05	3.07357e-06	9.40499e-06	3.05995	1.61351	0.00395089	1.21039	up
meta_865	Threoninyl-Proline	5.29888e-05	6.07759e-05	4.68256e-05	5.87267e-05	7.22102e-05	3.9367e-05	0.000165798	0.00013397	0.000146004	0.000224928	0.000151583	0.000186721	5.5149e-05	0.000168167	3.04932	1.60849	0.000190551	1.34487	up
meta_363	Erucoylacetone	1.40461e-05	1.38424e-05	1.06466e-05	7.14498e-06	1.27662e-05	1.0628e-05	3.08489e-05	2.68967e-05	2.49905e-05	3.51067e-05	3.45491e-05	5.76241e-05	1.15124e-05	3.50027e-05	3.04044	1.60428	0.00394585	1.20613	up
meta_2693	CPA(18:1(11Z)/0:0)	3.1102e-05	8.42173e-05	3.05004e-05	4.88377e-05	3.74291e-05	3.0096e-05	0.000130864	0.000120344	0.000129847	0.000149788	0.000121628	0.000137692	4.36971e-05	0.000131694	3.01379	1.59158	2.62997e-05	1.36093	up
meta_2055	3-Methylquercetin 7-[galactosyl-(1->4)-glucoside]	7.98821e-05	0.000183843	0.000174306	0.000105514	0.000165154	5.94484e-05	0.000332367	0.000362248	0.000356012	0.000458503	0.000389153	0.00041422	0.000128025	0.000385417	3.01049	1.59	4.88904e-06	1.36514	up
meta_3195	Artemisinin	0.000146731	0.000178631	0.000235954	0.000185083	0.000118404	0.000159095	0.000373231	0.000432242	0.000446395	0.000605906	0.000571802	0.00065024	0.00017065	0.000513303	3.00793	1.58877	0.000314049	1.32125	up
meta_1338	Cymorcin monoglucoside	5.18526e-06	6.55604e-06	5.28843e-06	7.66063e-06	7.01911e-06	5.80531e-06	1.58393e-05	1.63514e-05	1.38896e-05	2.25854e-05	2.04947e-05	2.30362e-05	6.25246e-06	1.86994e-05	2.99073	1.5805	0.000337025	1.33744	up
meta_1090	Suprofen	1.09489e-06	9.99639e-07	1.54628e-06	0	1.44581e-06	9.45116e-07	3.60921e-06	3.84667e-06	2.58522e-06	2.7364e-06	1.66131e-06	3.57564e-06	1.00529e-06	3.00241e-06	2.98661	1.57851	0.00093192	1.2248	up
meta_2314	Eriodictyol 7-(6-trans-p-coumaroylglucoside)	2.82088e-06	9.1271e-06	8.902e-07	3.05884e-06	4.89943e-06	3.11422e-06	1.10189e-05	9.60071e-06	1.06921e-05	2.16125e-05	7.03804e-06	1.12765e-05	3.98511e-06	1.18731e-05	2.97937	1.57501	0.0102152	1.05531	up
meta_2522	N,N'-dinitrosopiperazine	5.14477e-05	0.000102309	0.000108651	7.40278e-05	0.000101834	5.33321e-05	0.000201658	0.000223468	0.000232077	0.0002696	0.000255845	0.000278075	8.19336e-05	0.000243454	2.97135	1.57112	1.62447e-06	1.37978	up
meta_1415	Orientin 7,3'-dimethyl ether	3.8393e-05	5.47716e-05	5.86088e-05	4.64832e-05	5.92884e-05	3.58362e-05	0.00012695	0.000133815	0.000132811	0.000164274	0.000155236	0.000158597	4.88968e-05	0.000145281	2.97116	1.57103	8.75949e-07	1.40246	up
meta_1935	PS(DiMe(13,5)/DiMe(13,5))	7.26718e-05	4.98094e-05	4.34185e-05	8.2944e-05	1.78023e-05	2.76319e-05	7.44949e-05	0.000115458	0.000156933	0.000170126	0.000135534	0.000221192	4.90463e-05	0.000145623	2.96909	1.57002	0.00347436	1.15642	up
meta_144	Trans-Hexa-dec-2-enoic acid	1.05096e-06	9.33217e-07	1.24103e-06	6.21582e-07	1.26668e-06	7.16981e-07	1.9752e-06	1.94734e-06	5.37472e-06	2.63566e-06	2.03341e-06	3.29898e-06	9.71742e-07	2.87755e-06	2.96123	1.5662	0.0163496	1.06106	up
meta_1293	(卤)-(E)-13-Hydroxy-10-oxo-11-octadecenoic acid	5.51847e-05	8.59976e-05	7.11488e-05	6.15953e-05	6.35418e-05	6.4627e-05	0.000107601	0.000169123	0.00015662	0.000214503	0.00026637	0.00027218	6.70159e-05	0.000197733	2.95054	1.56098	0.0040424	1.20968	up
meta_3218	Epothilone B	6.47428e-06	1.68752e-05	2.09215e-06	5.00396e-06	8.49454e-06	4.74112e-06	1.33263e-05	2.0666e-05	3.09616e-05	2.35927e-05	1.44155e-05	2.55915e-05	7.2802e-06	2.14256e-05	2.94299	1.55728	0.00255878	1.13871	up
meta_1388	12-hydroxyheptadecanoic acid	4.05681e-06	2.65191e-06	8.4397e-06	3.97995e-06	4.46244e-06	5.70015e-06	1.10482e-05	1.13727e-05	1.2112e-05	1.14204e-05	2.01978e-05	1.98743e-05	4.88183e-06	1.43376e-05	2.93693	1.55431	0.00207914	1.20245	up
meta_2665	4-(3-Hydroxy-7-phenyl-6-heptenyl)-1,2-benzenediol	6.86238e-05	0.000192494	5.9954e-05	0.0001312	0.000120479	8.7066e-05	0.000250378	0.000304138	0.000316491	0.000395429	0.000318431	0.000344786	0.000109969	0.000321608	2.92453	1.5482	1.935e-05	1.33067	up
meta_1239	2,8-Dihydroxyquinoline-beta-D-glucuronide	2.05988e-06	5.59504e-06	4.99568e-07	6.2338e-06	2.74051e-06	2.45412e-06	5.7719e-06	9.24396e-06	9.81178e-06	1.31816e-05	8.06294e-06	1.11161e-05	3.26382e-06	9.53138e-06	2.92031	1.54612	0.00108915	1.18476	up
meta_733	4-Hydroxy-5-(3',4',5'-trihydroxyphenyl)-valeric acid-O-methyl-O-glucuronide	1.23843e-06	2.36061e-06	3.54371e-07	1.9077e-07	7.91787e-07	5.39457e-07	3.53873e-06	2.98036e-06	1.86794e-06	1.78696e-06	1.96364e-06	3.84521e-06	9.12571e-07	2.66381e-06	2.91901	1.54548	0.00550348	1.07681	up
meta_1342	2-Acetyl-1,5,6,7-tetrahydro-6-hydroxy-7-(hydroxymethyl)-4H-azepine-4-one	2.27954e-05	3.40218e-05	2.86282e-05	2.89106e-05	2.33818e-05	2.17348e-05	6.24673e-05	6.74e-05	6.95418e-05	9.08319e-05	8.71926e-05	8.77459e-05	2.65788e-05	7.75299e-05	2.91699	1.54448	5.37969e-05	1.3691	up
meta_2035	9,10-DHOME	2.22659e-06	7.37612e-06	1.04103e-06	1.68881e-06	7.0579e-07	2.85912e-06	6.40552e-06	1.19891e-05	1.06428e-05	8.37016e-06	5.3238e-06	3.59157e-06	2.64958e-06	7.7205e-06	2.91386	1.54293	0.0126942	1.00501	up
meta_960	Cyanidin 3-(6''-acetyl-galactoside)	0.000111803	0.000260626	0.000230678	0.000170154	0.000208321	8.10625e-05	0.000428765	0.000480906	0.00048675	0.000602634	0.000540519	0.000556785	0.000177107	0.00051606	2.91382	1.54291	5.14304e-06	1.36144	up
meta_1047	Artabsinolide D	6.57891e-05	9.07766e-05	6.88135e-05	7.78285e-05	7.94867e-05	6.29551e-05	0.000167037	0.000207269	0.000183403	0.000261572	0.000209477	0.0002626	7.42749e-05	0.000215226	2.8977	1.53491	0.000199561	1.35576	up
meta_125	7Z,10Z-Hexadecadienoic acid	5.32409e-06	6.04043e-06	7.43052e-06	9.92788e-06	7.42919e-06	4.91347e-06	1.0845e-05	1.78478e-05	1.95175e-05	2.08822e-05	2.46799e-05	2.51314e-05	6.84426e-06	1.98173e-05	2.89546	1.53379	0.0011	1.26284	up
meta_2729	2-Pentylpyridine	1.89723e-05	1.80956e-05	1.89447e-05	1.76083e-05	1.95755e-05	1.54001e-05	4.58195e-05	4.53348e-05	4.17014e-05	5.72482e-05	5.64668e-05	6.72249e-05	1.80994e-05	5.22993e-05	2.88956	1.53085	0.000283248	1.35777	up
meta_809	Temocapril	1.76805e-05	4.88306e-05	1.19527e-05	3.50437e-05	2.38559e-05	1.78614e-05	6.11474e-05	7.75048e-05	6.54617e-05	9.92301e-05	6.48919e-05	7.95636e-05	2.58708e-05	7.46333e-05	2.88485	1.52849	0.000121504	1.2807	up
meta_1690	7-Hydroxy-6-methyl-8-ribityl lumazine	0.000273838	0.000492879	0.000297479	0.000371315	0.000395224	0.00027945	0.000916551	0.000954337	0.000846305	0.00115555	0.00106118	0.00114343	0.000351697	0.00101289	2.88001	1.52607	2.69893e-06	1.38482	up
meta_2338	Puddumin A	7.26952e-06	2.33355e-06	1.14681e-05	2.01558e-06	8.5081e-06	4.45683e-06	1.74761e-05	1.67996e-05	1.37771e-05	1.59205e-05	1.86796e-05	2.1118e-05	6.00861e-06	1.72952e-05	2.8784	1.52527	0.000188652	1.2942	up
meta_2520	Butyl nitrite	1.24955e-05	1.71966e-05	7.66382e-06	1.47132e-05	1.34154e-05	1.17764e-05	4.02788e-05	3.94429e-05	3.67169e-05	4.21493e-05	2.74384e-05	3.63075e-05	1.28768e-05	3.70556e-05	2.8777	1.52492	8.20918e-06	1.37571	up
meta_1939	4-tert-Butylphenyl salicylate	2.736e-06	5.3226e-07	4.68e-07	1.80564e-06	1.26927e-08	2.88213e-06	3.95028e-06	3.22227e-06	3.27788e-06	2.57658e-06	4.61194e-06	6.55458e-06	1.40612e-06	4.03226e-06	2.86765	1.51987	0.00677011	1.05747	up
meta_3087	alpha-Hydroxymetoprolol	1.87047e-05	2.40308e-05	6.41576e-05	2.41329e-05	0.000113716	3.84303e-05	8.16133e-05	0.000121634	0.000120854	0.000155048	9.26912e-05	0.000237294	4.71953e-05	0.000134856	2.8574	1.5147	0.0115866	1.03464	up
meta_1876	Desglucocheirotoxol	4.00326e-05	6.57159e-05	8.09427e-05	5.01975e-05	5.00775e-05	5.05695e-05	0.000123921	0.000157476	0.000161614	0.000187631	0.000152376	0.000179013	5.62559e-05	0.000160338	2.85016	1.51104	7.10087e-06	1.37352	up
meta_1197	Norsanguinarine	6.36179e-06	1.87484e-05	2.67104e-06	7.51719e-06	6.25237e-06	5.68885e-06	2.28477e-05	2.32677e-05	2.60069e-05	2.72773e-05	1.38016e-05	2.12579e-05	7.87328e-06	2.24099e-05	2.84632	1.5091	0.000707121	1.20868	up
meta_1743	Arginyl-Phenylalanine	3.41125e-05	5.59574e-05	6.05224e-05	3.97475e-05	4.86981e-05	3.68629e-05	0.000100255	0.000117465	0.000118849	0.000153039	0.000152821	0.000142251	4.59834e-05	0.00013078	2.84407	1.50796	4.56504e-05	1.35619	up
meta_2229	DHBOA-Glc	2.54789e-05	7.39153e-05	2.82898e-05	2.37196e-05	2.19955e-05	1.87503e-05	8.34345e-05	8.16713e-05	9.23352e-05	0.000101347	9.57099e-05	9.18673e-05	3.20249e-05	9.10609e-05	2.84344	1.50764	0.000507579	1.2967	up
meta_460	2'-Deoxymugineic acid	1.57626e-05	2.97333e-05	2.18231e-05	2.17821e-05	1.72457e-05	1.96386e-05	7.39808e-05	5.34422e-05	6.42545e-05	6.31063e-05	5.45201e-05	4.88475e-05	2.09976e-05	5.96919e-05	2.8428	1.50731	2.24093e-05	1.36196	up
meta_447	(E)-8-Hydroxy-2-octene-4,6-diynoic acid	6.44576e-07	1.66627e-06	8.11488e-07	8.05593e-07	1.52028e-06	5.76614e-07	1.66538e-06	2.75328e-06	3.28285e-06	2.63036e-06	3.64781e-06	3.11582e-06	1.00414e-06	2.84925e-06	2.83751	1.50463	0.000439819	1.2452	up
meta_290	18-Dehydroursolic acid 3-arabinoside	5.22624e-06	4.18609e-06	6.76952e-06	4.91294e-06	4.98076e-06	6.46762e-06	7.86191e-06	1.33678e-05	1.4057e-05	1.57317e-05	1.23371e-05	2.89624e-05	5.42386e-06	1.53864e-05	2.83679	1.50426	0.0186245	1.05715	up
meta_2440	S-4-Hydroxymephenytoin	5.49425e-05	8.37162e-05	5.64842e-05	7.09186e-05	6.13478e-05	6.07692e-05	0.000135597	0.000156913	0.000157347	0.00021374	0.000217639	0.000216645	6.46964e-05	0.00018298	2.82829	1.49993	0.000325335	1.3304	up
meta_2728	Myricatomentoside II	1.23932e-05	3.79618e-05	8.18996e-06	1.65404e-05	1.56836e-05	1.51888e-05	3.89364e-05	4.90519e-05	4.95104e-05	5.91901e-05	5.03209e-05	5.24212e-05	1.76596e-05	4.99051e-05	2.82594	1.49873	0.000162409	1.29275	up
meta_2949	(+/-)-[R-(E)]-5-Isopropyl-8-methylnona-6,8-dien-2-one	8.79065e-06	1.21948e-05	1.08808e-05	9.12241e-06	1.11158e-05	8.74454e-06	1.64325e-05	1.91709e-05	3.39881e-05	3.40741e-05	2.54217e-05	4.24328e-05	1.01415e-05	2.85867e-05	2.81878	1.49507	0.00588693	1.18007	up
meta_1339	6''-O-Acetylgenistin	7.69138e-05	0.000152596	0.000102394	8.47882e-05	9.83438e-05	8.71825e-05	0.000249548	0.000264204	0.000274674	0.000314461	0.000298942	0.000294928	0.00010037	0.000282793	2.81751	1.49442	2.69737e-07	1.39802	up
meta_1332	25-Hydroxyvitamin D3-26,23-lactone	5.20814e-05	7.37073e-05	7.09107e-05	5.46876e-05	5.14037e-05	5.36236e-05	0.000130804	0.000178852	0.000179167	0.000151746	0.000148708	0.000212084	5.94024e-05	0.000166893	2.80954	1.49033	0.000115441	1.35549	up
meta_1994	9-Hydroxy-7-megastigmen-3-one glucoside	5.02837e-05	6.69848e-05	6.19139e-05	4.44129e-05	5.21259e-05	4.68484e-05	9.3242e-05	0.000118259	0.000134102	0.00015886	0.000178166	0.000222371	5.37616e-05	0.000150833	2.8056	1.48831	0.00314539	1.22558	up
meta_1383	Enalaprilat	0.000102149	0.000142888	9.68509e-05	9.6518e-05	0.000100032	8.26502e-05	0.000250659	0.000266973	0.000268458	0.00034573	0.000297289	0.000309249	0.000103515	0.000289726	2.79889	1.48486	3.14715e-06	1.39264	up
meta_548	1-(2-Furyl)butan-3-one	1.17828e-06	2.65116e-06	9.21964e-07	1.85038e-06	1.59014e-06	2.02354e-06	3.44064e-06	4.3502e-06	4.14057e-06	6.18328e-06	5.4676e-06	4.69277e-06	1.70258e-06	4.71251e-06	2.76787	1.46878	0.000174186	1.29178	up
meta_2388	Ginsenoside Mc	3.5951e-06	1.46644e-05	1.07656e-06	8.31915e-06	4.69794e-06	6.95659e-06	1.61174e-05	1.68451e-05	2.23904e-05	2.0335e-05	1.24467e-05	1.9437e-05	6.55162e-06	1.79286e-05	2.73652	1.45234	0.000993794	1.1932	up
meta_2293	2-Methyl-5-(1-propenyl)pyrazine	3.57622e-06	5.0528e-06	3.88011e-06	4.14337e-06	3.3619e-06	3.68894e-06	8.60082e-06	9.7176e-06	9.37776e-06	1.29447e-05	1.1785e-05	1.23123e-05	3.95056e-06	1.07897e-05	2.73119	1.44953	9.94862e-05	1.36193	up
meta_1816	Obtusifoliol	3.19551e-05	2.35288e-05	3.88684e-05	2.61088e-05	3.05097e-05	2.77723e-05	4.4427e-05	7.07722e-05	8.99816e-05	8.11267e-05	7.29888e-05	0.000127941	2.97905e-05	8.12062e-05	2.72591	1.44674	0.00541457	1.18345	up
meta_104	Momordol	0.000101885	0.000109535	0.000139231	8.59062e-05	0.000144569	9.91425e-05	0.000144627	0.000234488	0.000379856	0.000310396	0.000246455	0.000527503	0.000113378	0.000307221	2.7097	1.43814	0.015659	1.073	up
meta_692	1-Nitro-5-glutathionyl-6-hydroxy-5,6-dihydronaphthalene	2.12481e-05	4.48159e-05	3.92987e-05	4.17138e-05	3.89723e-05	2.21878e-05	8.74732e-05	9.41104e-05	9.21612e-05	0.00010339	8.97977e-05	9.44975e-05	3.47061e-05	9.35717e-05	2.69612	1.43088	2.51675e-06	1.39933	up
meta_670	Carvedilol	4.08573e-05	0.000107243	3.75293e-05	5.92817e-05	5.97187e-05	4.65661e-05	0.000128092	0.000154665	0.000149724	0.000195183	0.0001511	0.00016487	5.85327e-05	0.000157272	2.68691	1.42595	3.4539e-05	1.31997	up
meta_73	Sinensal	2.20342e-06	6.38366e-06	2.94133e-06	1.99915e-06	1.96342e-06	2.24439e-06	3.86283e-06	5.8435e-06	9.38045e-06	7.61331e-06	7.65205e-06	1.31653e-05	2.95589e-06	7.91958e-06	2.67925	1.42183	0.0104699	1.04659	up
meta_439	beta-D-Glucopyranosyl anthranilate	4.35278e-06	7.31899e-06	4.51083e-06	5.28036e-06	4.7304e-06	4.80079e-06	8.90432e-06	1.49008e-05	1.54558e-05	1.55379e-05	1.17463e-05	1.60967e-05	5.16569e-06	1.37736e-05	2.66637	1.41488	0.000326055	1.31429	up
meta_2451	(6b,7b,13R)-6,7-Diacetoxy-8,14-labdadiene-13-ol	3.26353e-05	2.92793e-05	3.5085e-05	3.29952e-05	3.60695e-05	2.87376e-05	3.97828e-05	7.86712e-05	8.32017e-05	8.46942e-05	8.98055e-05	0.000141745	3.2467e-05	8.63167e-05	2.6586	1.41067	0.00971894	1.13761	up
meta_553	3-Acetyl-2,5-dimethylfuran	1.54172e-06	3.05319e-06	6.62852e-07	2.7347e-07	1.08646e-07	4.90114e-07	2.27173e-06	3.07073e-06	2.66584e-06	3.9517e-06	2.03216e-06	2.29009e-06	1.02167e-06	2.71371e-06	2.65616	1.40934	0.0128285	1.02056	up
meta_3062	N-Acetylvanilalanine	3.95152e-06	3.63369e-06	4.15121e-06	4.02308e-06	2.96721e-06	3.38085e-06	8.04854e-06	6.81813e-06	6.71039e-06	1.03774e-05	1.37364e-05	1.29201e-05	3.68459e-06	9.7685e-06	2.65117	1.40663	0.0043465	1.20563	up
meta_1919	5-Amino-6-ribitylamino uracil	1.41739e-06	2.72827e-06	5.49827e-07	1.75568e-06	1.72299e-06	1.53022e-06	2.04826e-06	4.45413e-06	6.25441e-06	3.66876e-06	5.31371e-06	3.92875e-06	1.6174e-06	4.278e-06	2.64499	1.40326	0.00454746	1.13138	up
meta_301	trans-Caffeic acid [apiosyl-(1->6)-glucosyl] ester	5.44642e-06	1.27595e-05	2.09239e-06	6.50953e-06	5.8532e-06	5.77307e-06	1.38552e-05	1.41831e-05	1.83144e-05	2.42629e-05	1.44451e-05	1.65447e-05	6.40568e-06	1.69342e-05	2.64363	1.40252	0.000674492	1.2107	up
meta_2910	DG(14:1n5/0:0/18:4n3)	1.96416e-05	2.20685e-05	1.60829e-05	2.24766e-05	1.439e-05	1.69434e-05	3.30502e-05	4.17558e-05	5.57095e-05	5.99888e-05	3.771e-05	6.6435e-05	1.86005e-05	4.91082e-05	2.64015	1.40062	0.00207169	1.2471	up
meta_2913	PC(18:0/20:4(8Z,11Z,14Z,17Z))	0.0570821	0.0426498	0.0558126	0.02931	0.0224587	0.0189068	0.107595	0.102441	0.0919256	0.1042	0.104693	0.0855596	0.0377033	0.0994022	2.63643	1.39859	5.86052e-05	1.3501	up
meta_1280	Azaspiracid 2	1.50984e-05	4.42557e-06	5.60389e-06	3.03238e-05	3.57457e-05	2.55281e-05	4.61027e-05	5.97312e-05	8.13606e-05	3.52988e-05	2.61968e-05	5.76575e-05	1.94542e-05	5.10579e-05	2.62452	1.39205	0.00995625	1.03926	up
meta_1341	LysoPE(0:0/18:3(6Z,9Z,12Z))	0.000967096	0.00237008	0.000705731	0.000323458	0.000323417	0.000685705	0.00145034	0.00321482	0.0030876	0.00200989	0.00172716	0.00254488	0.000895914	0.00233912	2.61087	1.38453	0.00734623	1.04835	up
meta_876	5-Acetamidovalerate	1.21602e-06	6.30506e-07	1.07826e-06	9.09217e-07	1.02824e-06	9.11922e-07	1.86726e-06	2.41337e-06	2.10353e-06	2.4807e-06	2.70854e-06	3.36381e-06	9.6236e-07	2.48954e-06	2.58691	1.37123	0.000396173	1.31202	up
meta_668	Histidinyl-Methionine	3.25729e-05	5.35534e-05	4.70023e-05	5.58078e-05	4.84856e-05	3.97299e-05	8.84041e-05	9.75743e-05	9.70204e-05	0.00013705	0.000151509	0.000143924	4.6192e-05	0.000119247	2.58155	1.36824	0.00087886	1.28203	up
meta_1501	(2R)-2-Hydroxy-2-phenylethyl glucosinolate	1.24997e-05	3.09942e-05	7.307e-06	2.1066e-05	1.46331e-05	1.47141e-05	3.88957e-05	4.37296e-05	3.23487e-05	5.47183e-05	4.88205e-05	4.18004e-05	1.6869e-05	4.33855e-05	2.57191	1.36284	0.000189431	1.26295	up
meta_475	Inodxyl glucuronide	2.24545e-05	4.8578e-05	2.39608e-05	3.233e-05	2.78174e-05	2.70776e-05	5.87475e-05	7.27831e-05	7.30024e-05	0.000101927	8.10285e-05	8.02232e-05	3.03697e-05	7.79519e-05	2.56677	1.35995	8.95408e-05	1.30943	up
meta_262	(S)-3-Butyl-1(3H)-isobenzofuranone	2.63308e-06	3.24481e-06	2.75604e-06	2.71205e-06	2.58685e-06	1.96341e-06	5.93887e-06	6.72171e-06	4.7776e-06	7.79159e-06	7.38462e-06	8.05687e-06	2.64937e-06	6.77855e-06	2.55855	1.35532	0.000232748	1.34019	up
meta_57	L-N-(1H-Indol-3-ylacetyl)glutamic acid	2.58765e-06	6.62288e-06	1.19767e-06	5.91435e-06	2.7919e-06	1.48176e-06	4.55286e-06	9.12451e-06	7.37928e-06	1.15368e-05	8.5058e-06	1.15853e-05	3.4327e-06	8.78074e-06	2.55797	1.355	0.00407911	1.09917	up
meta_1559	Goshonoside F2	1.19996e-05	4.31906e-05	3.82285e-05	1.39192e-05	2.95137e-05	2.14975e-05	4.75965e-05	6.21479e-05	7.00315e-05	8.77206e-05	6.22559e-05	7.50007e-05	2.63915e-05	6.74589e-05	2.55608	1.35393	0.000310236	1.24749	up
meta_2998	7-Hydroxy-3,7-dimethyloctanal	2.2798e-05	4.46964e-05	2.2978e-05	6.19504e-06	8.91529e-06	1.89329e-05	4.14464e-05	4.96308e-05	4.8773e-05	6.26085e-05	5.46676e-05	6.0473e-05	2.07526e-05	5.29332e-05	2.55068	1.35088	0.00107288	1.2195	up
meta_1829	Dukunolide E	4.70032e-05	9.48049e-05	9.68548e-05	5.76174e-05	8.52739e-05	3.71435e-05	0.000145052	0.000179929	0.000166484	0.000209883	0.000179089	0.000183638	6.97829e-05	0.000177346	2.5414	1.34562	1.67111e-05	1.34368	up
meta_504	3-O-Methylglycyrol	1.57647e-05	3.06025e-05	1.94552e-05	2.50752e-05	3.19284e-05	1.43653e-05	5.53822e-05	5.46128e-05	5.30101e-05	6.83015e-05	5.92634e-05	5.80714e-05	2.28652e-05	5.81069e-05	2.54128	1.34555	5.81009e-06	1.36822	up
meta_2477	Kaempferol 3-rhamnoside 7-galacturonide	1.736e-06	9.76417e-06	6.1914e-06	9.23994e-07	3.78574e-06	1.31218e-06	1.04527e-05	9.43734e-06	9.51704e-06	1.00783e-05	8.66966e-06	1.20625e-05	3.95225e-06	1.00363e-05	2.53938	1.34447	0.00622756	1.13948	up
meta_2275	DG(18:2n6/0:0/18:3n3)	0.000122789	0.000117546	0.000211005	0.000108653	0.000153059	0.000138606	0.000226459	0.000295484	0.00035887	0.000410387	0.000370406	0.000497388	0.000141943	0.000359832	2.53505	1.34201	0.00136478	1.24448	up
meta_2915	Methacycline	0.000797117	0.00212404	0.000579971	0.000921818	0.00101015	0.000796272	0.00255294	0.00248668	0.00273374	0.00300042	0.00232375	0.00262084	0.00103823	0.00261973	2.52327	1.33529	0.000407353	1.29458	up
meta_1988	Arginyl-Tryptophan	1.20121e-05	2.03079e-05	1.96369e-05	1.48253e-05	1.79023e-05	1.26112e-05	3.74732e-05	3.80852e-05	3.73825e-05	4.42558e-05	4.47777e-05	4.25993e-05	1.6216e-05	4.07623e-05	2.51371	1.32982	2.87794e-07	1.39735	up
meta_2898	Nitrendipine	5.61091e-05	6.91933e-05	0.000103084	6.21981e-05	6.18509e-05	4.39719e-05	0.000131127	0.000145835	0.000151496	0.000203669	0.000183303	0.000179749	6.60678e-05	0.000165863	2.5105	1.32797	4.57199e-05	1.32627	up
meta_954	Adrenoyl ethanolamide	6.04638e-05	8.60554e-05	6.94751e-05	6.40213e-05	8.12495e-05	6.31915e-05	0.000107735	0.000169206	0.000193398	0.000213386	0.000100613	0.000280613	7.07428e-05	0.000177492	2.50898	1.3271	0.0114655	1.11515	up
meta_2168	3-Hydroxy-3-carboxymethyl-adipic acid	4.3457e-05	3.75618e-05	7.60398e-05	1.48095e-05	7.79993e-05	4.67729e-05	0.000171191	0.000131666	9.12198e-05	0.000110578	7.81124e-05	0.000160198	4.94401e-05	0.000123828	2.5046	1.32458	0.00296752	1.15322	up
meta_798	6-Butyltetrahydro-2H-pyran-2-one	8.63593e-07	2.01321e-06	1.88734e-06	1.25957e-06	2.02402e-06	1.14489e-06	3.53585e-06	4.03598e-06	4.36704e-06	5.25772e-06	2.54717e-06	3.12198e-06	1.5321e-06	3.81096e-06	2.4874	1.31464	0.00103907	1.23624	up
meta_54	1-(m-Methoxycinnamoyl)pyrrolidine	4.05645e-06	1.01677e-05	3.15978e-06	5.01821e-06	4.37822e-06	3.93071e-06	1.14492e-05	1.18e-05	1.18293e-05	1.49962e-05	1.38911e-05	1.24214e-05	5.1185e-06	1.27312e-05	2.48729	1.31457	0.000231862	1.29128	up
meta_936	Rutalinium	9.65078e-06	1.16576e-05	1.34507e-05	8.37736e-06	2.25643e-05	9.48652e-06	2.68296e-05	2.84313e-05	3.04261e-05	3.64899e-05	3.1283e-05	3.26442e-05	1.25312e-05	3.10173e-05	2.47521	1.30755	6.1745e-05	1.33046	up
meta_1144	15(S)-HETE	2.41749e-05	3.49956e-05	2.84246e-05	2.09377e-05	2.31286e-05	2.01913e-05	4.00812e-05	4.87169e-05	4.97148e-05	6.50349e-05	8.42027e-05	8.80812e-05	2.53088e-05	6.26386e-05	2.47498	1.30741	0.00491512	1.17292	up
meta_200	1-(2-Furanyl)-1-pentanone	3.04918e-06	3.68373e-06	2.16926e-06	3.12761e-06	2.01857e-06	2.9494e-06	5.49588e-06	6.60285e-06	5.92656e-06	8.59344e-06	7.63863e-06	7.80418e-06	2.83296e-06	7.01026e-06	2.47454	1.30716	8.73413e-05	1.33371	up
meta_673	Ascorbyl palmitate	0.000928493	0.00118034	0.00139188	0.0010198	0.00106807	0.00110679	0.0022059	0.00248511	0.002437	0.00314437	0.00308677	0.00320042	0.00111589	0.00275993	2.47329	1.30643	9.20882e-05	1.35984	up
meta_1687	Lycoperdic acid	2.25585e-05	3.32068e-05	1.71527e-05	3.24339e-05	2.92964e-05	2.39453e-05	4.86508e-05	5.761e-05	5.62039e-05	7.3409e-05	7.83009e-05	7.72085e-05	2.64323e-05	6.52305e-05	2.46784	1.30325	0.000216204	1.30599	up
meta_2094	2beta,9xi-Dihydroxy-8-oxo-1(10),4,11(13)-germacratrien-12,6alpha-olide	2.09954e-05	3.67037e-05	3.32017e-05	4.11338e-05	3.41908e-05	3.10867e-05	6.29112e-05	6.64237e-05	6.48072e-05	9.67179e-05	9.98575e-05	9.61468e-05	3.28853e-05	8.11441e-05	2.46749	1.30304	0.000688564	1.28181	up
meta_1526	Annohexocin	4.86417e-05	5.44226e-05	7.60786e-05	4.86836e-05	5.3534e-05	5.81297e-05	6.14349e-05	9.15003e-05	0.000122623	0.000151888	0.000166956	0.00024293	5.65817e-05	0.000139555	2.46644	1.30243	0.0236868	1.01926	up
meta_415	N5-Acetyl-N2-gamma-L-glutamyl-L-ornithine	9.81014e-05	0.000157465	9.67318e-05	0.000110574	9.66271e-05	9.81557e-05	0.00022285	0.00025307	0.000246399	0.000340037	0.000261471	0.000294164	0.000109609	0.000269665	2.46024	1.2988	3.72648e-05	1.34829	up
meta_1010	Phenylalanyl-Asparagine	8.41501e-06	1.31765e-05	1.81795e-05	1.06535e-05	1.34381e-05	6.59394e-06	2.24201e-05	2.50599e-05	2.59913e-05	3.04743e-05	3.38862e-05	3.52178e-05	1.17427e-05	2.88416e-05	2.45612	1.29638	0.000102559	1.29388	up
meta_2443	PC(P-18:0/20:5(5Z,8Z,11Z,14Z,17Z))	0.00505489	0.00404971	0.00534363	0.00290033	0.00254091	0.00224441	0.0110491	0.00965112	0.00848003	0.00860713	0.00883357	0.00766609	0.00368898	0.00904785	2.45267	1.29435	2.42691e-05	1.33387	up
meta_379	Armexifolin	9.29729e-06	1.17722e-05	8.79625e-06	9.18518e-06	9.51784e-06	7.31953e-06	1.91912e-05	1.90605e-05	2.13579e-05	2.56354e-05	2.77151e-05	2.39369e-05	9.31471e-06	2.28162e-05	2.44948	1.29247	7.62451e-05	1.35614	up
meta_2724	N2-Succinyl-L-glutamic acid 5-semialdehyde	6.98722e-05	9.73707e-05	6.2696e-05	8.81071e-05	6.85411e-05	7.17231e-05	0.000142452	0.000162328	0.000154527	0.000226226	0.000211554	0.000223146	7.6385e-05	0.000186705	2.44427	1.2894	0.000433627	1.30822	up
meta_561	Galactosylglycerol	7.63819e-05	0.000130382	6.02269e-05	0.000108039	8.42455e-05	7.9937e-05	0.000195086	0.000221033	0.00017305	0.000258006	0.000204275	0.000263009	8.98687e-05	0.000219076	2.43774	1.28554	4.8494e-05	1.32454	up
meta_2480	Yohimbine	1.10949e-05	1.96701e-05	6.94563e-06	9.2263e-06	8.8439e-06	7.50912e-06	1.43367e-05	2.21386e-05	3.27067e-05	3.39819e-05	1.94753e-05	3.08841e-05	1.05483e-05	2.55872e-05	2.42571	1.27841	0.00420391	1.12686	up
meta_2003	Trihexosylceramide (d18:1/12:0)	6.25127e-05	7.65159e-05	5.80425e-05	5.74195e-05	7.048e-05	5.89951e-05	7.39715e-05	0.000121485	0.000191045	0.000175751	0.000120202	0.00024456	6.39943e-05	0.000154503	2.41432	1.27162	0.0146956	1.08592	up
meta_2038	Dihydrolipoamide	2.8236e-05	6.66231e-05	2.36932e-05	3.73053e-05	2.96824e-05	3.01614e-05	6.63602e-05	8.03193e-05	7.41379e-05	0.000111028	8.97024e-05	9.84594e-05	3.59502e-05	8.66679e-05	2.41077	1.2695	0.000274347	1.24869	up
meta_1830	Marminal	8.63241e-06	1.75576e-05	9.45712e-06	1.20469e-05	9.51089e-06	1.10782e-05	1.95377e-05	2.39482e-05	2.17163e-05	3.24681e-05	3.60921e-05	3.07837e-05	1.13805e-05	2.74243e-05	2.40976	1.26889	0.000950014	1.2388	up
meta_626	Panaxatriol	0.000349781	0.000349603	0.00048658	0.000353105	0.000351287	0.000375017	0.000509069	0.000748567	0.000993043	0.000991251	0.000822209	0.001373	0.000377562	0.00090619	2.40011	1.2631	0.00611824	1.17259	up
meta_2012	Vaccinoside	0.000169736	0.000385024	9.40024e-05	0.000248566	0.000232946	0.000183957	0.000445171	0.000513217	0.000490023	0.00066377	0.000504806	0.000536277	0.000219038	0.000525544	2.39932	1.26263	0.000152834	1.28121	up
meta_2546	PC(14:0/20:3(8Z,11Z,14Z))	0.0187768	0.0115618	0.0232702	0.0284145	0.0206215	0.0114981	0.0797961	0.0493165	0.0348881	0.0418339	0.0360673	0.0314307	0.0190238	0.0455555	2.39465	1.25982	0.0132413	1.06127	up
meta_2239	Quinquenoside III	0.000132897	0.000103136	0.000143711	9.84502e-05	0.000108083	9.69179e-05	0.000197141	0.000220233	0.000283625	0.000324678	0.000278657	0.000330009	0.000113866	0.00027239	2.39221	1.25834	0.000418807	1.31225	up
meta_1561	Bikojic acid	1.1948e-06	2.68762e-06	1.00142e-06	1.22519e-06	6.59853e-07	1.95356e-06	2.71785e-06	2.7991e-06	3.10716e-06	3.48722e-06	3.73667e-06	5.00007e-06	1.45374e-06	3.47468e-06	2.39016	1.25711	0.0013606	1.16735	up
meta_1132	Ginkgolide A	0.000131189	0.000217291	0.000130615	0.000179612	0.000174374	0.000146167	0.000311795	0.000365426	0.000364916	0.000472397	0.000395755	0.000425595	0.000163208	0.000389314	2.38538	1.25422	2.29904e-05	1.35434	up
meta_1483	Cinncassiol C	4.10791e-06	9.43477e-06	1.9431e-06	5.94392e-06	2.87254e-06	4.1346e-06	9.53244e-06	1.10245e-05	1.08953e-05	1.3957e-05	1.0392e-05	1.1837e-05	4.73947e-06	1.1273e-05	2.37854	1.25008	0.000829724	1.23048	up
meta_2232	Lepidimoic acid	0.000144809	0.000220634	0.000104718	0.000196377	0.000173326	0.000147442	0.000351645	0.000365505	0.000362627	0.000482074	0.000380869	0.000401156	0.000164551	0.000390646	2.37401	1.24733	6.15557e-06	1.35871	up
meta_170	cis-3-Octenyl propionate	2.04704e-06	2.87967e-06	3.18663e-06	1.30613e-06	1.56707e-06	1.72817e-06	2.33667e-06	4.27126e-06	5.68127e-06	5.78933e-06	4.22711e-06	7.82119e-06	2.11912e-06	5.02114e-06	2.36945	1.24455	0.010363	1.07992	up
meta_571	Camelledionol	1.71376e-05	2.10561e-05	2.11608e-05	1.3328e-05	1.06861e-05	1.85544e-05	2.48749e-05	3.28792e-05	3.76395e-05	3.49194e-05	4.31516e-05	6.74164e-05	1.69871e-05	4.01468e-05	2.36337	1.24084	0.0103641	1.09857	up
meta_1330	DG(16:1(9Z)/22:6(4Z,7Z,10Z,13Z,16Z,19Z)/0:0)	0.000307066	0.000224845	0.00034607	0.000219807	0.000266505	0.000242617	0.000351319	0.000511151	0.000655412	0.000745779	0.000611989	0.000911213	0.000267818	0.000631144	2.35661	1.23671	0.00483584	1.1844	up
meta_2864	2-Hydroxymyristoylcarnitine	0.000131825	0.000160665	9.13892e-05	0.000109265	5.72771e-05	0.000160124	0.000192552	0.00029464	0.000300462	0.000158127	0.000275879	0.000441867	0.000118424	0.000277255	2.3412	1.22725	0.00927269	1.08291	up
meta_1565	Phenylalanyl-Alanine	7.55119e-06	5.58124e-06	1.3234e-05	5.26739e-06	6.92687e-06	5.7223e-06	1.42014e-05	1.6345e-05	1.73034e-05	2.06759e-05	1.68844e-05	1.78515e-05	7.38049e-06	1.72102e-05	2.33186	1.22148	0.00010432	1.3092	up
meta_2521	2-Carboxy-4-dodecanolide	7.76747e-05	0.000157164	8.24015e-05	0.000112394	9.02791e-05	8.84555e-05	0.000196602	0.000217698	0.000211702	0.000292047	0.000242495	0.000257997	0.000101395	0.000236423	2.33171	1.22139	3.39798e-05	1.3205	up
meta_349	Histidinyl-Hydroxyproline	7.90235e-06	1.18346e-05	7.43105e-06	7.35641e-06	9.04264e-06	8.76548e-06	1.46041e-05	1.81636e-05	1.86037e-05	2.49109e-05	2.26686e-05	2.17619e-05	8.72209e-06	2.01188e-05	2.30665	1.2058	0.0002457	1.31293	up
meta_1880	Chrysin 7-[rhamnosyl-(1->4)-glucoside]	9.98243e-05	0.000191533	0.000130711	7.52e-05	0.000164327	0.000121354	0.000454359	0.000257111	0.000236468	0.000267362	0.000204581	0.00037641	0.000130492	0.000299382	2.29426	1.19803	0.00566901	1.12889	up
meta_2312	N-(Carbomethoxyacetyl)-4-S-chlorotryptophan	1.08157e-05	4.0909e-05	3.12061e-05	2.22876e-05	2.62152e-05	1.95483e-05	4.34931e-05	5.06973e-05	6.69513e-05	5.89729e-05	5.29382e-05	7.27227e-05	2.51637e-05	5.76292e-05	2.29018	1.19546	0.00034096	1.23646	up
meta_1384	Hemiariensin	0.000124339	0.000242978	0.000217586	0.00016071	0.000216964	0.000123298	0.000341086	0.000382006	0.00039336	0.000475092	0.000437812	0.000440751	0.000180979	0.000411685	2.27477	1.18572	1.25778e-05	1.34327	up
meta_1420	Cytidine	2.89287e-05	5.8139e-05	3.17084e-05	4.76692e-05	3.75987e-05	3.41227e-05	7.0769e-05	8.20463e-05	8.03909e-05	0.000104038	9.84175e-05	0.000105076	3.96945e-05	9.01231e-05	2.27042	1.18296	6.14331e-05	1.30726	up
meta_1969	Alosetron	1.85465e-05	3.49369e-05	2.71859e-05	6.1377e-05	5.03368e-05	2.74991e-05	6.89743e-05	6.37998e-05	7.13657e-05	0.000118072	9.60439e-05	8.03809e-05	3.6647e-05	8.31062e-05	2.26775	1.18126	0.00162174	1.16794	up
meta_2403	Progesterone	2.32765e-05	2.42545e-05	3.53365e-05	2.2536e-05	3.45145e-05	1.96431e-05	2.88417e-05	4.97941e-05	4.96795e-05	6.77118e-05	6.78481e-05	9.7956e-05	2.65935e-05	6.03052e-05	2.26767	1.18121	0.0154297	1.0604	up
meta_1719	Phenylmethylglycidic ester	8.87903e-06	1.70406e-05	6.62911e-06	1.46986e-05	1.25025e-05	9.66706e-06	1.89606e-05	2.44701e-05	2.61642e-05	3.25691e-05	2.82926e-05	2.63412e-05	1.15695e-05	2.6133e-05	2.25879	1.17555	0.000141095	1.27555	up
meta_1150	3-b-Galactopyranosyl glucose	0.000282398	0.000769656	0.000422129	0.000419801	0.000755803	0.000472871	0.00173217	0.00104469	0.00102993	0.00128436	0.000659199	0.00128923	0.000520443	0.00117326	2.25435	1.17271	0.00469477	1.12414	up
meta_2401	Gancaonin C	1.16487e-05	2.14239e-05	1.10146e-05	1.12522e-05	1.72569e-05	2.02196e-05	2.34927e-05	2.52196e-05	3.75609e-05	4.307e-05	4.06914e-05	3.82048e-05	1.54693e-05	3.47066e-05	2.24357	1.1658	0.00114284	1.21327	up
meta_2699	7-Hexyl-2-oxepanone	0.000122512	0.000144468	7.94435e-05	0.000140888	0.000129683	0.000116323	0.000341683	0.000308451	0.000271928	0.000300943	0.000163133	0.000250449	0.00012222	0.000272765	2.23176	1.15818	0.00116897	1.25837	up
meta_2240	Pentadecanol	3.03104e-06	2.61913e-06	2.39919e-06	4.62541e-06	2.73624e-06	3.17651e-06	3.95719e-06	5.62488e-06	5.02944e-06	9.44668e-06	1.11736e-05	5.93705e-06	3.09792e-06	6.86148e-06	2.21487	1.14722	0.0205511	1.01981	up
meta_574	Lansine	7.60593e-06	9.87765e-06	7.35621e-06	9.69365e-06	7.81566e-06	8.28505e-06	1.46155e-05	1.72156e-05	1.69893e-05	2.29783e-05	1.91721e-05	2.07048e-05	8.43903e-06	1.86126e-05	2.20554	1.14113	0.000173677	1.34098	up
meta_213	cis-4-Decenoic acid	5.4752e-06	7.59625e-06	6.17832e-06	4.45539e-06	5.98265e-06	4.36647e-06	7.41536e-06	9.48854e-06	1.32808e-05	1.45745e-05	1.12842e-05	1.90451e-05	5.67572e-06	1.25148e-05	2.20497	1.14076	0.00820227	1.12503	up
meta_3153	Beta-D-Fructose 2-phosphate	3.14487e-06	8.07574e-06	3.04951e-06	4.73441e-06	3.51578e-06	3.3388e-06	6.52338e-06	9.27552e-06	8.45966e-06	1.24644e-05	9.82895e-06	1.0307e-05	4.30985e-06	9.47648e-06	2.1988	1.13671	0.00103395	1.18482	up
meta_2642	Tetrahexosylceramide (d18:1/12:0)	0.000875489	0.000688391	0.000914582	0.000549423	0.000810315	0.000721058	0.00120517	0.00142016	0.00171459	0.00174141	0.00178122	0.00214194	0.000759876	0.00166742	2.19433	1.13378	0.000459741	1.29707	up
meta_562	Alanyl-Aspartate	2.16164e-05	3.67044e-05	2.58532e-05	2.05695e-05	1.50239e-05	1.447e-05	4.04597e-05	4.51764e-05	4.70206e-05	5.53577e-05	5.46766e-05	5.18572e-05	2.23729e-05	4.90914e-05	2.19423	1.13372	0.000111451	1.29604	up
meta_2393	PE(22:6(4Z,7Z,10Z,13Z,16Z,19Z)/24:1(15Z))	0.000884534	0.000808458	0.00116837	0.000697278	0.000627539	0.000626713	0.00187071	0.00183739	0.00192026	0.00180334	0.00156589	0.00153292	0.000802148	0.00175508	2.18798	1.1296	6.76022e-06	1.3643	up
meta_1535	Liquiritigenin 4'-[3-acetylapiosyl-(1->2)-glucoside]	0.000262854	0.000406007	0.000249105	0.000404243	0.000349743	0.000310578	0.000547798	0.000618462	0.00058685	0.0008897	0.000850399	0.000841738	0.000330422	0.000722491	2.18657	1.12867	0.00077236	1.26243	up
meta_255	Subaphylline	1.34626e-05	1.77158e-05	3.12614e-05	1.55177e-05	2.27517e-05	1.48625e-05	3.08896e-05	3.69592e-05	3.51295e-05	5.55413e-05	4.37871e-05	4.90744e-05	1.92619e-05	4.18969e-05	2.17511	1.12109	0.000901916	1.21532	up
meta_2663	Cucurbitacin C	5.79692e-05	0.000114625	4.97608e-05	6.33241e-05	8.44347e-05	5.86839e-05	0.000113019	0.000158226	0.000148012	0.000193643	0.000142698	0.00017655	7.14663e-05	0.000155358	2.17386	1.12026	0.000262521	1.25671	up
meta_24	Theasapogenol E	0.000146904	0.000287742	0.000263825	0.000133018	0.00015876	0.000188339	0.000277148	0.00032161	0.000443935	0.000387347	0.000492409	0.000631112	0.000196432	0.000425594	2.16663	1.11545	0.00510169	1.11991	up
meta_521	2-Heptylfuran	8.27847e-06	1.58316e-05	1.10638e-05	7.73485e-06	8.05437e-06	9.01392e-06	1.04161e-05	1.65124e-05	2.24084e-05	2.18229e-05	2.33881e-05	3.53874e-05	9.99617e-06	2.16559e-05	2.16642	1.11531	0.0166663	1.0269	up
meta_3061	Stachyose	4.21014e-06	1.36123e-05	5.77257e-06	8.83626e-06	7.87483e-06	4.07785e-06	1.22003e-05	1.76881e-05	1.25308e-05	2.09991e-05	1.45098e-05	1.81132e-05	7.39733e-06	1.60069e-05	2.16387	1.11362	0.00181676	1.15442	up
meta_2535	Caproylcholine	4.93468e-05	5.93087e-05	8.23836e-05	4.71235e-05	5.36267e-05	5.71744e-05	6.89457e-05	9.93014e-05	0.000167351	0.000130345	0.000108795	0.000179671	5.81606e-05	0.000125735	2.16186	1.11227	0.00966495	1.10492	up
meta_351	Eleutheroside B1	1.22809e-05	2.47024e-05	1.02638e-05	1.76877e-05	2.1067e-05	1.37504e-05	2.7677e-05	3.29134e-05	3.30159e-05	4.35509e-05	4.12706e-05	3.70082e-05	1.66254e-05	3.5906e-05	2.15971	1.11084	0.00016652	1.26818	up
meta_1536	Nicotinamide riboside	3.94957e-06	4.49617e-06	2.48715e-06	3.78665e-06	3.1989e-06	2.63135e-06	6.75673e-06	5.9032e-06	6.43563e-06	6.8561e-06	9.75058e-06	8.62128e-06	3.42496e-06	7.38725e-06	2.15689	1.10895	0.000481495	1.26356	up
meta_2497	PE(20:3(8Z,11Z,14Z)/24:0)	0.00562436	0.00453841	0.00671948	0.00392755	0.00360135	0.0033262	0.0105584	0.00955968	0.00955128	0.0106858	0.0102642	0.00895669	0.00462289	0.00992935	2.14787	1.1029	3.27636e-05	1.36448	up
meta_2784	PC(18:1(11Z)/22:6(4Z,7Z,10Z,13Z,16Z,19Z))	0.00322389	0.00245776	0.0033782	0.00177639	0.00139033	0.00125586	0.00529266	0.00496898	0.00422062	0.00497921	0.00516857	0.00429306	0.00224707	0.00482052	2.14524	1.10114	0.000393341	1.29124	up
meta_1901	Flurbiprofen	1.30165e-05	2.70042e-05	1.80368e-05	2.4044e-05	2.23135e-05	1.88156e-05	3.21849e-05	3.78837e-05	3.71415e-05	5.17716e-05	5.13581e-05	5.38218e-05	2.05384e-05	4.40269e-05	2.14364	1.10006	0.000722201	1.24619	up
meta_1400	3-Pyridylacetic acid	7.50885e-06	1.12541e-05	9.31816e-06	9.69269e-06	8.20831e-06	8.81835e-06	1.12766e-05	1.69908e-05	1.63459e-05	2.48151e-05	2.50046e-05	2.28055e-05	9.13341e-06	1.95398e-05	2.13937	1.09719	0.0050666	1.17982	up
meta_461	4-hydroxy ketorolac	5.81806e-05	8.26548e-05	4.23815e-05	8.36032e-05	7.19975e-05	4.82796e-05	0.000109476	0.000131628	0.000129854	0.000172457	0.000135194	0.000149502	6.45162e-05	0.000138018	2.13928	1.09713	7.68685e-05	1.3009	up
meta_2583	(3b,24R,25x)-26-Benzoyloxystigmast-5-ene-3-ol	6.85396e-05	5.29591e-05	8.50873e-05	6.18522e-05	6.26765e-05	8.33013e-05	0.000101263	0.000120702	0.000150585	0.000157032	0.000146146	0.000209688	6.90693e-05	0.000147569	2.13654	1.09528	0.00245265	1.21712	up
meta_2689	Isorhamnetin 3-O-[b-D-glucopyranosyl-(1->2)-[a-L-rhamnopyranosyl-(1->6)]-b-D-glucopyranoside]	0.000349421	0.000723562	0.000144962	0.000469009	0.000459642	0.000365378	0.000768862	0.000833879	0.000806981	0.00109503	0.0008967	0.000947849	0.000418662	0.000891551	2.12952	1.09053	0.000724053	1.22983	up
meta_2516	Epinephrine glucuronide	5.69451e-06	1.08151e-05	5.22082e-06	6.84107e-06	6.52792e-06	5.96869e-06	8.47446e-06	1.25408e-05	1.06347e-05	1.75972e-05	1.81844e-05	1.99225e-05	6.84469e-06	1.4559e-05	2.12705	1.08885	0.00764865	1.10008	up
meta_1998	N-Sulfo-D-glucosamine	1.24604e-05	1.25301e-05	1.2399e-05	1.46546e-05	2.02113e-05	1.293e-05	2.35314e-05	2.66691e-05	2.7947e-05	3.39089e-05	3.59835e-05	3.22148e-05	1.41976e-05	3.00425e-05	2.11602	1.08136	9.51487e-05	1.31396	up
meta_633	N-(1-Deoxy-1-fructosyl)tryptophan	1.42837e-05	2.65563e-05	1.24999e-05	1.91651e-05	1.9642e-05	1.56235e-05	2.93415e-05	3.093e-05	3.52815e-05	4.86035e-05	4.22106e-05	4.137e-05	1.79618e-05	3.79562e-05	2.11317	1.07941	0.000424729	1.24827	up
meta_1946	1(10),11-Eremophiladiene-2,9-dione	0.000120824	0.000110342	0.000146869	0.000124652	0.000122058	0.000133352	0.00014598	0.000210382	0.000235215	0.000300295	0.000244578	0.000461653	0.00012635	0.00026635	2.10804	1.0759	0.0243908	1.02255	up
meta_1778	(10Z,14E,16E)-10,14,16-Octadecatrien-12-ynoic acid	3.17895e-06	3.93278e-06	4.49511e-06	2.34596e-06	3.29383e-06	4.12367e-06	4.14128e-06	5.52707e-06	9.70164e-06	8.18907e-06	6.17609e-06	1.12938e-05	3.56172e-06	7.50483e-06	2.10708	1.07525	0.0146728	1.06165	up
meta_2632	(3beta,24xi)-Cycloartane-3,24,25-triol	0.000563693	0.000846447	0.000887478	0.000550557	0.000594317	0.000621288	0.000742052	0.00113687	0.00160531	0.00151806	0.00131581	0.00224393	0.000677297	0.00142701	2.10691	1.07513	0.0134596	1.06935	up
meta_2041	Cycloartomunoxanthone	2.84862e-05	6.15336e-05	2.39286e-05	4.44328e-05	3.97012e-05	3.12088e-05	6.60066e-05	7.40825e-05	7.00661e-05	0.000100976	8.65022e-05	8.53876e-05	3.82152e-05	8.05034e-05	2.10658	1.0749	0.000263359	1.24951	up
meta_1656	MG(0:0/22:4(7Z,10Z,13Z,16Z)/0:0)	1.83421e-05	1.66795e-05	2.21203e-05	1.71155e-05	1.74738e-05	1.96481e-05	2.24985e-05	2.96534e-05	3.76668e-05	4.29023e-05	4.40188e-05	5.73626e-05	1.85632e-05	3.90171e-05	2.10185	1.07166	0.00864866	1.1409	up
meta_2519	Amifostine	3.19799e-06	9.81359e-06	8.38504e-06	4.21368e-06	3.40066e-06	5.57115e-06	1.00551e-05	1.0759e-05	1.18213e-05	1.5473e-05	1.15032e-05	1.2827e-05	5.76368e-06	1.20731e-05	2.09468	1.06673	0.00130286	1.18884	up
meta_2741	3beta-Acetoxy-11alpha-methoxy-12-ursen-28-oic acid	0.000329872	0.000357374	0.000414268	0.000335325	0.000374401	0.00035516	0.000443341	0.000614795	0.000760928	0.000841426	0.000778576	0.00109139	0.000361067	0.000755075	2.09124	1.06436	0.00653683	1.17237	up
meta_119	Jimenezin	1.68104e-05	1.19431e-05	1.23321e-05	1.80657e-05	1.30312e-05	1.19124e-05	1.34153e-05	2.54227e-05	3.63997e-05	3.57861e-05	3.25756e-05	3.2192e-05	1.40158e-05	2.92986e-05	2.09039	1.06377	0.00640641	1.14527	up
meta_1421	2-Dodecylbenzenesulfonic acid	5.80621e-05	9.01124e-05	8.68373e-05	7.5517e-05	8.34771e-05	6.65771e-05	0.000121932	0.000149214	0.000137574	0.000189672	0.000184438	0.000179716	7.67638e-05	0.000160425	2.08985	1.0634	0.000301032	1.30652	up
meta_2398	Coutaric acid	3.72195e-05	3.89411e-05	5.1571e-05	3.98689e-05	4.08659e-05	3.71599e-05	6.48982e-05	7.40209e-05	7.7668e-05	9.89572e-05	9.40068e-05	0.000103428	4.09377e-05	8.54966e-05	2.08845	1.06244	0.000476419	1.3079	up
meta_1418	(Z)-[3-(Methylsulfinyl)-1-propenyl] 2-propenyl disulfide	1.24824e-05	2.12427e-05	8.71305e-06	1.6779e-05	1.72128e-05	1.51307e-05	2.53188e-05	2.69189e-05	3.11347e-05	3.88356e-05	3.57022e-05	3.31451e-05	1.52601e-05	3.18425e-05	2.08665	1.06119	0.000140597	1.27696	up
meta_3043	Chloropentafluoroethane	4.91665e-06	4.4369e-06	3.60476e-06	4.92086e-06	4.63139e-06	4.22773e-06	1.0254e-05	1.01288e-05	8.97097e-06	7.50238e-06	7.71883e-06	1.10536e-05	4.45638e-06	9.27143e-06	2.08048	1.05692	0.000221659	1.33713	up
meta_550	Ribalinium	8.03334e-05	0.000106104	5.79411e-05	8.69283e-05	8.2024e-05	6.95544e-05	0.000140617	0.000150808	0.000154333	0.000208747	0.000172249	0.000176927	8.04808e-05	0.00016728	2.07851	1.05555	5.77759e-05	1.32446	up
meta_296	Yangonin	2.51211e-05	3.09309e-05	2.04394e-05	3.63307e-05	1.85106e-05	2.59883e-05	3.8661e-05	4.98787e-05	4.26427e-05	6.63233e-05	6.01712e-05	6.88422e-05	2.62202e-05	5.44198e-05	2.07549	1.05345	0.00146639	1.20971	up
meta_1119	20-Deoxynarasin	3.47746e-05	2.99746e-05	3.96655e-05	2.94787e-05	3.40533e-05	3.08223e-05	5.80008e-05	6.39029e-05	6.86122e-05	7.35399e-05	6.377e-05	8.31126e-05	3.31281e-05	6.84897e-05	2.06742	1.04783	5.05522e-05	1.36679	up
meta_2495	3-hydroxyoctanoyl carnitine	4.67856e-05	0.000119086	7.37925e-05	3.90679e-05	4.2593e-05	4.38215e-05	8.56338e-05	0.000112212	0.000142803	0.000129229	0.000111613	0.000173177	6.08577e-05	0.000125778	2.06676	1.04737	0.00434123	1.08942	up
meta_3004	DG(18:1n9/0:0/18:2n6)	0.000200873	0.000207007	0.000276531	0.000185377	0.000170995	0.000192326	0.000342324	0.000289228	0.000333227	0.000475979	0.000563877	0.000542455	0.000205518	0.000424515	2.06559	1.04655	0.00489379	1.16759	up
meta_3193	beta-D-Glucosamine	4.31679e-06	9.26608e-06	7.46399e-06	9.54462e-06	8.96384e-06	7.14929e-06	1.23294e-05	1.40894e-05	1.37535e-05	1.87888e-05	1.88006e-05	1.86754e-05	7.7841e-06	1.60729e-05	2.06483	1.04602	0.000359328	1.25843	up
meta_1048	3'-O-Methyl-(-)-epicatechin 7-O-glucuronide	5.92499e-05	0.000105027	0.000137539	7.90799e-05	8.3931e-05	5.9349e-05	0.000146796	0.000171086	0.000165358	0.000204736	0.000194768	0.000199041	8.73626e-05	0.000180297	2.06378	1.04529	0.000164036	1.28171	up
meta_1929	Menthyl ethylene glycol carbonate	5.9824e-05	0.000113119	2.85133e-05	7.02589e-05	3.66302e-05	4.69687e-05	8.36497e-05	0.000110174	9.31482e-05	0.000149056	0.000127683	0.000168337	5.92191e-05	0.000122008	2.06029	1.04284	0.0063621	1.05972	up
meta_1961	Xanthopurpurin	7.79647e-06	8.52426e-06	3.83394e-06	9.14128e-06	6.52927e-06	6.66509e-06	1.5193e-05	1.00239e-05	9.12313e-06	1.12537e-05	2.38161e-05	1.79914e-05	7.08172e-06	1.45669e-05	2.05697	1.04052	0.021068	1.00041	up
meta_628	12S-HHT	6.58591e-05	0.00011862	9.57499e-05	5.7515e-05	7.87781e-05	6.49499e-05	0.00012021	0.000144915	0.000132859	0.000192329	0.000188166	0.000211403	8.02453e-05	0.00016498	2.05595	1.03981	0.00127578	1.20306	up
meta_2676	Kaempferol 3-(2''-rhamnosyl-6''-acetylgalactoside) 7-rhamnoside	0.000629058	0.00153727	0.000355274	0.00083217	0.000807744	0.000642727	0.00144756	0.00156501	0.00148114	0.00199734	0.00164691	0.00173379	0.000800707	0.00164529	2.0548	1.039	0.00208195	1.18791	up
meta_2441	Corchoionol C 9-glucoside	4.29081e-05	2.93194e-05	5.25721e-05	3.81225e-05	3.94595e-05	4.58073e-05	8.24526e-05	9.38197e-05	0.000118264	6.04052e-05	7.90508e-05	7.43632e-05	4.13648e-05	8.47259e-05	2.04826	1.0344	0.00189743	1.22041	up
meta_1021	PS(18:0/20:0)	0.0210475	0.0161279	0.0223413	0.0145371	0.0136228	0.0133479	0.0349782	0.031837	0.0307305	0.0373391	0.0376105	0.034068	0.0168374	0.0344272	2.04468	1.03188	8.3984e-06	1.36745	up
meta_1754	Maduramicin	2.00984e-05	2.12667e-05	2.32624e-05	1.40976e-05	2.354e-05	2.08115e-05	3.26439e-05	5.19537e-05	6.32803e-05	3.19791e-05	2.24328e-05	4.84893e-05	2.05128e-05	4.17965e-05	2.03759	1.02686	0.0179256	1.05019	up
meta_594	(卤)-2-Hydroxy-4-(methylthio)butanoic acid	2.46787e-05	3.25884e-05	1.53715e-05	2.34248e-05	2.23178e-05	1.89994e-05	4.09849e-05	4.08695e-05	4.23682e-05	5.15841e-05	5.00572e-05	5.31934e-05	2.28968e-05	4.65096e-05	2.03127	1.02238	3.31204e-05	1.31791	up
meta_2807	Citbismine F	9.17291e-05	0.000184709	9.75544e-05	0.000135515	0.000137726	9.69548e-05	0.000207861	0.00023297	0.000224551	0.000326017	0.000251519	0.000266597	0.000124031	0.000251586	2.0284	1.02034	0.000227335	1.2606	up
meta_537	Zeranol	1.22761e-05	2.17581e-05	2.18252e-05	9.82672e-06	1.4647e-05	1.25369e-05	2.26588e-05	3.11658e-05	2.77534e-05	3.67307e-05	3.32262e-05	3.65947e-05	1.54784e-05	3.13549e-05	2.02573	1.01844	0.000406701	1.23725	up
meta_393	N-lactoyl-Tryptophan	5.17916e-05	7.94604e-05	4.62072e-05	7.307e-05	5.3897e-05	4.62661e-05	0.00010015	0.000113055	0.000102823	0.000139756	0.000130233	0.000123893	5.84487e-05	0.000118318	2.02431	1.01743	4.30814e-05	1.31168	up
meta_2056	16b-Hydroxystanozolol	0.000801704	0.000592151	0.00083888	0.000582131	0.000656617	0.000614702	0.000921862	0.00110513	0.00133082	0.00155776	0.00138327	0.0019316	0.000681031	0.00137174	2.01421	1.01021	0.00383329	1.19268	up
meta_2291	3,5-Dihydroxyphenyl 1-O-(6-O-galloyl-beta-D-glucopyranoside)	2.15839e-05	2.99354e-05	3.36251e-05	9.62979e-06	1.89228e-05	7.07584e-06	3.31342e-05	3.22184e-05	2.92876e-05	4.04781e-05	5.04465e-05	5.76714e-05	2.01288e-05	4.05394e-05	2.014	1.01006	0.00921468	1.03333	up
meta_2597	Benzyl sulfate	3.22072e-06	3.11304e-06	4.48898e-06	1.78798e-06	3.70893e-06	3.02971e-06	6.1646e-06	6.6246e-06	5.32712e-06	5.93272e-06	4.36296e-06	1.05146e-05	3.22489e-06	6.48777e-06	2.01178	1.00847	0.0110838	1.07579	up
meta_1555	[8]-Gingerdione	5.15298e-06	2.88378e-06	3.07297e-06	4.42532e-06	2.76492e-06	3.1394e-06	4.9849e-06	6.71065e-06	7.68219e-06	7.44539e-06	7.01283e-06	9.2519e-06	3.57323e-06	7.18131e-06	2.00975	1.00702	0.000573134	1.23693	up
meta_2706	PS(16:1(9Z)/18:0)	0.00235738	0.00178793	0.00298656	0.00214294	0.00248659	0.00262504	0.00814279	0.00503568	0.00348755	0.00405842	0.00373219	0.00438384	0.00239774	0.00480675	2.0047	1.00339	0.0175836	1.05248	up
meta_1948	Avenoleic acid	0.000127385	0.000213981	0.000150867	0.000135049	0.000244296	0.000174219	0.000248934	0.00031908	0.000369293	0.000384763	0.000323897	0.000444022	0.0001743	0.000348332	1.99846	0.998892	0.00054652	1.23807	up
meta_1065	Aesculin	2.63271e-06	2.68082e-06	3.19602e-06	2.91917e-06	3.51411e-06	4.15004e-06	4.77396e-06	4.51163e-06	8.62781e-06	8.55267e-06	7.14285e-06	4.48902e-06	3.18215e-06	6.34966e-06	1.9954	0.996679	0.0102944	1.10052	up
meta_1107	Mukurozidiol	3.03105e-05	4.26436e-05	2.07937e-05	4.32731e-05	3.54272e-05	2.97373e-05	5.75753e-05	6.36495e-05	5.67168e-05	7.70465e-05	7.07569e-05	7.67844e-05	3.36976e-05	6.70883e-05	1.99089	0.993416	6.77259e-05	1.29836	up
meta_1025	5beta-1,3,7(11)-Eudesmatrien-8-one	0.000196549	0.000283782	0.000270059	0.000181992	0.000256896	0.000227043	0.000248985	0.000369582	0.000658893	0.000375048	0.000459608	0.000703307	0.000236054	0.000469237	1.98784	0.991203	0.0226752	1.01087	up
meta_1974	PE(16:0/P-18:0)	0.0001159	0.000120596	0.000120235	9.16283e-05	0.000112775	0.000113595	0.000221044	0.000122995	0.000178139	0.000207817	0.000319948	0.000286035	0.000112455	0.000222663	1.98002	0.985515	0.0125353	1.09749	up
meta_1075	Tetramethylquercetin 3-rutinoside	1.95218e-05	4.83427e-05	1.43287e-05	2.67283e-05	2.66855e-05	2.17258e-05	4.52957e-05	4.88828e-05	4.94145e-05	6.34699e-05	4.73506e-05	5.6366e-05	2.62221e-05	5.17966e-05	1.9753	0.982072	0.00176192	1.18566	up
meta_2013	Malonic semialdehyde	4.03469e-06	8.37491e-06	3.74634e-06	7.43802e-06	5.12676e-06	4.45197e-06	8.83911e-06	9.67513e-06	8.90444e-06	1.50936e-05	1.12334e-05	1.17736e-05	5.52878e-06	1.09199e-05	1.9751	0.981925	0.00166291	1.16341	up
meta_992	Allixin	0.000156087	0.000208958	0.000106348	0.000178308	0.000151068	0.000137309	0.00025237	0.000280213	0.000272165	0.000359154	0.000333698	0.000352887	0.000156346	0.000308415	1.97264	0.980124	9.65328e-05	1.29638	up
meta_1570	Caproic acid	2.57907e-06	2.28015e-06	3.56441e-06	2.66619e-06	2.64682e-06	2.87732e-06	3.51234e-06	4.3284e-06	4.17356e-06	5.89742e-06	6.71726e-06	8.13099e-06	2.76899e-06	5.46e-06	1.97183	0.979538	0.0124999	1.08961	up
meta_408	Methyl dihydrojasmonate	1.09302e-05	2.22948e-05	8.75482e-06	1.43913e-05	9.68116e-06	1.15125e-05	3.42194e-05	2.19854e-05	2.62475e-05	2.78093e-05	1.89903e-05	2.33736e-05	1.29275e-05	2.54376e-05	1.96772	0.976522	0.00181873	1.1485	up
meta_107	(R)-Rhazinilam	1.72912e-05	3.29954e-05	1.97816e-05	1.86192e-05	1.87351e-05	2.10621e-05	3.04313e-05	3.65316e-05	3.94374e-05	4.99711e-05	4.43497e-05	5.19978e-05	2.14141e-05	4.21198e-05	1.96692	0.975939	0.000710782	1.22028	up
meta_2450	Quasiprotopanaxatriol	3.21696e-05	5.99667e-05	3.54272e-05	3.28682e-05	2.76795e-05	4.54894e-05	4.39187e-05	6.77359e-05	7.9607e-05	8.2804e-05	6.87612e-05	0.000114547	3.89334e-05	7.6229e-05	1.95793	0.969331	0.00900546	1.06849	up
meta_1413	Dihydropanaxacol	3.16228e-05	5.18602e-05	2.39537e-05	4.69408e-05	4.49191e-05	3.47557e-05	8.58279e-05	8.09307e-05	7.34176e-05	8.65735e-05	5.5365e-05	7.36897e-05	3.90087e-05	7.59674e-05	1.94745	0.961584	0.000186729	1.26665	up
meta_164	Asparaginyl-Lysine	3.01531e-05	4.38811e-05	3.63227e-05	3.15403e-05	3.20521e-05	3.36171e-05	5.43291e-05	6.01314e-05	5.79561e-05	7.84348e-05	7.61349e-05	7.45569e-05	3.45944e-05	6.69239e-05	1.93453	0.951982	0.000241709	1.30827	up
meta_1899	Aflatoxin ExB2	5.68818e-06	1.14219e-05	4.30591e-06	7.72697e-06	7.37322e-06	5.56093e-06	1.31888e-05	1.31958e-05	9.47572e-06	1.57427e-05	1.54051e-05	1.43284e-05	7.01286e-06	1.35561e-05	1.93303	0.950865	0.00080367	1.19942	up
meta_1154	Cyanidin 3-(malonylsophoroside) 5-glucoside	0.000101929	0.000268168	5.52513e-05	0.000130552	0.000139991	0.000103747	0.000229324	0.000251057	0.000229166	0.000314536	0.00024942	0.000270709	0.000133273	0.000257369	1.93114	0.949452	0.00657141	1.11043	up
meta_1712	Meticillin	2.35619e-05	3.75733e-05	2.8625e-05	4.61844e-05	5.59303e-05	3.40344e-05	6.07668e-05	6.56418e-05	6.88635e-05	8.22608e-05	7.89459e-05	7.78789e-05	3.76515e-05	7.23929e-05	1.92271	0.94314	0.000239047	1.26882	up
meta_870	N-Lauroylglycine	5.44595e-06	6.67315e-06	9.09617e-06	5.40804e-06	6.01964e-06	5.54354e-06	7.23171e-06	1.12537e-05	8.6336e-06	1.4366e-05	1.73656e-05	1.43325e-05	6.36441e-06	1.21972e-05	1.91647	0.938449	0.0120519	1.07155	up
meta_2289	PC(18:3(9Z,12Z,15Z)/20:0)	0.0262116	0.0216391	0.0301811	0.018489	0.0161116	0.015128	0.0392204	0.039334	0.0366325	0.0443113	0.0434486	0.0404297	0.0212934	0.0405628	1.90495	0.929751	0.000158624	1.3276	up
meta_1734	5-Hexyltetrahydro-2-furanoctanoic acid	2.03172e-05	3.91954e-05	1.65973e-05	1.71192e-05	2.55202e-05	2.34468e-05	3.40938e-05	3.87067e-05	5.17474e-05	5.45474e-05	3.74605e-05	5.36107e-05	2.36993e-05	4.50277e-05	1.89996	0.925967	0.00187919	1.15165	up
meta_1847	1-Pentanethiol	8.5888e-07	4.32761e-07	1.8849e-07	6.81491e-07	6.50107e-07	9.25157e-07	1.11553e-06	7.38013e-07	9.34384e-07	1.26437e-06	1.34154e-06	1.66211e-06	6.22814e-07	1.17599e-06	1.88819	0.917002	0.00996133	1.0264	up
meta_2591	Harmalan	1.87273e-05	3.11601e-05	2.12324e-05	2.37669e-05	1.84126e-05	2.09924e-05	3.30915e-05	3.97769e-05	3.28831e-05	5.19778e-05	4.56275e-05	5.00849e-05	2.2382e-05	4.22403e-05	1.88725	0.916283	0.000969371	1.22628	up
meta_2179	LysoPC(P-18:1(9Z))	0.000113338	8.66879e-05	0.000112236	5.94714e-05	7.50805e-05	8.98699e-05	0.000105396	0.00015177	0.000167803	0.000189382	0.000153612	0.000239079	8.94473e-05	0.00016784	1.87642	0.907981	0.00568181	1.1294	up
meta_2378	Acetylhomoserine	9.70166e-06	1.26496e-05	1.3182e-05	1.28244e-05	1.15058e-05	1.1492e-05	1.77512e-05	1.79983e-05	1.91032e-05	2.65656e-05	2.62519e-05	2.62085e-05	1.18926e-05	2.23131e-05	1.87622	0.907832	0.00162818	1.25282	up
meta_762	Marasmal	0.000101574	9.45327e-05	0.000136705	0.000109363	0.000107933	0.000119628	0.000160082	0.000172825	0.000165914	0.000233842	0.0002517	0.000266966	0.000111623	0.000208555	1.86839	0.901798	0.00319088	1.20489	up
meta_471	11b-Hydroxyprogesterone	9.14267e-06	1.34256e-05	1.50168e-05	1.24284e-05	1.65102e-05	8.5831e-06	1.79019e-05	2.11635e-05	2.07338e-05	2.40218e-05	2.46921e-05	3.16735e-05	1.25178e-05	2.33644e-05	1.8665	0.900334	0.00130336	1.19636	up
meta_687	N-Glycolylneuraminic acid	3.02075e-06	4.52386e-06	3.54747e-06	3.58588e-06	4.33571e-06	3.31184e-06	5.67248e-06	6.56253e-06	4.15077e-06	7.70539e-06	8.91496e-06	8.59846e-06	3.72092e-06	6.9341e-06	1.86355	0.89805	0.00636619	1.14413	up
meta_2534	Sandosaponin A	0.000107751	7.77413e-05	0.000127031	9.84554e-05	8.87274e-05	9.32088e-05	0.000118445	0.000145812	0.000166313	0.000212203	0.000204059	0.000242061	9.88193e-05	0.000181482	1.83651	0.876963	0.00548391	1.15045	up
meta_3141	Ascorbalamic acid	2.49147e-05	3.47791e-05	2.16329e-05	2.32275e-05	2.19305e-05	2.19979e-05	3.73776e-05	3.92492e-05	3.80223e-05	5.447e-05	5.1872e-05	5.12855e-05	2.47471e-05	4.53794e-05	1.83373	0.874779	0.000552017	1.24374	up
meta_1954	Lepidiumsesterterpenol	3.13854e-05	2.26782e-05	3.31887e-05	1.91897e-05	3.69729e-05	3.03224e-05	3.75469e-05	4.28243e-05	5.55971e-05	6.76971e-05	4.74604e-05	6.68564e-05	2.89562e-05	5.29971e-05	1.83025	0.87204	0.00360623	1.15715	up
meta_2875	1-alkyl-2-acylglycerophosphoethanolamine	1.0351e-05	1.66768e-05	9.62926e-06	1.17162e-05	1.01611e-05	1.06765e-05	1.66089e-05	1.95146e-05	1.8957e-05	2.52592e-05	2.41228e-05	2.21992e-05	1.15352e-05	2.11103e-05	1.83008	0.871909	0.000292538	1.25272	up
meta_1134	N-Acetylserine	7.83518e-06	9.32935e-06	5.56682e-06	8.01522e-06	6.71943e-06	7.06184e-06	9.27123e-06	1.1704e-05	1.12783e-05	1.90363e-05	1.56614e-05	1.44612e-05	7.42131e-06	1.35687e-05	1.82835	0.870542	0.00636562	1.13635	up
meta_2723	Linatine	0.00026678	0.000440772	0.00024176	0.00035753	0.000317125	0.000289426	0.000448802	0.000522435	0.000496553	0.000673524	0.000683271	0.00066328	0.000318899	0.000581311	1.82287	0.866211	0.000674992	1.22321	up
meta_1318	Piperenol A triacetate	5.12045e-05	0.00013732	3.28787e-05	7.83154e-05	7.02481e-05	5.71027e-05	0.000105404	0.000119472	0.00011557	0.000175541	0.00012424	0.000130497	7.11783e-05	0.000128454	1.80468	0.851742	0.0108088	1.02526	up
meta_2381	Mefloquine	3.52467e-05	7.63354e-05	3.17159e-05	3.4366e-05	5.00274e-05	3.68719e-05	7.07786e-05	7.04086e-05	7.62176e-05	8.64085e-05	8.28248e-05	8.9521e-05	4.40939e-05	7.93599e-05	1.79979	0.847832	0.00241827	1.18355	up
meta_2180	Cetoleic acid	1.41269e-05	1.0691e-05	1.14159e-05	6.99731e-06	7.94524e-06	1.39809e-05	1.21838e-05	1.48142e-05	1.86643e-05	1.99839e-05	2.45543e-05	2.6906e-05	1.08595e-05	1.95178e-05	1.79729	0.845823	0.0109144	1.05072	up
meta_531	Hordatine A	2.45703e-05	2.48923e-05	3.13453e-05	2.77703e-05	3.83703e-05	3.3312e-05	3.93542e-05	4.01538e-05	5.81749e-05	5.26406e-05	6.64601e-05	6.6068e-05	3.00434e-05	5.38086e-05	1.79103	0.840788	0.00321245	1.17166	up
meta_1291	Artocarbene	0.000165027	0.000265151	0.000258152	0.000308987	0.000270457	0.000234745	0.000318283	0.000359958	0.000353321	0.000536731	0.00055072	0.000556241	0.00025042	0.000445876	1.78051	0.832293	0.00628773	1.11944	up
meta_337	8alpha-13(16),14-Labdadien-8-ol	2.35538e-05	2.69435e-05	1.26669e-05	3.74241e-05	2.18403e-05	1.90607e-05	3.01518e-05	3.8386e-05	3.60293e-05	4.63921e-05	4.80079e-05	5.18265e-05	2.35816e-05	4.17989e-05	1.77253	0.825807	0.00343639	1.10666	up
meta_797	Miscanthoside	6.67319e-05	0.000110298	6.14008e-05	9.4682e-05	8.40699e-05	7.60206e-05	0.000120465	0.00013883	0.000128123	0.000181264	0.000153247	0.000151562	8.22006e-05	0.000145582	1.77106	0.824611	0.00029703	1.24952	up
meta_1484	Frenolicin B	2.88067e-05	4.86558e-05	2.0919e-05	4.03153e-05	3.92272e-05	3.08336e-05	5.16334e-05	5.02433e-05	5.3428e-05	6.53527e-05	6.24022e-05	8.39615e-05	3.47929e-05	6.11702e-05	1.75812	0.814035	0.00277625	1.12942	up
meta_2430	Cavipetin D	7.3017e-05	5.9118e-05	7.78504e-05	6.04777e-05	6.66285e-05	7.038e-05	0.000115239	0.000113812	0.000108267	0.000117628	0.000126342	0.000134105	6.79119e-05	0.000119232	1.75569	0.812038	1.53769e-06	1.38834	up
meta_1115	3-(3-Hydroxyphenyl)propanoic acid	3.69979e-05	5.23824e-05	3.2248e-05	4.58189e-05	3.8982e-05	3.68123e-05	6.19633e-05	6.82457e-05	5.52918e-05	8.43598e-05	7.29713e-05	8.32392e-05	4.05402e-05	7.10118e-05	1.75164	0.808705	0.000500699	1.25002	up
meta_710	Na-p-Hydroxycoumaroyltryptophan	3.6192e-05	6.12252e-05	5.19624e-05	5.54724e-05	4.99959e-05	4.44886e-05	6.36191e-05	7.12229e-05	6.97914e-05	0.000106989	0.000103152	0.000107142	4.98894e-05	8.69861e-05	1.74358	0.802052	0.0054346	1.13439	up
meta_50	Ethyl octynecarboxylate	3.57679e-06	3.93059e-06	4.32818e-06	3.01532e-06	3.25374e-06	2.92743e-06	3.60644e-06	4.86564e-06	6.34109e-06	6.51949e-06	5.71338e-06	9.57299e-06	3.50534e-06	6.10317e-06	1.74111	0.800005	0.023655	1.00506	up
meta_1209	DG(18:2n6/0:0/20:5n3)	0.000374534	0.000281531	0.000460292	0.000315025	0.000337001	0.000336499	0.000346509	0.000476526	0.000595801	0.00070909	0.000644419	0.00088658	0.000350814	0.000609821	1.7383	0.79768	0.0178006	1.03541	up
meta_1606	PI(22:5(4Z,7Z,10Z,13Z,16Z)/18:0)	1.85727e-05	1.58529e-05	1.56587e-05	2.16698e-05	4.11576e-05	2.45209e-05	2.57506e-05	3.8439e-05	4.83051e-05	3.98796e-05	3.39455e-05	5.10398e-05	2.29054e-05	3.95599e-05	1.7271	0.788351	0.0121085	1.00819	up
meta_2851	1,11-Undecanedicarboxylic acid	0.000158791	0.000319253	0.000150989	0.000235277	0.000195651	0.000188823	0.000363221	0.000369643	0.000320323	0.000459918	0.000271759	0.000368677	0.000208131	0.000358924	1.72451	0.786187	0.00185385	1.15198	up
meta_2130	3-Hydroxy-2-(4-methylbenzoyl)-4H-1-benzopyran-4-one	0.000141439	0.000231321	0.000110015	0.000167557	0.000141986	0.000137178	0.00026058	0.000298161	0.00019088	0.000306112	0.000191068	0.000354693	0.000154916	0.000266916	1.72297	0.784896	0.00727269	1.0757	up
meta_96	gamma-L-Glutamyl-L-pipecolic acid	1.67031e-05	1.9751e-05	2.24886e-05	1.36176e-05	1.85115e-05	1.43668e-05	2.34465e-05	3.03169e-05	2.76511e-05	3.70737e-05	3.06187e-05	3.23454e-05	1.75731e-05	3.0242e-05	1.72093	0.783187	0.000364739	1.25849	up
meta_36	Perillyl aldehyde	6.22093e-06	7.73597e-06	7.1315e-06	6.37884e-06	5.33096e-06	4.90945e-06	8.40216e-06	9.10532e-06	1.02205e-05	1.29113e-05	1.14579e-05	1.27027e-05	6.28461e-06	1.08e-05	1.71848	0.781134	0.000906704	1.23086	up
meta_2672	3-Oxo-carbofuran	7.92667e-05	0.000122285	0.000128643	0.000109844	0.000143429	7.81459e-05	0.000159787	0.000174167	0.000170845	0.000208958	0.000204615	0.000195528	0.000110269	0.00018565	1.68361	0.751559	0.00033201	1.25495	up
meta_828	2-Hydroxylauroylcarnitine	3.13704e-05	1.44064e-05	3.65361e-05	2.43428e-05	3.00872e-05	3.06156e-05	3.3144e-05	4.3353e-05	5.1219e-05	4.80194e-05	4.17286e-05	6.31538e-05	2.7893e-05	4.67696e-05	1.67675	0.745667	0.0050888	1.09932	up
meta_2487	PG(18:0/18:1(11Z))	0.000165768	0.000131622	0.000179264	0.000129843	0.000132134	0.000125524	0.000201162	0.000197241	0.000220696	0.000260772	0.000273977	0.000287193	0.000144026	0.000240173	1.66757	0.73775	0.000763669	1.24146	up
meta_882	N-Oleoyl phenylalanine	6.84866e-05	5.71639e-05	4.85694e-05	4.02663e-05	5.31229e-05	4.99702e-05	5.35856e-05	7.89147e-05	0.000105205	9.38234e-05	7.21623e-05	0.000124675	5.29299e-05	8.80611e-05	1.66373	0.734423	0.0173536	1.0305	up
meta_3025	Jurubine	0.00050287	0.000502872	0.00054741	0.000385052	0.000465279	0.000454973	0.000439828	0.000633094	0.000757061	0.000935509	0.000851309	0.00112118	0.000476409	0.000789664	1.65753	0.729037	0.0222877	1.02153	up
meta_1789	Epijasminoside A	2.09982e-05	3.35542e-05	1.86803e-05	2.78443e-05	2.4713e-05	2.0664e-05	3.37084e-05	3.68046e-05	3.46211e-05	5.03078e-05	4.14139e-05	4.57231e-05	2.4409e-05	4.04298e-05	1.65635	0.728007	0.00114886	1.18382	up
meta_1875	3-Hydroxy-carbofuran	2.67403e-05	4.0198e-05	3.06937e-05	3.52157e-05	2.92982e-05	2.85021e-05	4.52727e-05	4.37385e-05	4.42399e-05	5.96716e-05	5.87446e-05	6.23817e-05	3.17747e-05	5.23415e-05	1.64727	0.720079	0.00109401	1.21539	up
meta_1761	Acenocoumarol	2.17598e-05	3.10869e-05	1.73467e-05	2.55122e-05	2.37676e-05	2.28015e-05	3.07731e-05	3.02799e-05	3.47114e-05	5.58864e-05	4.28531e-05	3.83857e-05	2.37125e-05	3.8815e-05	1.6369	0.710967	0.00999812	1.06853	up
meta_111	Fasciculic acid A	0.000221141	0.000328991	0.000233007	0.000214622	0.000296709	0.000249284	0.000261965	0.000372317	0.000507701	0.000445792	0.000350407	0.000588731	0.000257292	0.000421152	1.63686	0.710932	0.0170387	1.02369	up
meta_281	2-Methylbutyrylglycine	2.86177e-05	4.3679e-05	2.55875e-05	3.63535e-05	4.00222e-05	3.07536e-05	4.69704e-05	5.16762e-05	5.11779e-05	6.45589e-05	5.76357e-05	6.0627e-05	3.41689e-05	5.5441e-05	1.62256	0.698269	0.000302374	1.24503	up
meta_2948	Metronidazole	0.000116487	0.000167893	0.000124624	0.000130174	0.000112103	0.000115849	0.000139459	0.000161944	0.000180162	0.000238842	0.000276724	0.000241322	0.000127855	0.000206409	1.6144	0.690996	0.0138241	1.04526	up
meta_91	(2R,6S,7S,10Z)-beta-Santala-3(15),10-dien-12-ol	1.48896e-05	2.71864e-05	1.58293e-05	1.5132e-05	1.39422e-05	1.58662e-05	2.1401e-05	2.51535e-05	2.76315e-05	3.23111e-05	2.91242e-05	2.98552e-05	1.71409e-05	2.75794e-05	1.60898	0.686147	0.00256407	1.13498	up
meta_1444	Panaxydol linoleate	0.000526765	0.000471454	0.000718234	0.000607963	0.000507345	0.000564056	0.000553472	0.000744453	0.000825975	0.000993767	0.00104735	0.00128788	0.000565969	0.000908815	1.60577	0.683263	0.0206461	1.01053	up
meta_1236	Tsugaric acid A 21-glucosyl ester	0.000939578	0.000840924	0.00130097	0.000845348	0.000967002	0.000930829	0.00115152	0.00146817	0.00157933	0.00147668	0.00152959	0.00210571	0.000970775	0.00155183	1.59855	0.676765	0.00407023	1.13961	up
meta_358	3-Hydroxy-2-octanone	7.74074e-06	7.98707e-06	1.0601e-05	8.82336e-06	9.07607e-06	7.99418e-06	1.08861e-05	1.17743e-05	1.0892e-05	1.56009e-05	1.70829e-05	1.67166e-05	8.70373e-06	1.38255e-05	1.58845	0.66762	0.0064989	1.13501	up
meta_2142	Sinapinic acid-O-glucuronide isomer	5.37879e-06	2.60123e-06	7.89555e-06	3.91911e-06	4.29803e-06	6.64123e-06	6.86392e-06	8.25483e-06	7.13091e-06	1.02724e-05	8.36568e-06	7.52497e-06	5.12232e-06	8.06878e-06	1.57522	0.655552	0.0124669	1.03359	up
meta_2031	N-[(4E,8Z)-1,3-dihydroxyoctadeca-4,8-dien-2-yl]hexadecanamide 1-glucoside	0.00152337	0.00119129	0.00156892	0.00103436	0.00168258	0.00158814	0.00165805	0.00168132	0.00218094	0.00265515	0.00231757	0.00298273	0.00143144	0.00224596	1.56902	0.649862	0.0107226	1.06574	up
meta_663	PS(14:1(9Z)/14:1(9Z))	4.92301e-05	4.14364e-05	5.36533e-05	4.59915e-05	4.7582e-05	4.29633e-05	4.4582e-05	6.74404e-05	6.96442e-05	7.89879e-05	7.994e-05	9.99449e-05	4.68094e-05	7.34232e-05	1.56856	0.649438	0.0147804	1.07313	up
meta_589	Aucubin	0.000138702	0.000166607	0.00010589	0.000156567	0.000140507	0.000133369	0.00021085	0.000202743	0.000201093	0.000270048	0.000207148	0.000227909	0.000140274	0.000219965	1.56812	0.649033	0.000209587	1.26898	up
meta_2839	beta-Sitosterol 3-O-beta-D-galactopyranoside	6.25108e-05	8.81746e-05	6.27739e-05	4.28232e-05	5.21227e-05	5.59138e-05	6.43636e-05	8.79236e-05	0.000112624	9.44923e-05	8.35747e-05	0.000127575	6.07198e-05	9.50921e-05	1.56608	0.647157	0.0127905	1.01036	up
meta_1811	Dimethylglycine	1.28443e-06	1.86161e-06	1.54944e-06	1.43933e-06	8.52149e-07	1.07838e-06	1.82072e-06	1.92668e-06	1.65365e-06	2.43358e-06	2.21979e-06	2.51177e-06	1.34422e-06	2.09437e-06	1.55805	0.639741	0.00415799	1.09489	up
meta_1788	Glutamyl-Arginine	0.000154265	0.000255628	0.000162629	0.000173365	0.000163783	0.000165443	0.000221811	0.000249761	0.000239834	0.000344762	0.000289825	0.000314166	0.000179185	0.000276693	1.54417	0.626834	0.00311325	1.12272	up
meta_770	4-O-Methylpinosylvic acid	0.000110117	0.000190812	9.28539e-05	0.000150512	0.000108408	0.000109388	0.000155153	0.000184891	0.000164087	0.000252271	0.000209107	0.00020258	0.000127015	0.000194682	1.53274	0.616116	0.00857213	1.03248	up
meta_2722	4-O-alpha-L-Rhamnopyranosylglucosinalbin	1.26285e-05	1.32294e-05	1.6816e-05	1.01455e-05	2.09064e-05	8.70184e-06	1.95667e-05	1.87263e-05	2.04182e-05	2.10756e-05	2.28485e-05	2.20677e-05	1.3738e-05	2.07838e-05	1.51287	0.597293	0.010357	1.09796	up
meta_1190	Morphiceptin	4.7794e-05	4.94306e-05	6.16615e-05	4.66123e-05	5.65306e-05	5.43362e-05	6.63521e-05	6.5402e-05	7.81309e-05	8.12342e-05	9.4476e-05	9.23584e-05	5.27275e-05	7.96589e-05	1.51077	0.59528	0.00183397	1.20748	up
meta_3098	11'-Carboxy-gamma-chromanol	0.000257168	0.000174329	0.000249525	0.000225252	0.00023538	0.000227696	0.000216568	0.00029599	0.000379765	0.000356567	0.000335041	0.000476686	0.000228225	0.000343436	1.50481	0.589586	0.0210818	1.01265	up
meta_948	Tranexamic Acid	1.21869e-05	9.97202e-06	1.22001e-05	7.88602e-06	1.0443e-05	8.61117e-06	1.16973e-05	1.13899e-05	1.31388e-05	1.987e-05	1.84193e-05	1.73812e-05	1.02165e-05	1.53161e-05	1.49915	0.584144	0.0178582	1.01147	up
meta_218	Galactose-beta-1,4-xylose	1.51345e-05	2.50441e-05	1.29485e-05	2.28969e-05	1.49611e-05	1.56857e-05	2.29244e-05	2.49019e-05	2.34347e-05	3.14002e-05	2.79056e-05	2.91353e-05	1.77785e-05	2.6617e-05	1.49715	0.582217	0.00574319	1.07934	up
meta_2997	Nifedipine	5.0391e-05	8.4904e-05	4.29919e-05	6.7274e-05	5.25442e-05	5.19683e-05	6.93586e-05	7.89087e-05	7.50472e-05	0.000106646	0.00010064	8.85192e-05	5.83456e-05	8.65199e-05	1.48289	0.568409	0.00869094	1.02895	up
meta_764	Hydroxysesamone	1.68726e-05	2.81035e-05	1.31404e-05	3.10448e-05	2.3849e-05	1.95531e-05	3.02437e-05	3.19542e-05	2.97779e-05	3.9144e-05	3.28758e-05	3.09746e-05	2.20939e-05	3.2495e-05	1.47077	0.556571	0.0116248	1.04041	up
meta_264	(S)-2,3-Dihydro-7-hydroxy-2-methyl-4-oxo-4H-1-benzopyran-5-acetic acid	0.000167264	0.000248748	0.000202199	0.000219789	0.000281466	0.000174087	0.000245413	0.000289632	0.000257876	0.000356269	0.000365674	0.000385826	0.000215592	0.000316782	1.46936	0.555185	0.00857901	1.04761	up
meta_2305	N5-(4-Methoxybenzyl)glutamine	1.15286e-05	1.64598e-05	1.29853e-05	1.58568e-05	1.27796e-05	1.52613e-05	1.68575e-05	1.85796e-05	1.54947e-05	2.51883e-05	2.45101e-05	2.35335e-05	1.41452e-05	2.06939e-05	1.46296	0.548891	0.010585	1.0603	up
meta_782	Chlorohydrin	7.23561e-06	1.0833e-05	6.72607e-06	8.83829e-06	9.70093e-06	8.30009e-06	1.10914e-05	1.09133e-05	1.0357e-05	1.55772e-05	1.38439e-05	1.28355e-05	8.60567e-06	1.24364e-05	1.44514	0.531209	0.00464706	1.09619	up
meta_1711	Chondroitin 6'-sulfate	2.52205e-05	3.27281e-05	2.09656e-05	3.20758e-05	2.52802e-05	2.48029e-05	3.32218e-05	3.58379e-05	3.00404e-05	4.51963e-05	4.09035e-05	4.1443e-05	2.68455e-05	3.77738e-05	1.40708	0.492706	0.0047713	1.08947	up
meta_313	3-Methylcyclohexanethiol	7.24854e-05	0.000111174	7.46119e-05	9.58081e-05	0.000105941	8.2591e-05	0.000127471	0.000112427	0.000104153	0.000131566	0.000133746	0.000136828	9.04352e-05	0.000124365	1.37518	0.459625	0.00288843	1.12445	up
meta_781	Demethoxyegonol	2.29379e-05	3.47503e-05	2.62851e-05	3.27984e-05	2.76984e-05	2.37654e-05	3.14393e-05	3.39419e-05	3.47742e-05	4.49455e-05	4.37925e-05	4.24403e-05	2.80392e-05	3.85556e-05	1.37506	0.459494	0.00696788	1.05293	up

## Sheet: pos-down
#ID	name	Warm1	Warm2	Warm3	Warm4	Warm5	Warm6	Cold1	Cold2	Cold3	Cold4	Cold5	Cold6	Warm_Mean	Cold_Mean	Fold_change	log2FC	Pvalue	VIP	regulated
meta_3009	Hydroxyprolyl-Tryptophan	2.12488e-05	8.17193e-05	1.8352e-05	2.01565e-05	2.14619e-05	2.94922e-05	0	0	0	1.54072e-11	0	0	3.20718e-05	2.56787e-12	8.00663e-08	-23.5742	0.0242514	1.03766	down
meta_146	Coproporphyrin III	1.09162e-05	2.79099e-05	6.47956e-06	7.38229e-06	1.14421e-05	1.0515e-05	0	0	0	0	0	1.26755e-10	1.24408e-05	2.11258e-11	1.6981e-06	-19.1676	0.0115695	1.12869	down
meta_338	(E)-Casimiroedine	5.66882e-06	1.09142e-05	3.44907e-06	6.02043e-06	5.80756e-06	5.32382e-06	0	0	0	1.16249e-10	0	0	6.19731e-06	1.93748e-11	3.12633e-06	-18.2871	0.00172204	1.2902	down
meta_3071	Neoacrimarine B	0.000107162	0.000131652	8.50798e-05	4.78528e-05	6.347e-05	6.58381e-05	2.18002e-09	0	0	0	0	0	8.35092e-05	3.63337e-10	4.35086e-06	-17.8103	0.00123589	1.30175	down
meta_1347	3-Sialyl-N-acetyllactosamine	1.84113e-05	3.30015e-05	1.54315e-05	1.53454e-05	1.53554e-05	1.94594e-05	0	0	5.46741e-10	0	0	0	1.95008e-05	9.11235e-11	4.67281e-06	-17.7073	0.000931723	1.3223	down
meta_2916	Bissulfine	7.74353e-06	9.12653e-06	4.91484e-06	4.38198e-06	8.11764e-07	3.56567e-06	0	1.8848e-10	0	0	0	0	5.09072e-06	3.14134e-11	6.17072e-06	-17.3061	0.00865401	1.15613	down
meta_1177	Arbekacin	0.017588	0.0167167	0.0212364	0.0171737	0.0192324	0.0188052	5.39798e-07	2.18216e-07	0	0	1.01995e-08	6.3981e-07	0.0184587	2.34671e-07	1.27133e-05	-16.2633	1.27067e-06	1.43458	down
meta_2100	Bilirubin	0.000136608	0.000185141	9.7077e-05	0.000121571	0.00013468	0.000145083	0	0	0	0	1.36336e-08	0	0.000136693	2.27227e-09	1.66231e-05	-15.8765	8.62236e-05	1.39723	down
meta_1267	3-Oxo-alpha-ionol 9-[apiosyl-(1->6)-glucoside]	6.14995e-06	1.99134e-05	1.90479e-06	4.53403e-06	9.21485e-06	6.11141e-06	1.11603e-09	0	0	0	0	0	7.97141e-06	1.86005e-10	2.33341e-05	-15.3872	0.0271383	1.01869	down
meta_1982	Theaspirane	2.20997e-06	3.56909e-06	6.86419e-06	0	2.59106e-06	2.11131e-06	4.2032e-10	0	0	0	0	0	2.89094e-06	7.00534e-11	2.42321e-05	-15.3327	0.0262706	1.00985	down
meta_1013	Leukotriene D5	7.23116e-06	8.33163e-06	5.83723e-06	3.28859e-06	3.93197e-06	2.19439e-06	0	0	0	0	9.02897e-10	0	5.13583e-06	1.50483e-10	2.93006e-05	-15.0587	0.0033015	1.2371	down
meta_2530	1-Methyladenosine	0.000311757	0.000307792	0.000166326	0.000270916	0.000232199	0.00031793	0	2.94067e-08	0	9.09381e-09	0	2.98926e-08	0.00026782	1.13989e-08	4.25616e-05	-14.5201	0.00010567	1.39199	down
meta_2203	Corchoionoside B	1.44989e-05	2.38235e-05	5.86034e-05	1.62018e-05	2.1635e-05	2.15743e-05	0	0	0	7.32971e-09	0	0	2.60562e-05	1.22162e-09	4.6884e-05	-14.3805	0.0113365	1.12139	down
meta_1109	Triethyl citrate	4.36329e-06	5.07074e-06	4.67881e-06	5.2076e-06	1.00297e-05	3.79031e-06	0	0	7.24301e-11	1.55262e-09	0	0	5.52341e-06	2.70842e-10	4.90353e-05	-14.3158	0.00188751	1.27442	down
meta_1356	7-Methylxanthine	6.51252e-06	7.08001e-06	9.4258e-06	6.137e-06	1.53373e-05	7.42287e-06	0	0	0	3.5283e-09	0	0	8.65259e-06	5.8805e-10	6.79624e-05	-13.8449	0.00170311	1.27879	down
meta_2798	1-(6Z,9Z,12Z,15Z-octadecatetraenoyl)-glycero-3-phosphate	1.65337e-05	3.13083e-05	8.84525e-06	4.3498e-06	1.25673e-05	1.27313e-05	0	8.84586e-09	0	0	0	0	1.43893e-05	1.47431e-09	0.000102459	-13.2527	0.0125358	1.11553	down
meta_2523	beta-nicotinamide D-ribonucleotide	4.03412e-06	1.25235e-05	6.55503e-06	1.08675e-06	6.08634e-06	5.35989e-06	2.20638e-09	1.07139e-09	0	7.68373e-10	0	0	5.94095e-06	6.74358e-10	0.00011351	-13.1049	0.0119508	1.12156	down
meta_3088	N-Acetylgalactosamine 4-sulphate	7.94206e-07	3.98784e-06	2.3682e-06	7.39349e-07	3.21034e-06	1.31012e-06	0	0	1.43025e-09	0	0	0	2.06834e-06	2.38374e-10	0.000115249	-13.083	0.0130655	1.11037	down
meta_1757	MG(0:0/24:0/0:0)	4.7819e-05	7.4893e-05	0.000173192	8.84641e-05	0.000132863	0.000117989	3.52026e-09	2.04273e-08	4.01937e-08	7.94429e-09	4.64122e-09	6.05084e-10	0.00010587	1.28886e-08	0.00012174	-13.0039	0.00216991	1.26734	down
meta_564	Isopropyl beta-D-glucoside	2.77119e-06	1.64453e-06	4.78855e-07	3.34293e-06	2.26648e-06	1.14388e-06	1.73538e-09	0	0	0	0	0	1.94131e-06	2.89229e-10	0.000148987	-12.7125	0.00649525	1.18188	down
meta_1928	Azukisaponin VI	0.000119622	0.000266802	8.21288e-05	0.000102264	0.000124551	0.000109946	1.00711e-07	1.58343e-09	3.16649e-08	0	0	4.18384e-09	0.000134219	2.30238e-08	0.000171539	-12.5092	0.00435136	1.22388	down
meta_2492	Daucic acid	3.16545e-07	2.24544e-07	1.66485e-07	1.89006e-07	1.85914e-08	3.28442e-07	0	0	0	2.36787e-10	0	0	2.07269e-07	3.94645e-11	0.000190402	-12.3587	0.00658793	1.18175	down
meta_3053	Cynaropicrin	1.03938e-05	1.7204e-05	1.26647e-05	1.5343e-05	2.08621e-05	2.06161e-05	0	1.36542e-08	0	0	0	6.44719e-09	1.61806e-05	3.35023e-09	0.000207052	-12.2377	0.000231883	1.37318	down
meta_1322	3,4-Dihydroxyphenylacetaldehyde	4.43262e-06	9.38634e-06	5.02514e-06	3.72456e-06	1.98086e-06	4.75419e-06	0	0	0	2.37397e-09	4.64039e-09	0	4.88395e-06	1.16906e-09	0.000239368	-12.0285	0.00463385	1.21943	down
meta_877	Withaperuvin H	0.000176983	0.000239199	0.00010417	0.000152855	0.000167681	0.000182762	0	2.22183e-07	2.10413e-08	4.29546e-08	0	1.60709e-08	0.000170608	5.0375e-08	0.000295267	-11.7257	0.000216397	1.37539	down
meta_2411	N2,N2-Dimethylguanosine	0.000526337	0.00130319	0.000478699	0.000905202	0.00130423	0.00136328	5.32778e-09	1.62325e-07	7.38044e-07	1.16056e-07	3.27533e-07	6.48505e-07	0.000980156	3.32965e-07	0.000339706	-11.5234	0.00194632	1.28206	down
meta_354	Asparaginyl-Proline	1.14706e-05	1.5893e-05	1.0737e-05	7.15732e-06	5.03346e-06	3.04836e-06	9.34782e-10	0	0	0	1.11647e-08	7.64155e-09	8.88995e-06	3.29017e-09	0.0003701	-11.3998	0.00574775	1.19436	down
meta_619	19-Hydroxycinnzeylanol 19-glucoside	2.51091e-05	5.28825e-05	2.47035e-05	2.27237e-05	2.51442e-05	1.75367e-05	0	0	0	0	6.44653e-08	0	2.80166e-05	1.07442e-08	0.000383494	-11.3485	0.00276111	1.25768	down
meta_1670	Glabrin D	3.08382e-06	6.60078e-06	1.11405e-05	3.22924e-06	1.19112e-05	3.07754e-06	0	5.80261e-09	9.33047e-09	0	0	0	6.50718e-06	2.52218e-09	0.0003876	-11.3331	0.0118023	1.11404	down
meta_2541	N-Nitrosoproline	1.00252e-05	2.20719e-05	1.82166e-05	1.04963e-05	2.41845e-05	1.09719e-05	6.73772e-10	3.21545e-09	8.81228e-09	1.08471e-08	1.76563e-11	2.13481e-08	1.59944e-05	7.48572e-09	0.000468022	-11.0611	0.00160369	1.28755	down
meta_1817	(4beta,5beta,6beta,14beta,15alpha,20S,22R)-5,6-Epoxy-4,14,15-trihydroxy-1-oxowitha-2,24-dienolide	0.000269697	0.000380608	0.000141911	0.000234772	0.000245809	0.000282522	2.59473e-08	2.03194e-07	1.67674e-07	4.59353e-08	1.33997e-07	1.82561e-07	0.00025922	1.26551e-07	0.000488201	-11.0002	0.000438113	1.35322	down
meta_135	Mitiglinide	1.11029e-05	5.45048e-06	1.77411e-05	5.35143e-06	1.59501e-05	8.98813e-06	0	0	3.15776e-08	0	0	0	1.0764e-05	5.26293e-09	0.000488937	-10.9981	0.00394618	1.21437	down
meta_651	Quinquenoside II	3.47746e-05	5.88187e-05	3.5475e-05	2.74332e-05	4.47834e-05	3.30434e-05	0	0	1.25607e-07	0	0	0	3.90547e-05	2.09345e-08	0.000536031	-10.8654	0.000361054	1.35775	down
meta_2859	N-Acetyllactosamine	5.02269e-06	6.68919e-06	3.857e-06	4.70238e-06	5.8253e-06	5.12476e-06	0	1.83688e-08	0	0	0	0	5.20356e-06	3.06147e-09	0.000588341	-10.7311	4.54949e-05	1.40758	down
meta_2584	Oleoside 11-methyl ester	3.61438e-05	3.38412e-05	4.18201e-05	3.19906e-05	3.5903e-05	3.42498e-05	0	0	1.3014e-07	0	0	0	3.56581e-05	2.169e-08	0.000608278	-10.683	1.61017e-06	1.43312	down
meta_3037	Calendulaglycoside A	3.86326e-05	5.99359e-05	3.53374e-05	3.10021e-05	4.28627e-05	3.93258e-05	0	0	1.57532e-07	0	0	0	4.11828e-05	2.62553e-08	0.00063753	-10.6152	0.000166174	1.38156	down
meta_2045	Chinenoside II	4.16385e-05	6.15482e-05	2.89934e-05	4.08342e-05	4.30475e-05	2.80563e-05	0	5.60678e-08	8.53028e-08	4.70741e-09	0	1.35528e-08	4.06864e-05	2.66051e-08	0.000653908	-10.5786	0.000439418	1.35221	down
meta_2847	Cuminaldehyde	1.4594e-05	2.16877e-05	1.16008e-05	2.69786e-05	3.3356e-05	5.86392e-05	0	0	5.1416e-08	0	0	7.63578e-08	2.78094e-05	2.12956e-08	0.000765772	-10.3508	0.0104502	1.13767	down
meta_2431	1alpha,3beta,22R-Trihydroxyergosta-5,24E-dien-26-oic acid 3-O-b-D-glucoside 26-O-[b-D-glucosyl-(1->4)-b-D-glucosyl-(1->2)-6-acetyl-b-D-glucosyl] ester	3.21065e-05	8.97104e-05	3.39899e-05	2.68963e-05	4.90803e-05	3.16726e-05	0	2.0337e-07	0	1.46386e-09	0	0	4.39093e-05	3.4139e-08	0.000777489	-10.3289	0.00616613	1.19223	down
meta_704	Coproporphyrinogen III	0.00869221	0.00924295	0.0039839	0.00981868	0.0109054	0.0104507	5.04623e-06	7.50961e-06	1.18009e-05	9.2036e-06	1.06854e-05	1.37665e-05	0.00884898	9.66871e-06	0.00109264	-9.83797	0.00034779	1.35941	down
meta_682	S-(11-hydroxy-9-deoxy-delta12-PGD2)-glutathione	2.60765e-05	1.58927e-05	1.96033e-05	3.02482e-05	1.97082e-05	2.57169e-05	0	9.11179e-09	0	1.56413e-07	0	0	2.28743e-05	2.75875e-08	0.00120605	-9.69549	0.000135369	1.38431	down
meta_2936	Oleragenoside	5.97988e-06	1.3316e-05	1.07301e-05	4.03871e-06	9.52957e-06	3.70207e-06	3.12624e-08	3.56633e-08	2.87001e-09	0	2.60032e-11	0	7.88271e-06	1.16369e-08	0.00147626	-9.40384	0.00432829	1.21787	down
meta_773	(-)-Matairesinol 4'-[apiosyl-(1->2)-glucoside]	0.00163955	0.00701613	0.00194294	0.00147279	0.00188335	0.00190183	7.29449e-07	3.30028e-06	5.37263e-06	4.44466e-06	1.33463e-06	8.32219e-06	0.00264276	3.91731e-06	0.00148228	-9.39797	0.0298878	1.00623	down
meta_1521	Trigoneoside XIb	2.73633e-05	3.44194e-05	2.67196e-05	3.23761e-05	3.9216e-05	2.51557e-05	0	0	0	2.88961e-07	0	0	3.0875e-05	4.81601e-08	0.00155984	-9.32438	3.39462e-05	1.41066	down
meta_44	Physalin I	5.17327e-05	0.000107769	2.51608e-05	3.85061e-05	6.34729e-05	5.50211e-05	5.40307e-09	9.50036e-08	1.60448e-07	1.11506e-07	4.9995e-08	1.73823e-07	5.69438e-05	9.93631e-08	0.00174493	-9.16261	0.00440246	1.22165	down
meta_2714	Hyperin 2''-[glucosyl-(1->3)-rhamnoside] 6''-rhamnoside	2.42167e-05	6.33182e-05	1.77007e-05	2.55047e-05	3.43539e-05	3.77089e-05	0	0	0	3.7102e-07	0	0	3.38005e-05	6.18367e-08	0.00182946	-9.09437	0.00373096	1.23742	down
meta_2043	16-Ketoestradiol	4.10327e-05	0.000125654	4.19047e-05	3.7904e-05	4.92626e-05	4.1319e-05	0	0	0	0	0	6.22521e-07	5.61796e-05	1.03754e-07	0.00184682	-9.08074	0.0102067	1.14359	down
meta_1580	3,4-Dimethyl-5-pentyl-2-furanundecanoic acid	3.67418e-06	3.18528e-06	9.45047e-06	2.77004e-06	2.64719e-06	4.77134e-06	0	0	5.80677e-09	2.54636e-08	2.69957e-09	1.59278e-08	4.41642e-06	8.31629e-09	0.00188304	-9.05272	0.00866065	1.14909	down
meta_1227	(3b,5a,22x,25S)-Furostane-22-methoxy-3,26-diol 3-[rhamnosyl-(1->2)-[glucosyl-(1->3)]-glucoside] 26-glucoside	7.35643e-06	1.64047e-05	7.17699e-06	6.06318e-06	9.16159e-06	4.9564e-06	0	0	4.53425e-08	0	0	5.89279e-08	8.51988e-06	1.73784e-08	0.00203975	-8.93739	0.00387638	1.23108	down
meta_1551	Pectenotoxin 3	1.83414e-05	1.62345e-05	2.38019e-05	3.79085e-05	3.05665e-05	4.21402e-05	0	1.34553e-09	1.42373e-07	1.18047e-07	0	8.5903e-08	2.81655e-05	5.79448e-08	0.0020573	-8.92503	0.00124975	1.30496	down
meta_2000	DG(24:1(15Z)/14:1(9Z)/0:0)	1.93363e-05	6.92035e-05	5.30326e-07	3.53737e-05	8.10043e-05	3.52396e-05	5.15325e-08	1.24425e-07	2.81096e-07	2.73519e-08	9.48969e-09	3.29628e-08	4.01146e-05	8.78096e-08	0.00218897	-8.83553	0.0228085	1.04068	down
meta_2461	Arginyl-Glutamine	5.27884e-05	8.77304e-05	1.97352e-05	6.02267e-05	4.76803e-05	5.78132e-05	0	1.80234e-07	4.3736e-10	0	2.00676e-07	3.3584e-07	5.4329e-05	1.19531e-07	0.00220013	-8.82819	0.00177397	1.28907	down
meta_1836	Lyciumoside IV	0.000303691	0.000326104	0.000222904	0.000236079	0.000134163	0.000208716	0	0	2.30813e-07	1.5585e-06	9.62751e-07	6.08606e-07	0.000238609	5.60111e-07	0.0023474	-8.73472	0.00038603	1.35573	down
meta_1958	Olitorin	5.92416e-06	1.00727e-05	2.79454e-06	4.42504e-06	1.85009e-05	2.27076e-05	0	2.00606e-08	6.98298e-08	0	0	6.97928e-08	1.07375e-05	2.66139e-08	0.00247859	-8.65626	0.0232325	1.03375	down
meta_2318	Madlongiside D	3.75821e-05	5.3346e-05	3.86987e-05	6.12127e-05	3.48594e-05	5.60236e-05	5.20134e-08	2.24206e-08	1.11278e-07	9.99184e-08	9.38353e-08	3.66146e-07	4.69537e-05	1.24269e-07	0.00264662	-8.56163	0.000153125	1.38831	down
meta_2175	2'',3''-Di-O-p-coumaroylafzelin	7.97398e-06	1.69293e-05	2.92804e-05	7.85926e-06	1.20894e-05	8.62623e-06	0	0	0	2.24149e-07	0	0	1.37931e-05	3.73582e-08	0.00270847	-8.5283	0.00995242	1.13684	down
meta_368	MG(0:0/20:0/0:0)	1.55427e-05	5.4552e-06	4.85415e-06	3.43021e-06	7.67609e-06	8.60851e-06	1.28139e-08	1.59748e-08	4.69856e-08	2.56384e-08	1.65216e-08	5.83171e-09	7.59448e-06	2.06277e-08	0.00271614	-8.52423	0.00781104	1.15209	down
meta_1914	D-Urobilinogen	4.91993e-05	0.000115391	6.78525e-05	4.93905e-05	6.95185e-05	6.07526e-05	1.93828e-07	4.16651e-08	5.88514e-07	1.35585e-07	8.97709e-08	7.09325e-08	6.8684e-05	1.86716e-07	0.00271848	-8.52299	0.00101066	1.31775	down
meta_2245	Sandoricin	0.000102097	0.000212621	0.000179765	0.000166579	0.000323843	0.000386659	4.12205e-07	4.89203e-07	6.68528e-07	4.87508e-07	9.76141e-07	8.09637e-07	0.000228594	6.40537e-07	0.00280207	-8.47929	0.00332433	1.24106	down
meta_2788	Guanosine 2',3'-cyclic phosphate	3.64212e-06	8.2977e-06	3.37027e-06	3.01572e-06	4.02305e-06	4.79317e-06	0	7.44963e-09	0	4.75974e-09	0	6.76669e-08	4.52367e-06	1.33127e-08	0.0029429	-8.40855	0.00236263	1.26938	down
meta_802	Tamoxifen-N-glucuronide	0.002511	0.00208447	0.0024951	0.00262964	0.00298033	0.00360016	7.32121e-06	5.19685e-06	9.08164e-06	1.52617e-05	4.98167e-06	6.34973e-06	0.00271678	8.03214e-06	0.00295649	-8.4019	5.22501e-05	1.40267	down
meta_2909	Digoxigenin monodigitoxoside	3.42024e-05	0.000124292	3.38252e-05	2.34221e-05	3.78571e-05	3.60653e-05	1.09431e-07	1.2093e-07	2.75667e-07	9.78602e-08	2.27981e-07	3.11555e-08	4.82774e-05	1.43837e-07	0.00297939	-8.39077	0.0257387	1.02718	down
meta_636	DG(15:0/16:0/0:0)	4.99228e-06	7.81688e-06	1.16056e-05	2.01877e-06	1.87146e-05	7.38884e-06	0	0	0	0	0	1.78541e-07	8.75616e-06	2.97568e-08	0.00339838	-8.20094	0.0144376	1.08798	down
meta_2507	2-({2-[Dimethyl(2-phosphanylethyl)ammonio]ethyl}dimethylammonio)ethyl phosphinite	9.76655e-06	1.60619e-05	1.35614e-05	7.36975e-06	9.83431e-06	3.78221e-06	1.5853e-10	3.1816e-08	2.48566e-08	2.95332e-08	1.19476e-07	5.59105e-10	1.00627e-05	3.43999e-08	0.00341856	-8.1924	0.00244222	1.26098	down
meta_730	Maslinic acid 3-O-b-D-glucoside	5.0747e-06	3.70237e-06	4.76359e-06	1.0788e-05	9.52783e-06	5.5391e-06	0	0	7.13408e-08	0	0	7.0948e-08	6.56593e-06	2.37148e-08	0.0036118	-8.11307	0.00255813	1.25872	down
meta_1195	M-Secociguatoxin 4A	3.34391e-05	0.000124812	3.83131e-05	2.23543e-05	3.87485e-05	3.26349e-05	0	4.98358e-08	2.30672e-07	2.49143e-07	2.43039e-07	2.91946e-07	4.83837e-05	1.77439e-07	0.00366734	-8.09105	0.0263989	1.02307	down
meta_1379	Tuberoside C (Allium tuberosum)	4.80684e-06	1.04533e-05	3.46561e-06	3.46074e-06	5.59673e-06	5.52187e-06	0	0	1.24083e-07	0	0	0	5.55084e-06	2.06805e-08	0.00372566	-8.06829	0.0033257	1.24401	down
meta_658	Melongoside P	2.74969e-05	0.000353091	2.51393e-05	0.000295195	0.000219564	0.000127822	2.36716e-07	1.68868e-06	1.44871e-06	5.80624e-07	0	0	0.000174718	6.59122e-07	0.00377249	-8.05027	0.0268584	1.02689	down
meta_2825	7,8-Dihydrovomifoliol 9-[rhamnosyl-(1->6)-glucoside]	0.0479105	0.0456275	0.054846	0.0467257	0.0516505	0.0496128	0.000105622	0.000190709	0.000184658	0.000260539	0.000277783	0.000110385	0.0493955	0.000188283	0.00381174	-8.03533	3.4122e-07	1.43867	down
meta_330	Lyciumin A	7.64981e-06	2.07963e-05	9.38857e-06	1.12036e-05	1.05072e-05	7.80262e-06	7.41728e-09	7.19578e-08	4.18956e-08	9.6569e-08	6.39605e-09	3.53368e-08	1.12247e-05	4.32621e-08	0.0038542	-8.01935	0.00252571	1.26664	down
meta_813	Dehydroisocoproporphyrinogen	9.59049e-05	0.000189868	7.37714e-05	7.00771e-05	7.21926e-05	8.79327e-05	2.85466e-07	9.55219e-08	1.2872e-07	1.25566e-06	3.12531e-07	2.07801e-07	9.82912e-05	3.80949e-07	0.00387572	-8.01132	0.00342507	1.24234	down
meta_1305	Oxandrolone	7.57244e-06	1.76041e-05	1.0439e-05	1.65973e-05	1.40632e-05	1.17727e-05	0	1.06712e-07	1.97622e-07	0	0	0	1.30081e-05	5.07224e-08	0.00389928	-8.00257	0.000408873	1.35929	down
meta_2886	4-beta-Hydroxymethyl-4-alpha-methyl-5-alpha-cholest-7-en-3-beta-ol	3.31228e-05	4.29382e-05	0.00015032	5.47445e-05	0.000102545	9.00417e-05	1.66533e-07	1.41276e-07	7.78466e-07	3.21758e-07	1.51314e-07	4.50501e-07	7.89521e-05	3.34975e-07	0.00424276	-7.88078	0.0072933	1.16664	down
meta_1072	CE(5:0)	6.83611e-05	0.000125541	1.8631e-05	6.98152e-07	8.72641e-05	6.05775e-05	9.4319e-08	9.2791e-08	1.14259e-06	1.87662e-07	1.31887e-08	2.40196e-09	6.01789e-05	2.55492e-07	0.00424554	-7.87984	0.0232508	1.03295	down
meta_3002	4-Hydroxydebrisoquine	6.41065e-06	3.99302e-06	3.89532e-06	3.8528e-07	3.39923e-06	2.95452e-07	3.2955e-09	5.97597e-09	2.43825e-08	3.63426e-08	0	1.4929e-08	3.06316e-06	1.41543e-08	0.00462081	-7.75764	0.02474	1.01142	down
meta_2258	D-Erythroascorbic acid 1'-a-D-xylopyranoside	6.69988e-05	0.000134233	9.63503e-05	5.75974e-05	3.74802e-05	8.01924e-05	4.39491e-07	5.38704e-07	3.25652e-07	1.88563e-07	4.29642e-07	2.75292e-07	7.88088e-05	3.66224e-07	0.004647	-7.74949	0.00231701	1.27032	down
meta_216	Fenpropimorph	5.54299e-06	2.55537e-05	6.17262e-07	1.49818e-05	2.19431e-05	9.98549e-06	1.99165e-08	6.0594e-08	1.50218e-07	2.70865e-08	4.04659e-08	6.74617e-08	1.31041e-05	6.09572e-08	0.00465178	-7.748	0.0207135	1.05802	down
meta_2464	Benzeneacetamide-4-O-sulphate	5.05636e-06	2.87425e-05	1.04756e-05	5.60755e-06	6.79106e-06	9.39605e-06	0	0	0	0	1.46588e-07	1.69521e-07	1.10115e-05	5.26848e-08	0.00478452	-7.70741	0.0300253	1.00622	down
meta_156	ent-15,16-Epoxy-1(10),13(16),14-halimatrien-19-oic acid	9.50521e-05	0.000110796	4.06515e-05	9.62555e-05	9.28256e-05	7.17466e-05	4.68679e-08	3.02567e-07	7.97948e-07	3.48207e-07	3.85728e-07	7.17196e-07	8.45545e-05	4.33086e-07	0.00512197	-7.60908	0.000418676	1.35347	down
meta_1385	9'-Carboxy-gamma-chromanol	1.35152e-06	4.99048e-06	7.90443e-06	7.96081e-06	1.46625e-05	9.16046e-06	5.84601e-09	2.47383e-07	0	0	0	0	7.6717e-06	4.22048e-08	0.00550136	-7.506	0.00836941	1.15676	down
meta_3131	Angiotensin IV	3.96902e-05	3.42639e-05	4.2865e-05	3.57631e-05	3.66602e-05	3.62464e-05	0	0	0	1.27071e-06	0	0	3.75815e-05	2.11785e-07	0.00563534	-7.47128	5.32089e-07	1.43489	down
meta_2684	Asparaginyl-Cysteine	4.23698e-06	1.32217e-05	7.41226e-06	5.44675e-06	7.19192e-06	7.0969e-06	1.34888e-07	0	1.19647e-07	0	0	0	7.43442e-06	4.24226e-08	0.00570624	-7.45324	0.00205709	1.27919	down
meta_632	beta-D-Glucosyloxydestruxin B	1.45e-05	1.88862e-05	2.31628e-05	1.13993e-05	1.45291e-05	1.05045e-05	1.48798e-08	1.58005e-07	1.77285e-07	1.38748e-07	4.21555e-08	0	1.5497e-05	8.85122e-08	0.00571156	-7.4519	0.000519418	1.3407	down
meta_787	Deoxyuridine	3.36407e-06	8.34991e-06	3.91733e-06	2.84656e-06	5.42222e-06	3.10426e-06	5.53162e-11	1.80283e-08	0	9.17117e-08	3.68426e-08	1.15593e-08	4.50073e-06	2.63662e-08	0.00585821	-7.41532	0.00338721	1.24103	down
meta_3028	Isocolumbin	0.000113409	0.000105995	0.0001324	0.000106168	0.000112439	0.000115461	2.14564e-07	3.6183e-07	9.53094e-07	1.15152e-06	1.07582e-06	4.72538e-07	0.000114312	7.04895e-07	0.00616641	-7.34135	9.22431e-07	1.43566	down
meta_677	3-O-Acetylepisamarcandin	0.000329082	0.000454584	0.000184775	0.00028807	0.000309718	0.000296505	1.93062e-06	2.84284e-06	8.72705e-07	1.90618e-06	3.29701e-06	1.20278e-06	0.000310456	2.00869e-06	0.00647013	-7.27199	0.00032967	1.36248	down
meta_448	Isoleucyl-Histidine	5.91515e-06	7.64259e-06	1.56046e-05	7.64895e-06	1.25806e-05	4.44183e-06	2.0107e-08	8.90409e-08	2.13084e-07	3.57238e-08	3.20705e-10	0	8.97228e-06	5.97127e-08	0.00665524	-7.23129	0.00365783	1.22679	down
meta_2078	Oenanthoside A	8.51187e-06	8.563e-06	1.11173e-05	9.11718e-06	9.3171e-06	1.26605e-05	3.42349e-10	1.36365e-07	9.61786e-08	1.20656e-10	2.15497e-08	1.60409e-07	9.88117e-06	6.91609e-08	0.00699926	-7.15858	2.76732e-05	1.4127	down
meta_2780	3-Hydroxy-6,8-dimethoxy-7(11)-eremophilen-12,8-olide	4.92659e-06	1.6251e-05	4.19451e-06	4.85379e-06	6.77745e-06	5.78575e-06	1.02067e-12	1.83524e-08	1.09982e-08	3.22544e-08	1.88379e-07	6.00249e-08	7.13152e-06	5.16683e-08	0.00724506	-7.10879	0.0125387	1.12102	down
meta_2149	8-Acetyl-T2 tetrol	1.40643e-05	2.37078e-05	9.36401e-06	1.25788e-05	2.23472e-05	1.69099e-05	0	2.95056e-08	0	6.35292e-10	0	7.1245e-07	1.64953e-05	1.23765e-07	0.00750304	-7.05831	0.000833545	1.32357	down
meta_2218	trans-3-Hydroxycotinine glucuronide	9.42129e-05	9.24957e-05	0.000102246	8.48774e-05	9.36541e-05	9.23253e-05	1.03985e-07	2.14714e-07	8.81172e-07	1.78866e-06	4.03361e-07	8.55155e-07	9.33019e-05	7.07841e-07	0.00758656	-7.04234	1.24068e-07	1.44016	down
meta_1432	Neomycin	9.45716e-05	0.000107156	4.85654e-05	8.88189e-05	8.70473e-05	0.000123181	7.2267e-07	4.89974e-07	7.83739e-07	8.53091e-07	7.13461e-07	9.54864e-07	9.15568e-05	7.52966e-07	0.00822404	-6.92594	0.000299302	1.36547	down
meta_2508	Dehydroxypaxilline	1.74386e-05	2.3325e-05	6.12264e-06	7.42123e-06	1.9015e-05	1.54492e-05	1.80244e-08	1.33489e-09	0	1.09277e-09	6.48649e-07	9.92162e-08	1.47953e-05	1.28053e-07	0.00865498	-6.85225	0.00310893	1.24295	down
meta_1200	Biliverdin	0.00714185	0.0141256	0.00939675	0.00735813	0.00990905	0.00777833	5.11766e-05	6.21921e-05	6.91504e-05	7.43074e-05	0.000148475	9.23441e-05	0.00928495	8.2941e-05	0.00893284	-6.80667	0.000351676	1.36044	down
meta_1972	(E,E)-11,13-Octadecadien-9-ynoic acid	1.12688e-05	2.48551e-05	2.09456e-05	1.04173e-06	4.29141e-05	1.66924e-05	2.77365e-07	2.22621e-07	2.01977e-07	1.39418e-07	1.02576e-07	1.52485e-07	1.96196e-05	1.8274e-07	0.00931417	-6.74636	0.0197898	1.04954	down
meta_1737	Sulfanilamide	1.41731e-06	3.1679e-06	7.54083e-07	3.02628e-06	1.74756e-06	1.60687e-06	0	0	0	1.11139e-07	0	1.82198e-10	1.95333e-06	1.85536e-08	0.00949841	-6.7181	0.0041166	1.23155	down
meta_2306	Carbamazepine-O-quinone	1.05431e-05	2.57742e-05	1.49666e-05	1.02268e-05	2.1964e-05	1.1847e-05	8.08242e-08	5.63407e-08	6.36239e-08	2.13777e-07	1.23023e-07	3.68117e-07	1.58869e-05	1.50951e-07	0.00950157	-6.71762	0.00196717	1.27743	down
meta_2601	1-Arachidonoylglycerophosphoinositol	1.00026e-05	1.4847e-05	8.15202e-06	1.21263e-05	1.93829e-05	8.00607e-06	6.11058e-08	1.00039e-07	1.98699e-07	3.04601e-07	4.11137e-08	2.29447e-09	1.20862e-05	1.17975e-07	0.00976121	-6.67873	0.0011599	1.30569	down
meta_2853	Sofalcone	0.000256764	0.000635756	0.000313923	0.000286436	0.000382528	0.000370971	1.7741e-06	3.60415e-06	3.91654e-06	3.94276e-06	5.2455e-06	3.45241e-06	0.000374396	3.65591e-06	0.00976481	-6.67819	0.00116991	1.31152	down
meta_178	Canavalioside	0.000140893	0.000165821	7.52133e-05	8.45514e-05	8.50445e-05	5.9556e-05	9.61119e-07	1.23984e-06	1.53654e-06	1.95142e-06	0	4.34827e-07	0.000101846	1.02062e-06	0.0100212	-6.6408	0.00195487	1.27583	down
meta_1557	N-3,7-Dimethyl-2,6-octadienylcyclopropylcarboxamide	7.6093e-06	6.44901e-06	2.97725e-06	0	6.60429e-06	4.59756e-06	3.7604e-08	3.29689e-08	1.96019e-07	0	0	2.29056e-08	4.70623e-06	4.82496e-08	0.0102523	-6.60791	0.0100763	1.12814	down
meta_653	Hemorphin-4	0.0198539	0.0282514	0.010717	0.00971002	0.00803738	0.00497211	8.37437e-05	0.000133588	0.000205835	0.000221884	7.22526e-05	0.000128243	0.0135903	0.000140924	0.0103695	-6.59151	0.0130743	1.10962	down
meta_2353	Notoginsenoside G	4.62285e-06	4.60505e-06	8.31228e-06	1.3118e-05	9.32794e-06	8.8489e-06	4.08442e-07	6.84172e-09	7.49519e-08	3.73539e-09	0	2.34074e-08	8.13918e-06	8.62297e-08	0.0105944	-6.56055	0.00164369	1.28893	down
meta_1792	beta-Selinene	0.000124856	0.000129263	3.67989e-05	0	8.49838e-05	7.53712e-05	0	0	4.85222e-06	0	0	1.0052e-09	7.52121e-05	8.08871e-07	0.0107545	-6.53891	0.0150476	1.08487	down
meta_511	Achyranthoside D	2.33223e-05	7.92706e-05	8.09987e-06	2.56908e-05	3.82946e-05	4.18637e-05	4.58302e-08	7.09556e-07	8.6958e-07	1.8859e-07	0	5.81797e-07	3.60903e-05	3.99226e-07	0.0110618	-6.49826	0.0156242	1.09536	down
meta_2809	Asparagoside F	2.05875e-05	2.40821e-05	1.65837e-05	1.48039e-05	1.83267e-05	1.90386e-05	0	2.19651e-07	1.07573e-06	0	0	0	1.89038e-05	2.15898e-07	0.0114209	-6.45218	2.55022e-05	1.41099	down
meta_2960	Cortolone-3-glucuronide	8.73126e-05	0.000165766	9.34034e-05	8.39166e-05	0.000101617	9.85649e-05	0	2.11926e-07	1.31552e-06	1.15555e-06	0	4.6277e-06	0.000105097	1.21845e-06	0.0115936	-6.43053	0.000392054	1.35653	down
meta_2427	Clidinium	8.08578e-06	1.27959e-05	0	1.33776e-05	4.51762e-06	1.02616e-05	7.12247e-10	1.12737e-07	4.10522e-07	0	0	6.69421e-08	8.17307e-06	9.84855e-08	0.01205	-6.37482	0.012163	1.12717	down
meta_3161	(Z)-6-Octadecenoic acid	1.13891e-05	2.95469e-05	8.80889e-06	2.88283e-06	2.90619e-05	1.32637e-05	1.25487e-08	2.23669e-07	1.47536e-08	2.07299e-08	2.72161e-11	8.73418e-07	1.58255e-05	1.90858e-07	0.0120601	-6.37361	0.0176857	1.06955	down
meta_2162	Leukotriene F4	6.50757e-06	1.50894e-05	5.64134e-06	4.05853e-06	6.87686e-06	6.59184e-06	7.98845e-08	1.43759e-07	1.59129e-07	8.32662e-09	0	1.62861e-07	7.46092e-06	9.23267e-08	0.0123747	-6.33646	0.00553782	1.2017	down
meta_849	Glycylserylprolylmethionylphenylalanylvalinamide	7.62725e-06	4.54971e-06	8.97534e-06	1.00934e-05	9.23262e-06	7.9581e-06	1.57177e-07	1.40997e-07	3.17908e-08	4.8701e-08	1.35868e-07	9.12482e-08	8.07274e-06	1.00964e-07	0.0125067	-6.32115	0.000165643	1.37689	down
meta_2335	Ginsenoyne J	2.36247e-05	4.46788e-05	1.93118e-05	9.0348e-06	4.13626e-05	2.29476e-05	6.66734e-08	3.96562e-07	1.40325e-06	1.33085e-07	2.97935e-09	9.59242e-08	2.68267e-05	3.49745e-07	0.0130372	-6.26122	0.00503692	1.20351	down
meta_1735	1-(beta-D-Ribofuranosyl)-1,4-dihydronicotinamide	7.36978e-06	2.10654e-05	1.4007e-05	1.24082e-05	1.45976e-05	9.29606e-06	8.97259e-09	1.40417e-07	1.09764e-09	5.19775e-07	2.76732e-08	3.38953e-07	1.3124e-05	1.72815e-07	0.0131678	-6.24684	0.00115891	1.31074	down
meta_1769	6S,9R-Dihydroxy-4,7E-megastigmadien-3-one 9-[apiosyl-(1->6)-glucoside]	2.65007e-06	1.06895e-05	2.25453e-06	4.02822e-06	5.6715e-06	5.09309e-06	2.45223e-08	3.75213e-09	1.24697e-07	4.91136e-08	1.05798e-07	9.50855e-08	5.06449e-06	6.71615e-08	0.0132613	-6.23664	0.0103113	1.14438	down
meta_59	6-Hydroxyfluvastatin	3.42368e-06	2.5443e-06	4.50053e-07	7.02365e-06	5.4471e-06	3.42826e-06	0	0	0	0	5.80814e-08	2.39378e-07	3.71951e-06	4.95766e-08	0.0133288	-6.22931	0.0110188	1.13	down
meta_85	Epifisetinidol-(4beta->8)-catechin	1.22952e-05	2.74694e-05	1.7216e-05	1.55688e-05	2.05306e-05	1.63511e-05	2.46196e-09	5.87423e-07	3.74466e-07	4.61036e-07	0	4.24538e-08	1.82385e-05	2.4464e-07	0.0134134	-6.22018	0.000383845	1.35754	down
meta_839	Isosakuranin	7.12915e-06	1.11064e-05	2.35691e-06	8.16146e-06	1.68056e-05	6.57926e-06	6.11438e-08	9.14129e-08	1.20774e-07	6.50112e-08	2.7254e-07	8.99973e-08	8.6898e-06	1.16813e-07	0.0134426	-6.21705	0.00767535	1.1655	down
meta_340	Vignatic acid A	0.000129083	0.000297636	0.000128867	0.000120005	0.000136908	0.000142113	1.07777e-06	4.31344e-06	3.56005e-06	1.69857e-06	5.4936e-07	1.67225e-06	0.000159102	2.14524e-06	0.0134834	-6.21267	0.00244503	1.26723	down
meta_850	Celastrol	3.33213e-05	4.10527e-05	2.93421e-05	3.38418e-05	3.92378e-05	4.56128e-05	1.83048e-07	3.46918e-07	3.51295e-07	3.7423e-07	7.4022e-07	1.01184e-06	3.70681e-05	5.01259e-07	0.0135227	-6.20848	2.28658e-05	1.41681	down
meta_1597	Melatonin glucuronide	3.32114e-06	6.69354e-06	5.74325e-06	8.71517e-06	5.42664e-06	4.55134e-06	1.47142e-08	4.57507e-08	4.22674e-09	0	0	4.12333e-07	5.74185e-06	7.9504e-08	0.0138464	-6.17434	0.000635747	1.33915	down
meta_162	Dukunolide C	1.55793e-05	2.45753e-05	1.69505e-05	1.78994e-05	2.37469e-05	2.17278e-05	3.38811e-07	5.83814e-07	0	3.41748e-07	0	4.54512e-07	2.00799e-05	2.86481e-07	0.0142671	-6.13117	4.85728e-05	1.40623	down
meta_2536	(+)-Isoxanthochymol	2.43912e-05	4.20845e-05	5.37235e-06	1.33582e-05	2.87074e-05	1.75049e-05	4.04824e-08	2.53256e-07	1.0676e-06	1.97027e-07	1.74809e-07	1.80101e-07	2.19031e-05	3.1888e-07	0.0145587	-6.10198	0.00920206	1.14927	down
meta_1376	Austalide K	1.09816e-06	2.04301e-06	1.88742e-06	1.72333e-06	1.32303e-06	5.86144e-07	0	0	1.27326e-07	0	0	0	1.44352e-06	2.1221e-08	0.0147009	-6.08795	0.00136397	1.29768	down
meta_238	Vanilloylglycine	4.73898e-06	4.49315e-06	3.40198e-06	2.99949e-06	2.86629e-06	3.477e-06	2.7434e-10	2.33299e-08	1.22976e-07	1.49493e-07	0	3.78052e-08	3.66281e-06	5.56463e-08	0.0151922	-6.04052	8.62846e-05	1.39133	down
meta_1697	Blighinone	5.25348e-06	4.43064e-06	2.9458e-06	1.28013e-05	5.39606e-06	5.78577e-06	1.28779e-07	7.37562e-08	5.02901e-08	8.8092e-08	1.41387e-07	8.50215e-08	6.10218e-06	9.45542e-08	0.0154952	-6.01204	0.00782023	1.17065	down
meta_1849	Lymecycline	1.13346e-05	2.07494e-05	5.82072e-06	1.2629e-05	1.54126e-05	7.36222e-06	6.93265e-07	0	7.22075e-08	0	0	3.90606e-07	1.22181e-05	1.9268e-07	0.01577	-5.98667	0.00289599	1.2525	down
meta_1427	6-Ketoestriol	3.26936e-06	3.19532e-06	3.73213e-06	3.37841e-06	3.50333e-06	2.47282e-06	3.19724e-07	0	0	0	0	0	3.25856e-06	5.32873e-08	0.016353	-5.9343	2.53036e-06	1.42143	down
meta_1077	Citreoviridin C	5.34543e-06	4.94764e-06	1.74594e-05	8.70703e-06	9.4395e-06	5.68765e-06	7.12136e-08	1.15908e-07	4.02029e-07	1.27437e-07	1.12011e-07	1.83366e-08	8.59777e-06	1.41156e-07	0.0164177	-5.9286	0.0071119	1.16879	down
meta_2742	Zanthodioline	0.000672011	0.00224433	0.000867411	0.000857546	0.00100572	0.00112528	2.33487e-06	1.04116e-05	1.90868e-05	1.51669e-05	2.50988e-05	4.0974e-05	0.00112872	1.88455e-05	0.0166964	-5.90432	0.00491526	1.21581	down
meta_2670	Oxyacanthine	0.00263297	0.00810596	0.00303412	0.00198364	0.00436601	0.00279325	2.36826e-05	5.34819e-05	9.76632e-05	5.8773e-05	4.6996e-05	0.000105432	0.00381932	6.43382e-05	0.0168454	-5.8915	0.00931893	1.15106	down
meta_2557	Prolyl-Arginine	4.24461e-06	9.04639e-06	6.08966e-06	4.78912e-06	4.81089e-06	6.40503e-06	1.24576e-07	0	1.47853e-07	2.03331e-07	1.26748e-07	0	5.89762e-06	1.00418e-07	0.0170269	-5.87604	0.000456618	1.35273	down
meta_1099	Olopatadine	1.92733e-06	3.30296e-06	2.09304e-06	7.09658e-06	1.01048e-05	1.76671e-06	2.05279e-08	4.22991e-08	3.97651e-08	1.87258e-07	4.17437e-08	1.18446e-07	4.38191e-06	7.50067e-08	0.0171174	-5.8684	0.0280589	1.00604	down
meta_676	Lucidenolactone	0.000209535	0.000325271	0.00012927	0.000191523	0.000187949	0.000217652	2.81025e-06	3.30215e-06	3.12988e-06	2.92598e-06	3.90567e-06	5.75742e-06	0.0002102	3.63856e-06	0.01731	-5.85225	0.000532597	1.34658	down
meta_2110	(3a,5b)-24-oxo-24-[(2-sulfoethyl)amino]cholan-3-yl-b-D-Glucopyranosiduronic acid	4.4213e-06	1.71876e-06	1.91468e-06	9.11217e-06	1.30522e-05	1.57374e-05	8.07937e-08	7.95306e-08	3.20259e-07	5.68008e-08	1.31554e-07	1.71978e-07	7.65941e-06	1.40153e-07	0.0182981	-5.77216	0.0265061	1.01464	down
meta_1268	QYNAD	8.55743e-05	0.000219437	8.17249e-05	8.06067e-05	0.000120455	0.000116919	5.41756e-07	3.20962e-06	3.57526e-06	1.26203e-06	1.52885e-06	2.96961e-06	0.000117453	2.18119e-06	0.0185707	-5.75082	0.00312202	1.24982	down
meta_1087	Cinnamoside	4.79361e-06	1.15286e-05	3.17048e-06	4.90143e-06	8.86421e-06	5.31931e-06	1.68834e-10	1.54626e-08	1.85484e-07	2.34522e-08	3.90387e-07	1.32745e-07	6.4296e-06	1.24617e-07	0.0193817	-5.68916	0.00427513	1.22304	down
meta_812	Nummularine B	6.43214e-06	6.61889e-06	4.99359e-06	2.99213e-06	6.53631e-06	5.98952e-06	1.47044e-09	0	4.89733e-07	1.33741e-08	0	1.49005e-07	5.59376e-06	1.0893e-07	0.0194736	-5.68234	0.000182938	1.36794	down
meta_1753	Leukotriene C4	9.32423e-06	1.85618e-05	6.97973e-06	1.38196e-05	2.04755e-05	2.14329e-05	2.36844e-07	1.83579e-07	4.3518e-07	1.01118e-07	9.93958e-08	7.60206e-07	1.5099e-05	3.02721e-07	0.0200491	-5.64032	0.00181907	1.28438	down
meta_2370	Kaempferol 3-(2'',3''-diacetyl-4''-p-coumaroylrhamnoside)	1.19609e-05	1.8359e-05	1.25442e-05	1.22862e-05	1.42245e-05	1.11689e-05	0	1.68187e-07	6.81988e-07	0	4.23122e-07	3.50148e-07	1.34239e-05	2.70574e-07	0.0201561	-5.63264	5.61889e-05	1.40279	down
meta_2106	Swertiajaponin	2.03932e-06	7.97131e-06	0	5.63535e-06	5.11816e-06	2.33653e-06	4.19588e-08	2.98991e-07	6.90329e-10	7.60062e-08	0	4.94891e-08	3.85011e-06	7.78559e-08	0.0202217	-5.62795	0.0244574	1.03647	down
meta_1590	6-Methylthiopurine 5'-monophosphate ribonucleotide	8.24486e-06	1.38555e-05	6.28057e-06	1.6361e-05	1.21345e-05	1.20528e-05	0	1.3391e-07	8.298e-07	3.20606e-07	1.85667e-07	0	1.14882e-05	2.44997e-07	0.021326	-5.55124	0.000643368	1.33912	down
meta_1715	Leukotriene D4	3.95614e-05	5.23725e-05	2.20335e-05	2.14954e-05	1.77608e-05	1.19914e-05	7.01196e-07	2.53731e-07	4.33475e-08	1.29121e-07	2.12586e-06	4.1117e-07	2.75358e-05	6.10737e-07	0.0221797	-5.49461	0.00752252	1.1683	down
meta_377	Nonanoylcarnitine	8.59488e-06	1.05584e-05	4.71563e-06	1.16835e-05	1.27706e-05	7.79384e-06	2.50999e-08	2.0732e-07	6.72551e-07	2.695e-07	3.44547e-08	4.48068e-08	9.3528e-06	2.08955e-07	0.0223415	-5.48413	0.00058652	1.33762	down
meta_1863	11'-Carboxy-alpha-tocotrienol	2.56482e-05	1.3322e-05	1.58511e-05	1.65306e-05	1.0591e-05	1.88912e-05	1.5521e-07	3.93489e-07	8.67653e-07	2.57651e-07	1.58973e-07	5.03736e-07	1.68057e-05	3.89452e-07	0.0231738	-5.43136	0.000558355	1.33474	down
meta_1890	Hydroxyprolyl-Lysine	0.00015489	0.000230406	0.000204874	0.000122483	0.000188273	0.000191261	4.81096e-06	1.86368e-06	1.43465e-06	2.87247e-06	8.61512e-06	5.78594e-06	0.000182031	4.23047e-06	0.0232403	-5.42722	8.55113e-05	1.39388	down
meta_2900	Lucernol	1.16904e-05	2.9647e-05	1.60485e-05	1.17038e-05	8.16467e-06	1.51596e-05	1.0718e-07	1.61875e-07	4.95564e-07	5.53398e-07	5.44772e-07	2.86834e-07	1.54023e-05	3.58271e-07	0.0232608	-5.42596	0.0044791	1.22285	down
meta_2365	Asparaginyl-Leucine	0.0113768	0.0106519	0.01554	0.0124446	0.0127295	0.0128205	0.000189759	0.00020646	0.000296158	0.000445552	0.000340408	0.000307459	0.0125939	0.000297633	0.0236331	-5.40305	9.3338e-06	1.42261	down
meta_2007	Alpha-Trisaccharide	0.00461221	0.00458842	0.00423736	0.00369565	0.00397544	0.00354907	5.65771e-05	8.05189e-05	9.29489e-05	0.000146481	0.000109302	0.000117477	0.00410969	0.000100551	0.0244668	-5.35303	3.37401e-06	1.42957	down
meta_1643	Ceforanide	2.43051e-05	8.27645e-06	5.04897e-05	2.55659e-05	6.27457e-05	2.64325e-05	1.27292e-06	1.20202e-06	7.69164e-07	4.8382e-07	3.87231e-07	8.15396e-07	3.29692e-05	8.21759e-07	0.024925	-5.32626	0.0107235	1.12029	down
meta_205	Tafluprost	1.39344e-05	2.09455e-05	6.61351e-06	1.99631e-05	2.67092e-05	2.46204e-05	3.876e-07	5.3909e-07	4.21872e-07	2.7624e-07	6.893e-07	5.17752e-07	1.87977e-05	4.71976e-07	0.0251082	-5.3157	0.00176582	1.28569	down
meta_1860	Notoginsenoside C	4.67451e-06	9.00614e-06	4.39267e-07	1.63838e-06	7.6107e-06	4.3803e-06	1.2316e-07	1.3371e-07	4.25356e-08	0	2.08599e-07	1.99691e-07	4.62488e-06	1.17949e-07	0.0255032	-5.29318	0.0205275	1.05153	down
meta_2073	5b-Cyprinol sulfate	0.000264584	0.000474444	0.000258342	0.000195582	0.000342341	0.000267721	3.11675e-06	1.50101e-05	7.71728e-06	5.65411e-06	5.21219e-06	9.53125e-06	0.000300502	7.70695e-06	0.0256469	-5.28507	0.000707426	1.33111	down
meta_1406	13-HDoHE	1.74076e-05	4.49971e-05	8.78268e-06	3.09197e-05	5.94865e-06	1.41723e-05	7.1664e-07	4.72455e-07	3.64044e-08	4.0109e-08	5.57629e-07	1.32004e-06	2.03714e-05	5.23879e-07	0.0257165	-5.28116	0.0222469	1.05255	down
meta_2650	Cyclocalamin	1.68898e-05	6.9575e-05	1.2313e-05	2.4224e-05	3.75373e-05	2.42612e-05	4.33369e-07	1.11536e-06	5.31462e-07	3.55812e-07	1.31375e-06	1.01008e-06	3.08e-05	7.93306e-07	0.0257567	-5.27891	0.0167657	1.08617	down
meta_1615	Cyclolinopeptide F	7.71193e-05	0.000100732	0.000118765	9.16684e-05	0.000133449	0.000209655	8.88499e-07	3.2993e-06	4.64706e-06	1.07527e-06	8.53414e-07	8.14764e-06	0.000121898	3.15186e-06	0.0258565	-5.27333	0.00163181	1.28657	down
meta_1256	11-Hydroxyprogesterone 11-glucuronide	0.00211814	0.00217213	0.00241149	0.00202577	0.00217505	0.00219681	2.87479e-05	4.2796e-05	5.52311e-05	7.63911e-05	6.75849e-05	6.87095e-05	0.00218323	5.65767e-05	0.0259142	-5.27011	1.06926e-07	1.4407	down
meta_2253	Progoitrin	6.68377e-06	2.19063e-05	1.40582e-05	4.30643e-06	6.24355e-06	6.49262e-06	0	6.82378e-07	3.42471e-07	2.94158e-07	2.13235e-07	2.2035e-08	9.94847e-06	2.59046e-07	0.0260388	-5.26319	0.016987	1.0802	down
meta_2640	Glycyl-Asparagine	2.58995e-05	3.63767e-06	6.93602e-06	1.89624e-05	1.29795e-05	1.41023e-05	6.29382e-07	1.73191e-07	5.97781e-08	3.1692e-07	9.72723e-07	0	1.37529e-05	3.58666e-07	0.0260793	-5.26095	0.00954613	1.13443	down
meta_1951	(3beta,24(241)Z)-24-Ethylidenelanost-9(11)-en-3-ol	6.50676e-06	1.11826e-05	2.43237e-05	9.06696e-06	1.25186e-05	1.20561e-05	1.63999e-07	3.86587e-07	2.9745e-07	2.64203e-07	1.68198e-07	7.15573e-07	1.26091e-05	3.32668e-07	0.0263831	-5.24424	0.00451166	1.21214	down
meta_1611	Cysteine-S-sulfate	4.13041e-05	1.5312e-05	4.30926e-05	4.985e-05	4.32678e-05	4.09276e-05	3.45841e-06	0	3.78126e-07	2.67486e-07	1.25688e-06	8.28417e-07	3.8959e-05	1.03155e-06	0.0264779	-5.23907	0.000538827	1.33337	down
meta_2833	D-Urobilin	0.00198001	0.00309134	0.00210849	0.00215202	0.00253215	0.00201785	3.87998e-05	9.01579e-05	0.000108747	3.84481e-05	3.17828e-05	6.21939e-05	0.00231364	6.16883e-05	0.0266628	-5.22903	4.76036e-05	1.40661	down
meta_212	Chlorin E6	0.0101419	0.00940763	0.00807737	0.00770608	0.00815578	0.00794244	0.000111942	0.000195344	0.000232295	0.000311699	0.000281764	0.000256474	0.00857187	0.000231586	0.027017	-5.20999	4.15738e-06	1.4281	down
meta_1374	17-Hydroxypregnenolone sulfate	5.6827e-05	8.03122e-05	4.04775e-05	4.96897e-05	5.10032e-05	5.659e-05	1.34253e-06	8.3836e-07	1.42908e-06	9.23714e-07	2.72486e-06	1.90929e-06	5.58166e-05	1.52797e-06	0.0273748	-5.19101	0.000173015	1.38128	down
meta_306	1,5-Diferuloylquinic acid	8.74596e-06	1.68233e-05	8.68879e-06	6.30177e-06	6.81413e-06	6.64068e-06	0	7.08433e-07	6.72208e-07	2.708e-08	0	7.51129e-08	9.00245e-06	2.47139e-07	0.0274524	-5.18692	0.00286812	1.25093	down
meta_361	Ganoderic acid alpha	3.34938e-05	3.01565e-05	2.81361e-05	2.55492e-05	1.93522e-05	2.68292e-05	1.35743e-07	8.13608e-07	1.01536e-06	7.58028e-07	4.21028e-07	1.3719e-06	2.72528e-05	7.5261e-07	0.0276159	-5.17836	3.47733e-05	1.40751	down
meta_167	3'-Hydroxyhexobarbital	3.8948e-06	6.48397e-06	4.44826e-06	3.07416e-06	3.11921e-06	6.15303e-06	0	0	2.45073e-07	5.07073e-07	0	0	4.52891e-06	1.25358e-07	0.0276795	-5.17504	0.000676095	1.32817	down
meta_1926	Foetidin	0.000145851	0.00022344	0.00010475	0.000131171	0.00013126	0.000143924	3.80449e-06	2.67681e-06	2.60977e-06	4.47892e-06	6.63479e-06	4.97859e-06	0.000146733	4.19723e-06	0.0286046	-5.12761	0.00033658	1.36247	down
meta_1665	Melleolide B	0.00154044	0.00153025	0.00177424	0.00145682	0.00157779	0.00158817	2.46058e-05	3.18218e-05	4.46979e-05	5.78066e-05	4.73802e-05	6.51728e-05	0.00157795	4.52475e-05	0.0286748	-5.12407	2.28627e-07	1.43882	down
meta_1822	N-Acetylornithine	0.000625741	0.00269699	0.00106027	0.000778603	0.000861474	0.000980214	1.44396e-05	4.22876e-05	2.56339e-05	3.35254e-05	3.59375e-05	4.95277e-05	0.00116721	3.35586e-05	0.028751	-5.12024	0.0150379	1.10036	down
meta_1019	Marmesin rhamnoside	1.48136e-05	1.92391e-05	1.97704e-05	8.38744e-06	1.78148e-05	1.53767e-05	7.22855e-07	5.28128e-07	5.44841e-07	6.19271e-07	1.22247e-07	2.08101e-07	1.59003e-05	4.57574e-07	0.0287776	-5.11891	0.000270767	1.36165	down
meta_3079	Kudzusaponin SA3	2.59264e-05	2.28308e-05	1.42154e-05	2.85063e-05	3.51614e-05	2.76669e-05	0	9.55467e-07	1.7518e-06	7.92025e-07	0	9.59561e-07	2.57179e-05	7.43143e-07	0.028896	-5.11299	0.000292423	1.3595	down
meta_1840	7,8-Dehydro-beta-micropteroxanthin	7.31993e-05	0.00016098	0.000152966	7.7586e-05	8.94957e-05	8.37941e-05	8.10969e-07	1.3999e-06	1.05579e-06	2.26464e-06	6.38109e-06	6.68035e-06	0.000106337	3.09879e-06	0.0291413	-5.10079	0.00137583	1.29799	down
meta_1755	6-Decanolide	1.45497e-05	4.3169e-05	1.69115e-05	1.57851e-05	1.94046e-05	1.66489e-05	5.61463e-09	7.18224e-07	2.81068e-06	2.48e-07	6.77855e-09	4.10778e-08	2.10781e-05	6.38396e-07	0.0302871	-5.04515	0.00580186	1.19599	down
meta_2261	Floxuridine	0.000695102	0.00193113	0.0012475	0.000834922	0.00157614	0.000853568	3.17631e-05	4.01339e-05	3.60996e-05	4.39988e-05	2.85236e-05	4.51927e-05	0.00118973	3.76186e-05	0.0316195	-4.98304	0.00215426	1.27254	down
meta_778	Lyciumoside IX	1.92583e-05	1.57682e-05	1.69712e-05	2.80577e-05	3.00067e-05	1.72193e-05	2.10892e-07	9.49975e-07	9.54732e-07	5.53486e-07	2.94596e-07	1.07114e-06	2.12136e-05	6.7247e-07	0.0317	-4.97937	0.000445992	1.34618	down
meta_2177	TR-Saponin B	2.27236e-05	2.985e-05	4.15395e-05	2.45874e-05	2.98976e-05	2.78406e-05	6.44199e-07	9.59278e-07	1.94646e-06	0	4.60273e-07	1.7397e-06	2.94064e-05	9.58318e-07	0.0325887	-4.93948	0.000116842	1.38391	down
meta_2576	Notoginsenoside T2	0.000117997	0.000172821	4.81797e-05	0.000295694	0.000319876	0.000164669	3.70473e-06	6.68635e-06	1.6846e-05	4.33006e-06	1.58934e-06	3.61832e-06	0.000186539	6.12912e-06	0.032857	-4.92766	0.00808151	1.16337	down
meta_2243	Lucidenic acid K	1.34891e-05	2.47989e-05	4.1395e-06	1.0527e-05	1.57085e-05	1.2337e-05	4.61035e-07	1.36355e-08	1.04435e-07	6.07836e-07	7.1863e-07	7.65584e-07	1.35e-05	4.45193e-07	0.0329772	-4.92239	0.00524899	1.20531	down
meta_2835	Sinigrin	7.16242e-06	2.13354e-05	7.12393e-06	6.71099e-06	1.45664e-05	5.84018e-06	4.2019e-07	3.24585e-07	3.2017e-07	4.73515e-07	4.30407e-07	1.19517e-07	1.04566e-05	3.48064e-07	0.0332867	-4.90891	0.0104159	1.13801	down
meta_1696	Lacto-N-biose I	1.06695e-05	2.40771e-05	1.20102e-05	2.23357e-06	1.6986e-05	5.33056e-06	1.51251e-07	9.64747e-07	3.23399e-07	3.4055e-07	0	5.93732e-07	1.18845e-05	3.95613e-07	0.0332882	-4.90884	0.0161525	1.07984	down
meta_40	5-phosphonooxy-L-lysine	6.13115e-06	1.29736e-05	6.17516e-06	1.95703e-05	1.0954e-05	1.03745e-05	3.81143e-10	5.82252e-07	6.96256e-07	3.02196e-07	6.2394e-07	0	1.10298e-05	3.67504e-07	0.0333192	-4.9075	0.00333465	1.24732	down
meta_2514	Artonin E	1.55591e-05	2.04229e-05	1.22912e-05	1.93955e-05	1.70789e-05	1.48525e-05	1.45654e-07	8.67176e-07	1.53576e-07	1.46907e-06	2.44459e-07	4.73621e-07	1.66e-05	5.58927e-07	0.0336703	-4.89238	3.3829e-05	1.40713	down
meta_694	Kiwiionoside	0.0015153	0.00146802	0.00173746	0.00141502	0.00153403	0.00154962	3.17406e-05	4.31915e-05	5.45183e-05	6.7903e-05	5.75994e-05	6.84652e-05	0.00153658	5.3903e-05	0.0350799	-4.83321	3.39177e-07	1.4378	down
meta_2184	LysoPE(22:6(4Z,7Z,10Z,13Z,16Z,19Z)/0:0)	1.30146e-05	1.47953e-05	4.09346e-05	1.81816e-05	2.29976e-05	1.78955e-05	0	5.16823e-07	2.466e-06	3.32209e-07	0	1.19385e-06	2.13032e-05	7.51479e-07	0.0352754	-4.82519	0.00422717	1.21274	down
meta_3047	dGDP	2.83405e-05	1.44212e-05	3.45873e-05	2.39103e-05	4.97383e-05	3.23374e-05	2.54761e-06	1.13094e-06	1.04649e-06	5.02712e-07	9.62569e-07	3.10043e-07	3.05558e-05	1.08339e-06	0.0354562	-4.81782	0.00165925	1.276	down
meta_817	Mupirocin	0.000262487	0.000477652	0.000300103	0.000298733	0.000491668	0.000325505	1.03977e-05	1.6802e-05	1.91952e-05	8.80309e-06	9.94877e-06	1.44381e-05	0.000359358	1.32641e-05	0.0369107	-4.75982	0.000356644	1.35795	down
meta_1174	Phytol	1.74076e-05	2.79663e-05	2.08911e-05	1.95666e-05	2.26764e-05	1.75436e-05	2.02647e-07	9.15479e-07	1.52361e-06	5.63703e-07	6.33977e-07	8.16489e-07	2.10086e-05	7.75985e-07	0.0369365	-4.75881	5.02459e-05	1.40421	down
meta_3149	Coproporphyrin I	0.000147344	0.00041216	0.000116881	0.000137621	0.000171918	0.000195845	5.61845e-06	1.24251e-05	1.39901e-05	7.45102e-06	2.83504e-08	4.23336e-06	0.000196962	7.29106e-06	0.0370177	-4.75564	0.00793384	1.16952	down
meta_3134	Ciprofloxacin	7.90777e-06	1.31093e-05	6.99862e-06	7.63314e-06	6.47447e-06	5.79778e-06	0	8.63297e-08	1.52893e-07	1.32801e-07	1.00969e-06	4.31954e-07	7.98685e-06	3.02277e-07	0.0378469	-4.72368	0.000725375	1.32631	down
meta_2308	Fosfomycin	9.80173e-07	0	1.47242e-06	1.09502e-06	2.5974e-06	1.1612e-06	2.79437e-08	0	1.6918e-07	6.13147e-09	7.6407e-08	0	1.2177e-06	4.66103e-08	0.0382773	-4.70737	0.0187693	1.0501	down
meta_2150	DL-Homocystine	4.46808e-05	0.000110053	5.71609e-05	6.50645e-05	9.9986e-05	5.86447e-05	1.92682e-06	1.34424e-06	2.12556e-06	4.16313e-06	2.97971e-06	4.29919e-06	7.25984e-05	2.80644e-06	0.0386571	-4.69312	0.00124149	1.30575	down
meta_83	Retinyl beta-glucuronide	0.00219075	0.00513655	0.00516792	0.00221353	0.00152134	0.00271893	7.04051e-05	0.000185698	0.000119353	0.000132181	0.000103627	0.00012338	0.00315817	0.000122441	0.0387695	-4.68893	0.00545218	1.20209	down
meta_735	2,4-Undecadiene-8,10-diynoic acid 2,3-dehydropiperidide	0.000292482	0.000485565	0.000972779	0.000457973	0.000398128	0.000429947	1.29905e-05	2.61387e-05	1.93283e-05	1.80106e-05	1.66718e-05	2.49025e-05	0.000506146	1.96737e-05	0.0388697	-4.68521	0.00408715	1.2224	down
meta_2099	2-Mercaptopropanoic acid	2.8067e-06	4.74862e-07	4.75865e-06	2.98626e-06	4.87561e-06	8.94931e-07	0	0	2.14416e-07	0	0	4.45681e-07	2.7995e-06	1.10016e-07	0.0392985	-4.66938	0.0161489	1.06689	down
meta_269	N1,N12-Diacetylspermine	3.04791e-06	3.40613e-06	3.13998e-06	3.95493e-06	2.40396e-06	3.50151e-06	0	0	0	7.68906e-07	0	0	3.2424e-06	1.28151e-07	0.0395235	-4.66115	1.20049e-06	1.40455	down
meta_2408	Soyasapogenol A	2.21591e-05	1.93878e-05	1.84898e-05	1.52932e-05	6.42542e-05	2.52019e-05	1.28254e-07	1.57954e-06	2.0245e-06	1.60247e-06	1.87598e-07	1.04444e-06	2.74643e-05	1.09446e-06	0.0398504	-4.64926	0.0168183	1.06787	down
meta_1171	Fulvestrant	0.000826094	0.000817088	0.000700513	0.000737271	0.000822279	0.000937965	1.2575e-05	2.69082e-05	4.39137e-05	2.69424e-05	2.97156e-05	5.48997e-05	0.000806868	3.24924e-05	0.0402698	-4.63416	1.70307e-06	1.43196	down
meta_2183	6,7-Dihydro-7-hydroxyciguatoxin	9.46729e-06	8.13033e-06	9.03445e-06	3.90736e-06	1.08254e-05	7.26091e-06	0	6.3429e-07	1.33641e-06	0	0	0	8.1043e-06	3.2845e-07	0.0405279	-4.62494	0.00034969	1.33241	down
meta_1369	Rigin	9.93365e-05	0.000207164	0.000121515	0.000106822	0.000136883	0.000137427	2.97789e-06	4.22618e-06	4.84624e-06	5.51682e-06	7.38494e-06	8.11622e-06	0.000134858	5.51138e-06	0.0408681	-4.61288	0.000431104	1.35398	down
meta_2750	Vitamin K2	1.96607e-05	3.92408e-05	1.32785e-05	2.81033e-06	3.04193e-05	1.71543e-05	1.18437e-07	2.23713e-06	1.36833e-07	2.26917e-07	2.7253e-08	2.31752e-06	2.04273e-05	8.44015e-07	0.0413179	-4.59709	0.0133903	1.10044	down
meta_2231	<i>para</i>-hydroxyatorvastatin	0.000226588	0.000400204	0.000196299	0.000287816	0.00039918	0.000390705	8.09814e-06	1.44057e-05	1.6551e-05	1.32878e-05	9.65897e-06	1.76399e-05	0.000316799	1.32736e-05	0.0418991	-4.57694	0.000474565	1.34972	down
meta_1335	DG(16:0/22:5(7Z,10Z,13Z,16Z,19Z)/0:0)	0.000105108	0.000150329	5.25419e-05	0.000209155	0.00026508	0.000136756	6.34987e-07	3.56297e-06	3.47417e-05	4.80101e-07	1.14252e-07	6.69319e-07	0.000153162	6.70055e-06	0.0437482	-4.51463	0.00458445	1.20214	down
meta_988	Moschamindole	5.63481e-06	1.63916e-05	4.7664e-06	4.47777e-06	7.08583e-06	5.76664e-06	3.78409e-08	5.77947e-07	5.15278e-07	3.67513e-07	1.10332e-07	3.82266e-07	7.35384e-06	3.31863e-07	0.0451278	-4.46984	0.0125179	1.11883	down
meta_2587	(2S,2'S)-Pyrosaccharopine	3.78458e-05	3.34155e-05	4.62956e-05	3.73557e-05	3.79758e-05	3.52803e-05	2.46313e-06	1.76203e-06	1.126e-06	1.20951e-06	1.74983e-06	2.05038e-06	3.80281e-05	1.72681e-06	0.0454088	-4.46088	4.58619e-06	1.42603	down
meta_1798	Lopinavir	8.76154e-06	3.15053e-06	4.79922e-06	1.62481e-05	4.88113e-06	9.70905e-06	0	7.97821e-07	1.25872e-07	8.51309e-07	2.36715e-07	1.6926e-07	7.92494e-06	3.63496e-07	0.0458674	-4.44639	0.0117263	1.121	down
meta_1666	Purine	1.05758e-05	3.22612e-05	1.71664e-05	5.67762e-06	1.35085e-05	1.26792e-05	5.54788e-07	4.94766e-07	3.18368e-07	4.94927e-07	6.98727e-07	1.74556e-06	1.53114e-05	7.17857e-07	0.0468837	-4.41477	0.0111314	1.12984	down
meta_2448	b-Chlorogenin 3-[4''-(2'''-glucosyl-3'''-xylosylglucosyl)galactoside]	3.96317e-05	3.64446e-05	6.94685e-05	8.91004e-05	0.000116693	5.53077e-05	1.01483e-06	4.05807e-06	4.17632e-06	4.69878e-06	1.33564e-06	3.87915e-06	6.77744e-05	3.1938e-06	0.047124	-4.40739	0.00368384	1.22746	down
meta_1230	Buprenorphine glucuronide	5.65149e-05	7.82575e-05	2.57241e-05	6.84771e-05	8.99119e-05	7.31482e-05	3.91055e-06	1.30632e-06	2.04644e-08	0	1.07353e-05	2.7398e-06	6.53389e-05	3.11874e-06	0.0477317	-4.38891	0.000858736	1.31225	down
meta_182	Furohyperforin	1.42738e-05	7.9115e-06	6.11654e-06	1.5429e-05	7.59255e-06	8.9991e-06	1.39711e-07	6.07812e-07	9.82818e-07	2.63679e-07	1.6881e-08	8.74371e-07	1.00537e-05	4.80879e-07	0.0478308	-4.38592	0.00163267	1.28244	down
meta_659	8,12-Epoxy-4(15),7,11-eudesmatrien-1-one	6.0302e-05	0.000121609	0.000150193	6.71923e-05	0.000146469	6.1105e-05	2.01086e-06	4.66966e-06	5.03378e-06	4.12486e-06	3.49382e-06	9.7212e-06	0.000101145	4.84236e-06	0.0478754	-4.38457	0.00274324	1.24915	down
meta_1028	Chalcomoracin	4.58952e-05	8.53148e-05	5.55925e-05	1.34369e-05	3.65777e-05	3.42591e-05	4.72166e-07	1.87705e-06	1.08235e-06	9.75729e-07	3.25299e-06	5.34393e-06	4.51794e-05	2.16737e-06	0.0479725	-4.38165	0.00719053	1.17039	down
meta_443	Tetrahydropteridine	6.11552e-07	0	6.64724e-07	1.33493e-06	8.52169e-07	8.37061e-07	0	0	2.08338e-07	0	0	0	7.1674e-07	3.4723e-08	0.0484457	-4.36749	0.0112838	1.10909	down
meta_2092	Cyclolinopeptide A	2.74522e-05	2.69303e-05	2.40331e-05	2.65377e-05	3.51424e-05	3.02821e-05	4.64918e-07	8.95558e-07	3.32649e-06	9.19852e-07	1.8357e-06	8.64118e-07	2.83963e-05	1.38444e-06	0.0487542	-4.35833	4.64739e-06	1.41943	down
meta_2781	Dihydroergotamine	0.000825142	0.0011735	0.000875031	0.000756046	0.00102075	0.000990145	1.78516e-05	4.01963e-05	6.39712e-05	5.82982e-05	2.75246e-05	6.96736e-05	0.000940102	4.62526e-05	0.0491995	-4.34521	2.26952e-05	1.41324	down
meta_2918	Pyrogallol-2-O-glucuronide	7.03303e-06	1.53463e-05	7.0951e-06	1.42535e-06	9.28881e-06	4.32695e-06	0	1.26058e-06	0	0	0	9.37255e-07	7.41925e-06	3.66306e-07	0.0493724	-4.34015	0.0144332	1.08908	down
meta_101	13'-Hydroxy-gamma-tocopherol	0.000105034	0.000106463	2.58306e-05	8.75056e-07	0.000117592	6.79319e-05	3.92512e-06	1.78378e-06	7.77497e-06	2.23921e-06	3.25198e-06	2.12298e-06	7.06211e-05	3.51634e-06	0.0497916	-4.32795	0.0187955	1.05449	down
meta_463	Hydroxylated lecithin	7.97916e-07	1.01035e-06	0	8.94571e-07	6.64728e-07	1.65271e-07	0	0	1.76721e-07	0	0	0	5.88806e-07	2.94534e-08	0.0500223	-4.32128	0.0201303	1.04689	down
meta_866	Cinchonain Id 7-glucoside	1.52044e-05	2.82401e-05	1.42879e-05	1.94556e-05	2.22552e-05	1.90872e-05	1.30845e-06	7.04153e-07	1.18106e-06	5.80366e-07	5.80395e-07	1.66685e-06	1.97551e-05	1.00355e-06	0.0507994	-4.29905	0.000261535	1.36954	down
meta_1815	Caryoptosidic acid	1.58933e-05	2.14167e-05	1.29276e-05	1.42345e-05	1.67867e-05	1.33462e-05	2.50611e-06	2.31712e-06	0	0	0	0	1.57675e-05	8.03871e-07	0.0509828	-4.29385	2.01404e-05	1.38933	down
meta_2347	9-Carboxymethoxymethylguanine	1.27625e-05	3.00992e-05	1.604e-05	1.6282e-05	1.68456e-05	1.52249e-05	1.3816e-06	7.65157e-07	2.5153e-06	4.64686e-07	3.26131e-09	4.19029e-07	1.78757e-05	9.24839e-07	0.0517373	-4.27265	0.000968387	1.31398	down
meta_923	6-Geranylgeranyl 8'-methyl 6,8'-diapocarotene-6,8'-dioate	4.30348e-05	6.2158e-05	1.76126e-05	8.69258e-05	7.11773e-05	5.24564e-05	2.60592e-06	3.33786e-06	5.81814e-06	2.58073e-06	1.29861e-06	1.66872e-06	5.55608e-05	2.885e-06	0.0519251	-4.26743	0.00294278	1.25253	down
meta_2128	Methyl 7-epi-12-hydroxyjasmonate glucoside	0.00113205	0.00111387	0.00130112	0.00105546	0.00115615	0.00116228	4.7505e-05	4.40681e-05	4.7679e-05	7.23113e-05	7.80935e-05	6.98184e-05	0.00115349	5.99126e-05	0.0519403	-4.267	2.5489e-07	1.43765	down
meta_1556	DG(20:0/0:0/20:2n6)	4.22135e-05	8.45101e-05	3.95414e-05	4.14077e-05	6.8619e-05	4.75744e-05	2.38799e-07	1.01041e-05	6.19377e-06	2.82655e-07	5.75665e-09	3.18581e-07	5.39777e-05	2.85727e-06	0.0529344	-4.23965	0.00078563	1.30816	down
meta_598	Brassica napus non-fluorescent chlorophyll catabolite 3	0.010784	0.0215308	0.00761787	0.00828503	0.00853115	0.0102658	0.000432571	0.000467404	0.000588416	0.000771238	0.000619712	0.000706467	0.0111691	0.000597635	0.0535079	-4.22411	0.004235	1.22582	down
meta_1149	ent-16b,19-Kauranediol 19-acetate	0.0220951	0.037306	0.0357105	0.0242063	0.028773	0.0277314	0.00109543	0.00133442	0.00180809	0.00211556	0.00131454	0.0017908	0.0293037	0.00157647	0.0537978	-4.21631	9.76027e-05	1.39289	down
meta_1886	Corchorosol A	0.000585606	0.000861872	0.000500291	0.000533638	0.000682743	0.000545896	1.69063e-05	7.85562e-05	4.64082e-05	2.54116e-05	1.13307e-05	2.32958e-05	0.000618341	3.36515e-05	0.0544222	-4.19966	9.32493e-05	1.38565	down
meta_1470	Moxifloxacin	0.000354055	0.000460373	0.000328664	0.000362467	0.000407518	0.000328025	1.11119e-05	1.48234e-05	1.18712e-05	2.23302e-05	3.40565e-05	2.9793e-05	0.000373517	2.06644e-05	0.0553238	-4.17596	8.59078e-06	1.42165	down
meta_2223	N-Acetyl-D-glucosaminyldiphosphodolichol	3.74339e-06	1.0415e-05	3.43615e-06	3.36761e-06	1.9257e-06	3.75883e-06	6.14729e-08	4.50686e-07	9.49069e-08	4.20179e-07	9.38845e-09	4.45709e-07	4.44112e-06	2.47057e-07	0.0556295	-4.16801	0.018728	1.06981	down
meta_2604	Linoleoyl ethanolamide	1.02113e-05	6.86897e-06	1.28944e-05	7.61212e-06	1.4446e-05	1.18475e-05	4.03443e-07	3.52728e-07	1.1551e-06	3.52761e-07	1.64304e-07	1.12965e-06	1.06467e-05	5.92998e-07	0.0556977	-4.16624	0.000368566	1.34191	down
meta_2030	(S)-[8]-Gingerol	2.52859e-05	3.49866e-05	4.1013e-05	2.5621e-05	2.8475e-05	2.6288e-05	1.35339e-06	1.06762e-06	1.53791e-06	3.03542e-06	6.79686e-07	2.45341e-06	3.02782e-05	1.68791e-06	0.0557465	-4.16497	9.0279e-05	1.38835	down
meta_139	Yuzu lactone	5.48866e-05	0.000109712	9.02285e-05	5.99635e-05	7.50513e-05	7.27811e-05	2.66546e-06	2.98583e-06	6.27128e-06	6.53133e-06	2.15447e-06	5.38046e-06	7.71039e-05	4.33147e-06	0.0561771	-4.15387	0.000290758	1.36368	down
meta_502	Adrenic acid	2.88901e-05	5.47765e-05	3.26827e-05	1.27198e-05	9.45277e-05	3.5332e-05	0	1.05018e-05	3.8962e-06	2.42172e-07	0	0	4.31548e-05	2.44004e-06	0.0565414	-4.14455	0.0169164	1.06151	down
meta_602	Threoninyl-Serine	2.63641e-06	6.88498e-06	9.63929e-06	7.82611e-06	1.27263e-05	1.07083e-05	3.25934e-07	4.43719e-07	5.61538e-09	1.00795e-06	9.65269e-07	1.32853e-07	8.40357e-06	4.80224e-07	0.0571452	-4.12922	0.00248817	1.25465	down
meta_1642	Rubraflavone B	8.05662e-06	1.19159e-05	1.36986e-05	1.12478e-05	1.4915e-05	4.1068e-06	1.67695e-07	5.25776e-07	1.39677e-06	2.57689e-07	6.55212e-07	6.54515e-07	1.06568e-05	6.0961e-07	0.0572039	-4.12774	0.00151214	1.28551	down
meta_2517	Hesperetin 7-glucoside	1.76332e-05	3.96163e-05	1.3216e-05	2.10204e-05	2.07315e-05	1.86603e-05	9.61986e-07	2.31105e-06	1.58856e-06	1.85782e-06	2.28602e-07	5.85556e-07	2.1813e-05	1.2556e-06	0.0575619	-4.11874	0.00264762	1.25945	down
meta_2084	11-Hydroxyandrosterone	3.62571e-06	2.62278e-06	3.96891e-06	8.13018e-06	6.80516e-06	2.55195e-06	3.07829e-08	5.53943e-07	3.17298e-07	0	2.82786e-07	4.12748e-07	4.61745e-06	2.6626e-07	0.0576638	-4.11619	0.0056683	1.19096	down
meta_388	Ixocarpalactone A	1.26786e-05	2.54737e-05	1.19681e-05	8.65606e-06	1.59814e-05	1.13375e-05	1.71418e-07	6.82056e-07	1.1058e-06	1.11662e-06	6.85467e-07	1.32535e-06	1.43492e-05	8.47786e-07	0.0590824	-4.08113	0.00251928	1.25973	down
meta_1314	Ribose 1-phosphate	4.12373e-05	4.69578e-05	4.47443e-05	2.95098e-05	1.78357e-05	3.67541e-05	2.37896e-07	5.59447e-07	1.05755e-06	2.46511e-06	4.831e-06	3.68844e-06	3.61732e-05	2.13991e-06	0.0591573	-4.0793	0.000512127	1.3347	down
meta_2010	Lysyl-Hydroxyproline	1.05954e-05	1.64813e-05	9.24234e-06	1.21987e-05	1.51663e-05	1.28506e-05	7.18509e-07	1.79819e-07	8.37693e-07	3.2954e-07	1.15562e-06	1.3146e-06	1.27558e-05	7.55963e-07	0.0592643	-4.07669	9.16999e-05	1.39021	down
meta_1843	4-Androstenediol	5.18841e-05	5.10032e-05	0.000169122	9.24014e-06	0.000120887	6.82609e-05	1.37599e-06	2.76807e-06	1.46562e-05	5.67056e-06	4.04715e-07	3.01151e-06	7.83995e-05	4.64784e-06	0.0592841	-4.07621	0.024991	1.01006	down
meta_1220	(+)-7-epi-Syringaresinol 4'-glucoside	2.36659e-05	4.72717e-06	5.00333e-05	1.78366e-05	2.38014e-05	1.51384e-05	7.37626e-07	1.93025e-06	1.9243e-06	1.87384e-06	5.12522e-07	1.07078e-06	2.25338e-05	1.34155e-06	0.0595351	-4.07012	0.0188247	1.05028	down
meta_261	Ganoderol A	2.81221e-05	4.03143e-05	7.847e-05	3.29689e-05	5.5384e-05	5.26118e-05	1.56007e-06	2.30421e-06	4.38354e-06	1.8136e-06	2.63605e-06	4.51637e-06	4.79785e-05	2.86897e-06	0.059797	-4.06378	0.00177758	1.27741	down
meta_2125	Epimetendiol	2.57447e-06	2.38351e-06	5.5671e-06	3.45283e-06	6.98066e-06	1.9252e-06	1.21635e-07	1.7771e-07	2.04232e-07	4.16435e-07	1.08095e-07	3.65775e-07	3.81396e-06	2.32314e-07	0.0609114	-4.03714	0.0073166	1.1612	down
meta_609	Rollinecin A	0.000199916	0.000176909	4.19475e-05	5.83682e-05	0.000268698	0.000141035	0	3.48275e-05	1.68494e-06	1.44949e-05	0	3.78724e-06	0.000147812	9.13243e-06	0.061784	-4.01662	0.010613	1.11243	down
meta_428	Mifepristone	4.23939e-05	5.42668e-05	0.000125874	5.52158e-05	7.53095e-05	4.34768e-05	1.40713e-06	2.96795e-06	3.96686e-06	3.82974e-06	4.30253e-06	8.31806e-06	6.60895e-05	4.13205e-06	0.062522	-3.99949	0.00478707	1.2033	down
meta_3200	Prometryn	9.82576e-05	0.000204417	0.000140351	9.18866e-05	0.000118429	0.000126903	7.0206e-06	6.66603e-06	7.16099e-06	5.33815e-06	7.16047e-06	1.55649e-05	0.000130041	8.15186e-06	0.062687	-3.99569	0.000694775	1.33195	down
meta_1760	2-[(Isopropylthio)methyl]furan	1.38425e-05	3.56641e-05	2.19675e-05	1.64673e-05	2.73006e-05	1.6043e-05	1.13932e-06	1.59577e-06	1.28299e-06	1.62191e-06	1.5677e-06	1.1342e-06	2.18808e-05	1.39032e-06	0.0635403	-3.97618	0.0018099	1.284	down
meta_2944	L-alpha-Amino-5-oxo-2(5H)-isoxazolepropanoic acid	2.81478e-06	1.02765e-05	4.86451e-06	5.13945e-06	8.04246e-06	3.97888e-06	7.85134e-07	6.13288e-07	2.5738e-07	2.95994e-07	3.19064e-07	0	5.85277e-06	3.78477e-07	0.0646663	-3.95084	0.00462346	1.21399	down
meta_2539	Sulfadiazine	3.21582e-06	1.108e-05	5.76054e-06	2.49191e-06	4.42701e-06	5.68031e-06	1.69992e-07	6.08652e-07	1.32895e-06	0	0	8.76801e-09	5.4426e-06	3.52727e-07	0.0648085	-3.94767	0.00895416	1.14444	down
meta_1730	Phomopsin B	4.10629e-06	1.81232e-05	1.69524e-05	4.04012e-06	1.26559e-05	9.05391e-06	0	0	0	1.5189e-07	0	4.07191e-06	1.08219e-05	7.03966e-07	0.0650498	-3.94231	0.00878821	1.12564	down
meta_1764	3,6,7-Trihydroxy-4'-methoxyflavone 7-rhamnoside	3.86127e-06	1.17836e-05	3.27328e-06	6.93022e-06	7.70585e-06	5.11691e-06	5.5714e-07	7.14722e-07	4.58774e-09	5.95174e-07	5.41091e-07	1.07942e-07	6.44519e-06	4.20109e-07	0.0651818	-3.93939	0.00509695	1.20857	down
meta_174	Adenosine diphosphate ribose	9.73629e-06	4.69342e-06	6.46107e-06	5.50677e-06	9.18845e-06	4.69716e-06	1.31746e-06	7.72585e-07	1.88275e-07	1.46294e-07	1.62529e-07	6.67646e-08	6.71386e-06	4.42318e-07	0.0658814	-3.92399	0.000759856	1.29781	down
meta_65	8-Oxohexadecanoic acid	7.39932e-06	8.76486e-06	8.14479e-06	7.91674e-06	6.44497e-06	6.75263e-06	5.63535e-07	2.20282e-07	4.08226e-07	4.73482e-07	6.72248e-07	6.62899e-07	7.57055e-06	5.00112e-07	0.0660602	-3.92008	3.45106e-06	1.42925	down
meta_3203	Icariin	8.32226e-05	0.000234955	7.57711e-05	8.97618e-05	0.000129197	0.000121874	8.8735e-06	6.30552e-06	4.64907e-06	9.0904e-06	1.08051e-05	8.88076e-06	0.000122464	8.10072e-06	0.066148	-3.91816	0.00514403	1.21021	down
meta_2512	3-Methylthiofentanyl	5.68498e-06	6.54358e-06	2.63881e-06	4.0762e-06	2.82965e-06	3.47966e-06	5.01235e-08	3.42404e-08	3.16696e-07	6.68618e-07	0	6.02269e-07	4.20881e-06	2.78658e-07	0.0662082	-3.91685	0.00148383	1.2802	down
meta_297	6''-(4-Carboxy-3-hydroxy-3-methylbutanoyl)hyperin	9.75058e-06	6.46377e-06	6.7336e-06	3.93582e-06	1.19607e-05	5.58601e-06	6.0552e-07	1.06441e-06	2.61137e-07	2.36111e-07	2.37914e-07	5.58699e-07	7.40508e-06	4.93965e-07	0.0667062	-3.90604	0.00207281	1.25594	down
meta_889	Capsicum annuum Fluorescent chlorophyll catabolite	0.00132692	0.00259234	0.00128185	0.00161283	0.00261532	0.0020273	8.95692e-05	0.000106349	0.000159937	0.000113558	0.000122048	0.000187796	0.00190943	0.000129876	0.0680185	-3.87793	0.000754345	1.32914	down
meta_254	Budesonide	0.000323715	0.0011394	0.000909308	0.00042399	0.000204288	0.000469793	2.7095e-05	4.15375e-05	5.01225e-05	4.07159e-05	3.38477e-05	4.34382e-05	0.000578415	3.94595e-05	0.06822	-3.87366	0.015195	1.0973	down
meta_1266	Tavulin	9.08785e-05	8.57036e-05	0.000124818	0.000100072	9.72941e-05	0.000102174	4.97551e-06	4.677e-06	6.5871e-06	8.54863e-06	8.14046e-06	8.54283e-06	0.000100157	6.91192e-06	0.0690111	-3.85703	1.0558e-05	1.4197	down
meta_2630	Isoleucyl-Hydroxyproline	8.33408e-06	6.79571e-06	4.5326e-06	8.85665e-06	7.81281e-06	8.83768e-06	1.45452e-07	4.89633e-07	1.21027e-06	5.21401e-07	4.37251e-07	3.20626e-07	7.52826e-06	5.20773e-07	0.0691757	-3.85359	9.40844e-05	1.38138	down
meta_482	Isopentyl beta-D-glucoside	6.87016e-05	0.00013005	8.08765e-05	6.34872e-05	5.68555e-05	7.94809e-05	2.56566e-06	9.01595e-06	6.21141e-06	7.58e-06	3.18474e-06	4.83477e-06	7.99086e-05	5.56542e-06	0.0696474	-3.84379	0.000904487	1.31998	down
meta_898	DG(15:0/16:1(9Z)/0:0)	0.00242354	0.000957402	0.00203835	0.000318558	0.00216974	0.00155656	3.54267e-08	2.63209e-05	0.000468831	2.03269e-05	1.40477e-05	0.000137356	0.00157736	0.000111153	0.0704678	-3.82689	0.00590867	1.15598	down
meta_2186	Artemoin A	0.00111809	0.000517912	0.000594943	0.000124056	0.00147269	0.000744914	0	1.22308e-05	0.00022002	7.09771e-06	2.03658e-07	9.05122e-05	0.0007621	5.50108e-05	0.0721831	-3.7922	0.0140605	1.07223	down
meta_2622	Laurenobiolide	0.000251892	0.000213243	0.000247897	0.00020337	0.000209218	0.000194673	8.09917e-06	1.28086e-05	1.57253e-05	1.99515e-05	1.97659e-05	1.9371e-05	0.000220049	1.59536e-05	0.0725002	-3.78587	2.5494e-06	1.42601	down
meta_1681	4-(Nitrosoamino)-1-(3-pyridinyl)-1-butanone	4.69068e-06	1.08447e-05	2.22963e-05	2.27745e-05	1.02204e-05	1.13046e-05	6.86446e-07	1.20432e-06	1.43417e-06	9.48371e-07	1.2095e-06	5.57923e-07	1.36885e-05	1.00679e-06	0.0735499	-3.76513	0.00782371	1.16919	down
meta_373	DG(15:0/22:5(7Z,10Z,13Z,16Z,19Z)/0:0)	6.27486e-05	0.000133452	2.25479e-05	5.92662e-05	0.000186429	7.74206e-05	1.53899e-06	3.29488e-06	3.22189e-05	1.84198e-06	4.61317e-07	9.77156e-07	9.03106e-05	6.7222e-06	0.0744342	-3.74789	0.0172783	1.05728	down
meta_2389	1,17-Diamino-4,9,13-triazaheptadecane	1.44694e-05	4.6589e-05	8.44847e-06	1.55723e-05	1.21558e-05	1.41909e-05	3.68963e-06	6.83804e-07	1.33357e-06	5.15372e-07	1.49121e-06	6.29005e-07	1.8571e-05	1.39043e-06	0.0748712	-3.73945	0.0293906	1.00783	down
meta_3108	N-[(4-Hydroxy-3-methoxyphenyl)methyl]octanamide	3.82237e-05	3.82486e-05	3.0527e-05	3.3887e-05	3.38433e-05	2.8745e-05	6.22775e-07	2.75264e-06	3.93399e-06	9.23866e-07	2.13782e-06	5.15627e-06	3.39124e-05	2.58789e-06	0.0763111	-3.71196	4.40335e-07	1.42408	down
meta_3117	Palmidin B	1.91508e-05	4.13229e-05	1.76842e-05	3.1488e-05	3.25916e-05	2.43666e-05	2.52922e-06	3.16156e-06	2.21662e-06	1.27136e-06	2.90658e-06	6.39761e-07	2.77674e-05	2.12085e-06	0.0763793	-3.71067	0.000885061	1.32217	down
meta_1870	Hovenoside G	1.39311e-05	1.82721e-05	1.16929e-05	1.31069e-05	1.217e-05	1.49061e-05	0	3.25408e-06	2.80411e-06	0	0	4.2777e-07	1.40132e-05	1.08099e-06	0.0771411	-3.69636	2.27508e-06	1.39435	down
meta_555	Physapubenolide	0.00312711	0.00762265	0.00355466	0.00342916	0.003114	0.00383014	0.000108008	0.000224871	0.000373656	0.00043264	0.000358531	0.000412834	0.00411295	0.000318423	0.0774196	-3.69116	0.00302757	1.25161	down
meta_738	Stearyl citrate	0.000357163	0.000410917	0.000244653	0.000690104	0.000462789	0.000472278	1.8185e-05	2.81521e-05	3.60131e-05	3.80835e-05	3.01911e-05	5.47168e-05	0.000439651	3.42236e-05	0.0778427	-3.68329	0.00108268	1.31288	down
meta_6	L-Pipecolic acid	5.85354e-05	5.13018e-05	6.20964e-05	7.06893e-05	6.76745e-05	5.93606e-05	3.48048e-06	4.08557e-06	5.4577e-06	4.7632e-06	5.69063e-06	5.57226e-06	6.16097e-05	4.84164e-06	0.0785857	-3.66959	4.38972e-06	1.42752	down
meta_3132	Asparaginyl-Threonine	9.95708e-06	9.93586e-06	8.67054e-06	9.99884e-06	1.39088e-05	1.14265e-05	2.22502e-07	0	2.75353e-07	0	2.96612e-06	1.55766e-06	1.06496e-05	8.3694e-07	0.0785888	-3.66953	2.18663e-06	1.3903	down
meta_1114	Fructose 6-phosphate	7.80755e-05	0.000240611	0.000126819	5.34962e-05	0.000114848	0.000107289	9.90829e-06	9.59918e-06	9.09226e-06	9.70843e-06	1.04929e-05	8.05592e-06	0.00012019	9.47617e-06	0.0788434	-3.66487	0.00858184	1.15966	down
meta_1653	Kaempferol	2.31841e-06	7.1412e-06	2.56903e-06	2.00721e-06	3.45837e-06	2.6425e-06	1.71655e-07	0	7.36555e-07	0	3.41275e-07	3.40675e-07	3.35612e-06	2.65027e-07	0.0789682	-3.66258	0.0104215	1.133	down
meta_2288	Physalolactone	0.000899936	0.00152592	0.00135118	0.00100731	0.00115979	0.00132876	6.17582e-05	7.80273e-05	9.00423e-05	9.01098e-05	9.25388e-05	0.000163852	0.00121215	9.60548e-05	0.0792433	-3.65757	6.40734e-05	1.39795	down
meta_2618	Butyl salicylate	0.000171813	0.000540214	0.000240306	0.000156553	9.19326e-05	0.000229982	1.3356e-05	1.67685e-05	1.88755e-05	2.43149e-05	1.94054e-05	2.14969e-05	0.000238467	1.90362e-05	0.0798274	-3.64697	0.0188954	1.07104	down
meta_132	Ochratoxin A	6.01832e-05	0.000129802	7.47089e-05	6.83052e-05	8.26658e-05	8.56898e-05	5.80928e-06	9.90345e-06	5.33512e-06	8.96081e-06	3.87621e-06	6.20139e-06	8.35591e-05	6.68104e-06	0.0799559	-3.64465	0.000561118	1.34154	down
meta_2709	Prostaglandin A2	1.97048e-06	3.69886e-06	6.21338e-07	3.84609e-06	3.44659e-06	2.70403e-06	4.0082e-08	1.97083e-07	2.81726e-07	1.58172e-07	1.61304e-07	4.69801e-07	2.71457e-06	2.18028e-07	0.0803178	-3.63814	0.00420285	1.22252	down
meta_1461	Hypusine	2.12355e-06	5.61258e-06	6.48971e-06	1.83428e-06	4.72401e-06	3.02197e-06	0	0	8.54917e-07	1.7989e-07	0	8.91937e-07	3.96769e-06	3.21124e-07	0.0809348	-3.6271	0.00490699	1.18644	down
meta_907	Foeniculoside II	6.14657e-05	0.00016204	4.87398e-05	5.69103e-05	7.35137e-05	4.97773e-05	6.42867e-06	6.25744e-06	9.03875e-06	7.17878e-06	2.17781e-06	6.17484e-06	7.54078e-05	6.20938e-06	0.082344	-3.60219	0.0112768	1.13078	down
meta_500	Naematolone	1.93071e-05	4.98983e-05	2.86391e-05	2.6933e-05	3.31105e-05	4.7797e-05	1.42154e-06	2.37038e-06	3.85826e-06	3.30801e-06	2.68471e-06	3.29439e-06	3.42808e-05	2.82288e-06	0.0823458	-3.60216	0.00140176	1.30079	down
meta_259	Corchorusoside E	1.0903e-05	2.12754e-05	1.35274e-05	2.77358e-05	4.09393e-05	1.62158e-05	6.27953e-07	1.79847e-06	2.7506e-06	1.51834e-06	4.59907e-07	3.61371e-06	2.17661e-05	1.79483e-06	0.0824597	-3.60017	0.00686088	1.17301	down
meta_339	Cardanolmonoene	3.21063e-05	4.11237e-05	3.46974e-05	5.39013e-05	5.39519e-05	3.78719e-05	1.15098e-06	2.45151e-06	6.43686e-06	3.09206e-06	2.86486e-06	5.07497e-06	4.22754e-05	3.51187e-06	0.0830713	-3.58951	0.000122557	1.37896	down
meta_2988	PG(16:1(9Z)/20:3(5Z,8Z,11Z))	6.01892e-06	2.50356e-05	1.46019e-06	1.20569e-05	2.217e-05	1.02698e-05	2.43902e-07	1.8666e-06	3.81626e-06	2.6904e-07	1.0357e-08	4.55582e-07	1.28352e-05	1.11029e-06	0.0865034	-3.5311	0.0251821	1.02004	down
meta_1907	3'-Amino-3'-deoxythimidine glucuronide	9.69719e-06	2.80358e-05	1.97973e-05	7.70255e-06	1.41262e-05	1.68633e-05	1.32281e-06	1.07902e-06	3.23828e-06	5.44824e-07	1.20406e-06	9.35707e-07	1.60371e-05	1.38745e-06	0.0865152	-3.5309	0.00438538	1.21525	down
meta_2131	Limocitrin 3-glucoside	3.69071e-05	8.85812e-05	3.97153e-05	4.08559e-05	4.6263e-05	2.95843e-05	6.76804e-06	4.63517e-06	3.76373e-06	2.70234e-06	2.66449e-06	3.96357e-06	4.69845e-05	4.08289e-06	0.0868987	-3.52452	0.00410041	1.22656	down
meta_2485	AzIV	4.02614e-06	1.17657e-05	5.51653e-06	1.02864e-05	1.34761e-05	1.24433e-05	2.03893e-07	3.95038e-07	1.72242e-06	9.47267e-07	0	1.7481e-06	9.5857e-06	8.3612e-07	0.0872257	-3.5191	0.00235401	1.25464	down
meta_1594	E-3174	1.9435e-05	3.51181e-05	1.39996e-05	1.79477e-05	3.13698e-05	1.83945e-05	3.13973e-06	1.79985e-06	2.99604e-06	2.4408e-06	4.28424e-07	1.1162e-06	2.27108e-05	1.98684e-06	0.0874845	-3.51483	0.00170317	1.2798	down
meta_1040	Amphotericin B	2.36125e-05	2.39354e-05	6.66966e-06	3.7563e-05	6.94411e-05	4.67347e-05	4.23836e-06	4.03228e-06	5.35024e-06	6.92454e-07	3.02977e-06	9.31584e-07	3.46594e-05	3.04578e-06	0.0878775	-3.50836	0.0162834	1.0774	down
meta_1279	2-Feruloyl-1,2'-disinapoylgentiobiose	3.15024e-05	8.31338e-05	1.95252e-05	3.07447e-05	4.37193e-05	2.90717e-05	3.64848e-06	2.8038e-06	3.67138e-06	3.97896e-06	2.38316e-06	4.87648e-06	3.96162e-05	3.56038e-06	0.0898717	-3.47599	0.0114272	1.12991	down
meta_2983	N-Desmethylaminopyrine	2.03088e-05	2.18692e-05	3.40667e-05	2.1128e-05	2.46577e-05	2.71811e-05	1.65249e-06	1.20539e-06	1.52655e-06	1.82423e-06	4.15295e-06	3.07705e-06	2.48686e-05	2.23978e-06	0.0900646	-3.4729	7.89746e-05	1.3832	down
meta_2550	N-Methylnicotinamide	3.22947e-06	4.89307e-06	2.59171e-06	4.63766e-06	4.00185e-06	3.48156e-06	8.93271e-08	2.63588e-07	5.94527e-07	4.65834e-07	1.49738e-07	4.98165e-07	3.80589e-06	3.4353e-07	0.0902628	-3.46973	0.000126365	1.37672	down
meta_2616	Myricetin 3-(6-acetylgalactoside)	1.90195e-06	5.23248e-06	2.57192e-06	8.46132e-07	4.01358e-06	1.45986e-06	5.88089e-08	3.53984e-07	1.75111e-07	4.24884e-07	2.16407e-07	2.53593e-07	2.67099e-06	2.47131e-07	0.0925244	-3.43402	0.0157525	1.08249	down
meta_1621	(5alpha,6beta,14alpha,20R,22R)-5,6,14,20,27-Pentahydroxy-1-oxowith-24-enolide	1.35299e-05	1.97162e-05	2.72458e-05	1.30436e-05	2.27592e-05	1.01434e-05	1.22613e-06	1.47125e-06	1.86659e-06	2.02616e-06	1.53809e-06	1.73665e-06	1.77397e-05	1.64414e-06	0.0926817	-3.43157	0.00184976	1.27487	down
meta_3035	Ginsenoside Rb1	4.87364e-06	9.72263e-07	3.38282e-07	4.38538e-06	5.92803e-06	4.72032e-06	0	1.07139e-06	9.21174e-07	0	0	0	3.53632e-06	3.32094e-07	0.0939094	-3.41259	0.017974	1.04262	down
meta_1310	DG(15:0/22:4(7Z,10Z,13Z,16Z)/0:0)	4.28261e-05	3.44318e-05	6.79726e-06	2.73357e-05	3.27623e-05	2.5092e-05	4.09948e-08	1.46167e-05	5.25902e-09	9.50631e-07	0	3.29814e-07	2.82075e-05	2.65723e-06	0.094203	-3.40808	0.00222982	1.18926	down
meta_1408	Corchorifatty acid F	0.000268962	0.000502679	0.000431944	0.00028381	0.000336364	0.000328105	1.6941e-05	2.93186e-05	4.91751e-05	4.01074e-05	2.39376e-05	4.3641e-05	0.000358644	3.38534e-05	0.0943929	-3.40518	0.000277783	1.36191	down
meta_1499	2',4',6'-Trihydroxydihydrochalcone 2'-glucoside	7.79149e-05	0.000145344	9.29159e-05	7.90042e-05	9.92114e-05	8.98316e-05	5.77979e-06	9.97493e-06	9.53947e-06	1.34659e-05	6.76993e-06	1.04728e-05	9.73703e-05	9.33381e-06	0.0958589	-3.38294	0.000308533	1.36094	down
meta_3114	Taurolithocholic acid 3-sulfate	0.000113211	0.000225159	0.000167721	0.000139564	0.000180459	0.000189226	9.47174e-06	1.31379e-05	1.95471e-05	1.42106e-05	1.90704e-05	2.52292e-05	0.000169223	1.67778e-05	0.0991461	-3.3343	0.000181348	1.37569	down
meta_2317	Rocuronium	5.37017e-05	8.01719e-05	5.63523e-05	5.64139e-05	6.696e-05	5.5234e-05	2.82544e-06	4.7549e-06	9.73324e-06	1.08203e-05	1.94922e-06	6.62045e-06	6.14723e-05	6.11725e-06	0.0995124	-3.32898	1.28061e-05	1.40316	down
meta_2343	Biotinyl-5'-AMP	5.74411e-05	2.9766e-05	5.37934e-05	4.43982e-05	5.92112e-05	3.29009e-05	5.53031e-06	3.77281e-06	4.15105e-06	2.76665e-06	4.65829e-06	6.74078e-06	4.62518e-05	4.60331e-06	0.0995273	-3.32876	0.00044091	1.33665	down
meta_585	Megastigmatrienone	2.12217e-06	4.71186e-06	2.53502e-06	1.15715e-06	2.24006e-06	1.19119e-06	0	6.56651e-07	5.17267e-07	2.20451e-07	0	0	2.32624e-06	2.32395e-07	0.0999015	-3.32335	0.0099715	1.11988	down
meta_420	3-Methyl-5-pentyl-2-furanundecanoic acid	2.13308e-06	4.40621e-06	4.1957e-06	6.63042e-06	5.68699e-06	4.22961e-06	0	6.106e-07	1.27274e-06	2.83942e-07	5.90704e-07	7.0882e-09	4.547e-06	4.60845e-07	0.101351	-3.30256	0.000798287	1.2971	down
meta_2621	Prolyl-Serine	0.000132454	0.000210497	0.000180216	0.000139011	0.0001587	0.000171229	1.86852e-05	1.23013e-05	1.03151e-05	2.04155e-05	2.1831e-05	1.87952e-05	0.000165351	1.70572e-05	0.103157	-3.27708	4.1068e-05	1.40458	down
meta_1625	Cyanidin 3-O-(6''-malonyl-arabinoside)	0.000248899	0.000551523	0.000310359	0.000269228	0.000340929	0.000272792	3.5531e-05	3.71205e-05	4.05211e-05	3.37026e-05	2.72924e-05	3.48283e-05	0.000332288	3.48327e-05	0.104827	-3.25392	0.00128857	1.30498	down
meta_1231	rac-4-Hydroxy-4-O-(beta-D-glucuronide)-all-trans-retinyl acetate	3.24628e-05	3.85691e-05	3.60054e-05	2.66073e-05	3.29916e-05	3.49417e-05	2.10564e-06	4.04491e-06	4.46752e-06	2.31077e-06	2.5907e-06	5.64111e-06	3.35963e-05	3.52678e-06	0.104975	-3.25188	1.91962e-06	1.4217	down
meta_2688	(3b,7b,22x)-Cucurbita-5,24-diene-3,7,23-triol 7-glucoside	0.00144585	0.00318119	0.000840864	0.00221859	0.00249657	0.00178821	9.56022e-05	0.000177321	0.000606272	0.000145454	0.000116936	0.00013104	0.00199521	0.000212104	0.106307	-3.2337	0.0026159	1.24179	down
meta_2931	Sulfolithocholylglycine	1.49385e-05	1.92284e-05	3.14024e-05	2.31591e-05	1.83671e-05	1.72328e-05	4.42436e-07	1.99417e-06	2.90476e-06	3.13026e-06	2.60147e-06	2.31087e-06	2.07214e-05	2.23066e-06	0.10765	-3.21558	0.000498645	1.33573	down
meta_920	LysoPE(15:0/0:0)	2.08797e-06	7.5154e-06	5.11211e-06	4.0371e-06	7.2338e-06	2.19074e-06	2.02012e-07	5.70165e-07	7.85593e-07	5.063e-07	5.51475e-07	4.17943e-07	4.69619e-06	5.05581e-07	0.107658	-3.21547	0.00736536	1.17039	down
meta_274	Resolvin E1	1.86146e-05	6.22648e-06	3.1301e-05	1.69288e-05	2.23625e-05	2.32308e-05	1.08516e-06	1.63609e-06	1.68067e-06	1.47705e-06	3.36851e-06	3.63434e-06	1.97774e-05	2.14697e-06	0.108557	-3.20348	0.00325969	1.22559	down
meta_514	Mubenin B	0.00050232	0.000930466	0.000305386	0.000417668	0.000647913	0.000506525	1.97918e-05	8.43332e-05	0.000204447	2.60282e-05	9.84333e-06	1.62422e-05	0.000551713	6.01143e-05	0.108959	-3.19814	0.00176214	1.24297	down
meta_950	5a-Androst-3-en-17-one	0.0012719	0.00160295	0.0013705	0.00214613	0.00215619	0.00150356	7.91373e-05	0.00016444	0.000276692	0.000220749	0.000149486	0.000205722	0.0016752	0.000182704	0.109064	-3.19675	0.000171266	1.37225	down
meta_1785	6-Hydroxyetodolac	9.77237e-06	8.79729e-06	7.54983e-06	1.60515e-05	1.51613e-05	9.22065e-06	2.95693e-06	5.35988e-07	1.26953e-06	4.61166e-07	5.28133e-08	2.00497e-06	1.10921e-05	1.21357e-06	0.109408	-3.19221	0.000685047	1.30025	down
meta_1467	Mometasone	1.98916e-05	3.0188e-05	1.95334e-05	1.92573e-05	1.86532e-05	2.18738e-05	3.70606e-06	3.10833e-06	2.02217e-06	1.16402e-06	1.70413e-06	2.50802e-06	2.15662e-05	2.36879e-06	0.109838	-3.18655	7.82403e-05	1.38915	down
meta_748	Safflomin A	1.73902e-05	3.80021e-05	2.75635e-05	2.41216e-05	2.64283e-05	2.18556e-05	1.96248e-06	2.27186e-06	2.77918e-06	1.95573e-06	4.0995e-06	4.03373e-06	2.58935e-05	2.85041e-06	0.110082	-3.18335	0.000398813	1.35163	down
meta_815	Androstenol	0.00024352	0.000342978	0.000245814	0.000264237	0.000250329	0.000256424	1.7084e-05	2.47601e-05	3.61325e-05	3.43681e-05	2.44925e-05	4.00404e-05	0.000267217	2.94796e-05	0.110321	-3.18022	1.09238e-05	1.41827	down
meta_2613	DG(24:0/18:3(6Z,9Z,12Z)/0:0)	0.000111691	0.000270805	0.000160257	8.58439e-05	0.000188107	0.000140182	0	5.36114e-05	3.54302e-05	5.66173e-06	4.12392e-06	6.7456e-06	0.000159481	1.75955e-05	0.11033	-3.18011	0.00222031	1.22823	down
meta_1196	3,4-Dicaffeoyl-1,5-quinolactone	8.79577e-06	2.53961e-05	9.42244e-06	8.30592e-06	1.59294e-05	1.19854e-05	6.50534e-07	1.43305e-06	1.15937e-06	2.21876e-06	1.66848e-06	1.72655e-06	1.33058e-05	1.47612e-06	0.110938	-3.17217	0.00679552	1.18028	down
meta_758	(22S)-Acetoxy-3alpha,15alpha-dihydroxylanosta-7,9(11),24-trien-26-oic acid	3.33243e-05	5.08627e-05	5.01198e-05	2.08581e-05	4.43458e-05	3.67002e-05	1.02904e-06	4.80951e-06	9.38601e-06	1.92803e-06	3.71222e-06	5.54939e-06	3.93685e-05	4.40237e-06	0.111825	-3.16069	0.00046047	1.32379	down
meta_2882	Uzarigenin 3-[xylosyl-(1->2)-rhamnoside]	0.000168702	0.000128829	0.000159877	0.000198565	0.000146083	0.000179268	5.96916e-06	1.85963e-05	1.40094e-05	2.99361e-05	2.8842e-05	1.25591e-05	0.000163554	1.83187e-05	0.112004	-3.15838	5.68755e-06	1.40762	down
meta_3039	3,5-Didecanoylpyridine	4.38104e-06	1.15423e-05	8.90207e-06	4.23007e-06	4.11521e-06	5.53353e-06	9.21282e-07	4.71683e-07	1.18182e-06	3.33026e-07	6.71868e-07	7.9025e-07	6.4507e-06	7.28321e-07	0.112906	-3.14681	0.00594603	1.19247	down
meta_3145	1,3-Benzenediol	3.70161e-06	6.04597e-06	8.5676e-06	8.78148e-06	1.10514e-05	7.35659e-06	8.45003e-07	1.72347e-06	1.19393e-06	3.74876e-09	3.77977e-07	1.03384e-06	7.58411e-06	8.62994e-07	0.11379	-3.13556	0.000958999	1.29498	down
meta_344	Flumioxazin	2.18934e-05	2.59812e-05	1.4383e-05	2.46497e-05	1.9503e-05	1.91059e-05	2.57837e-07	2.19743e-06	3.58848e-06	6.32246e-06	1.40878e-06	7.83936e-07	2.09194e-05	2.42649e-06	0.115992	-3.1079	1.71902e-05	1.37456	down
meta_357	DG(15:0/20:2(11Z,14Z)/0:0)	8.80183e-06	1.03277e-05	3.69425e-05	1.63714e-05	1.63669e-05	1.36927e-05	0	9.35703e-06	1.91671e-06	0	5.41092e-07	3.65001e-07	1.70838e-05	2.02997e-06	0.118824	-3.0731	0.0135625	1.05429	down
meta_1324	3,5-Dihydroxy-6,7-methylenedioxyflavanone	1.54119e-05	2.68607e-05	7.64222e-06	2.17726e-05	1.51491e-05	1.25456e-05	1.12289e-06	1.81064e-06	2.42203e-06	3.86501e-06	1.33663e-06	1.31272e-06	1.65637e-05	1.97832e-06	0.119437	-3.06568	0.00308283	1.24225	down
meta_426	3-Mercaptolactate-cysteine disulfide	1.67358e-06	1.70645e-06	2.41224e-06	1.13806e-06	1.25752e-06	1.35819e-06	3.02688e-07	1.28075e-07	1.61721e-07	7.39999e-09	4.04734e-07	1.41399e-07	1.59101e-06	1.91003e-07	0.120052	-3.05827	0.000413235	1.31945	down
meta_918	Lansimide 3	0.000188768	0.000171817	0.000178094	0.000162305	0.000149257	0.000138619	1.48184e-05	1.68332e-05	1.39878e-05	2.08935e-05	2.48274e-05	2.83042e-05	0.00016481	1.99441e-05	0.121013	-3.04677	1.91918e-06	1.42293	down
meta_2754	trans-1,2-Dihydrobenzene-1,2-diol	1.82411e-05	7.64849e-06	7.66588e-06	1.58312e-05	1.81529e-05	1.26628e-05	1.51553e-06	1.02391e-06	2.20605e-06	1.76527e-06	1.4913e-06	1.72391e-06	1.33671e-05	1.621e-06	0.121268	-3.04373	0.00191619	1.26833	down
meta_2637	Ginsenoside Ra2	9.4756e-06	9.16126e-06	5.29019e-06	5.75148e-06	1.69885e-05	7.85335e-06	0	3.67188e-06	2.94605e-06	0	0	0	9.08673e-06	1.10299e-06	0.121385	-3.04234	0.0041784	1.15629	down
meta_2971	Sterebin B	3.58393e-05	3.82899e-05	4.44897e-05	4.41234e-05	5.20743e-05	5.44979e-05	3.66163e-06	3.94647e-06	5.68407e-06	6.49548e-06	5.17262e-06	7.90079e-06	4.48858e-05	5.47684e-06	0.122017	-3.03484	2.72854e-05	1.40415	down
meta_2075	Retapamulin	2.82722e-05	4.99592e-05	3.37188e-05	4.3183e-05	6.98654e-05	5.53878e-05	2.6615e-06	1.12056e-05	1.52649e-05	2.25259e-06	0	3.17734e-06	4.67311e-05	5.76032e-06	0.123265	-3.02016	0.000597316	1.28909	down
meta_818	8-Deoxy-11,13-dihydroxygrosheimin	5.56197e-05	5.51743e-05	4.338e-05	6.55501e-05	0.000115715	6.93713e-05	3.13998e-06	8.27853e-06	1.11405e-05	5.40857e-06	1.04093e-05	1.16062e-05	6.74684e-05	8.33051e-06	0.123473	-3.01774	0.00211576	1.26073	down
meta_2040	3alpha-Acetomethoxy-11alpha-oxo-12-ursen-24-oic acid	0.00256462	0.003682	0.00144279	0.00184313	0.00260918	0.00247457	0.000159073	0.000242184	0.000299145	0.000336003	0.000303185	0.000469351	0.00243605	0.00030149	0.123762	-3.01436	0.000934672	1.31237	down
meta_1235	17-beta-estradiol 3-sulfate-17-(beta-D-glucuronide)	6.93411e-06	8.45471e-06	1.50585e-05	1.74277e-05	1.67702e-05	1.06868e-05	5.56795e-07	1.46561e-06	1.83223e-06	1.49676e-06	1.72416e-06	2.28672e-06	1.25553e-05	1.56038e-06	0.12428	-3.00833	0.00167065	1.27988	down
meta_2016	Glycinoeclepin B	0.00097149	0.00151411	0.00127389	0.00105701	0.00122293	0.00124183	0.000132212	0.000121651	0.000133858	0.000157967	0.00016482	0.000211392	0.00121354	0.00015365	0.126613	-2.9815	2.56691e-05	1.41103	down
meta_816	(S)-2,3-Dihydro-6-hydroxy-5-(hydroxyacetyl)-2-isopropenylbenzofuran	5.99589e-05	0.000117506	7.61006e-05	6.40194e-05	7.36718e-05	9.15419e-05	6.99518e-06	6.27561e-06	1.00864e-05	1.34273e-05	1.10622e-05	1.40613e-05	8.04665e-05	1.0318e-05	0.128227	-2.96322	0.00039735	1.35045	down
meta_1857	Methyl 6-O-galloyl-beta-D-glucopyranoside	4.99448e-06	9.42792e-06	3.47357e-06	6.85824e-06	6.34465e-06	5.77188e-06	1.49657e-06	1.20177e-06	2.51419e-07	6.15352e-07	4.80401e-07	6.86573e-07	6.14512e-06	7.88681e-07	0.128343	-2.96193	0.000931584	1.30332	down
meta_2725	DG(18:3(6Z,9Z,12Z)/20:0/0:0)	2.47386e-05	4.41502e-05	2.37394e-05	2.42873e-05	7.12286e-05	2.95604e-05	1.52915e-07	1.46103e-05	1.29362e-05	2.60359e-08	0	3.03191e-07	3.62841e-05	4.67145e-06	0.128747	-2.95739	0.00740984	1.11622	down
meta_1006	trans-Zeatin-O-glucoside riboside	3.2091e-06	1.15613e-05	8.50235e-06	3.25892e-06	1.12221e-05	2.41476e-06	3.7502e-07	1.27115e-06	1.2014e-06	9.82881e-08	2.13097e-07	2.02811e-06	6.69475e-06	8.6451e-07	0.129133	-2.95308	0.0191723	1.04742	down
meta_855	O-Methylsomniferine	1.23413e-05	2.53446e-05	1.57203e-05	1.20811e-05	2.23371e-05	1.65356e-05	1.52391e-06	2.25707e-06	2.84451e-06	2.13083e-06	1.63987e-06	3.1302e-06	1.73933e-05	2.2544e-06	0.129613	-2.94772	0.00091226	1.31517	down
meta_2827	Abietinal	0.000177935	0.000328956	0.000144797	4.82998e-05	0.000249707	0.00017192	7.2291e-07	4.69135e-05	1.44549e-06	7.74227e-06	2.01939e-05	6.8802e-05	0.000186936	2.43033e-05	0.130009	-2.94332	0.00740531	1.1347	down
meta_2266	N-Heptanoylsolamine	9.52299e-08	2.46036e-06	5.47823e-06	2.82769e-06	2.60018e-06	5.50373e-06	1.63817e-06	4.97453e-07	0	0	0	3.427e-07	3.1609e-06	4.13054e-07	0.130676	-2.93593	0.0206975	1.02167	down
meta_1741	Gypsogenin 3-O-b-D-glucuronide	0.00897114	0.00783531	0.00652387	0.00748519	0.00655552	0.0079979	0.000470855	0.00082102	0.000932442	0.00158033	0.000992987	0.00113457	0.00756149	0.000988701	0.130755	-2.93506	1.7621e-06	1.41771	down
meta_2614	DG(18:0/20:4(8Z,11Z,14Z,17Z)/0:0)	0.000316137	0.000235649	8.75334e-05	0.000230347	0.000154341	0.000199891	1.45148e-06	5.71893e-05	1.33259e-05	3.14771e-05	1.93121e-05	3.78857e-05	0.000203983	2.67736e-05	0.131254	-2.92957	0.00201849	1.2463	down
meta_2921	Valyl-Hydroxyproline	0.000330239	0.000407792	0.000304399	0.00033046	0.000375561	0.000292581	2.91309e-05	3.51891e-05	3.73706e-05	4.99038e-05	5.09618e-05	6.73079e-05	0.000340172	4.49773e-05	0.132219	-2.91899	4.15383e-06	1.41866	down
meta_2832	Histidinyl-Lysine	8.73343e-06	8.61091e-06	8.46379e-06	1.06831e-05	1.37502e-05	8.82374e-06	9.76956e-07	1.00451e-06	1.46644e-06	1.5797e-06	1.11274e-06	1.73647e-06	9.84419e-06	1.3128e-06	0.133358	-2.90662	0.000135843	1.37611	down
meta_2876	DG(20:1(11Z)/20:5(5Z,8Z,11Z,14Z,17Z)/0:0)	0.000103796	0.000397609	5.25751e-05	0.000210182	0.000411191	0.000187324	1.84293e-06	4.21256e-05	0.000136823	6.76181e-07	7.00786e-08	4.31147e-07	0.000227113	3.03282e-05	0.133538	-2.90468	0.0212439	1.0106	down
meta_46	2'',6''-Di-O-acetylononin	1.58305e-05	4.59776e-05	2.12822e-05	2.31593e-05	2.73776e-05	1.85564e-05	3.92517e-06	3.36096e-06	5.66968e-06	3.71106e-06	1.19405e-06	2.50437e-06	2.53639e-05	3.39422e-06	0.13382	-2.90163	0.00398253	1.22421	down
meta_1960	19'-Hexanoyloxymytiloxanthin	0.00010995	0.000210469	0.000148861	0.000305806	0.000233611	0.000183392	1.8303e-05	2.97595e-05	5.64252e-05	2.47534e-05	1.13228e-05	1.89897e-05	0.000198681	2.65922e-05	0.133844	-2.90138	0.00129	1.28742	down
meta_1123	Phytocassane B	1.70997e-05	2.01578e-05	1.21247e-05	2.06123e-05	1.92711e-05	1.7723e-05	8.99254e-07	2.20053e-06	3.22072e-06	2.85649e-06	1.60259e-06	3.56156e-06	1.78314e-05	2.39019e-06	0.134044	-2.89923	2.35839e-05	1.39779	down
meta_1851	2,3-Diaminopropionic acid	1.22479e-06	2.00069e-06	1.44636e-06	1.87208e-06	1.51229e-06	1.13368e-06	9.2841e-08	3.28841e-07	8.9436e-08	1.14146e-07	1.03871e-07	5.04446e-07	1.53165e-06	2.05597e-07	0.134233	-2.89719	4.96362e-05	1.3582	down
meta_3211	1-Palmitoyl Lysophosphatidic Acid	1.78094e-06	3.57635e-06	2.82556e-06	1.54364e-06	3.10682e-06	1.7674e-06	6.02638e-07	1.5966e-07	1.20867e-07	1.49691e-07	4.22361e-07	5.06768e-07	2.43345e-06	3.26997e-07	0.134376	-2.89565	0.00131012	1.27704	down
meta_2824	S-(2,2-Dichloro-1-hydroxy)ethyl glutathione	1.56595e-05	1.07824e-05	4.42797e-05	1.07507e-05	3.24624e-05	1.26699e-05	2.72857e-06	3.12068e-06	2.53351e-06	1.6349e-06	1.08023e-06	5.96071e-06	2.11008e-05	2.8431e-06	0.134739	-2.89176	0.0238336	1.01347	down
meta_3056	CDP-DG(18:0/22:3(10Z,13Z,16Z))	0.000138407	0.000190183	0.00016726	0.000137061	0.000175926	0.000160578	1.20609e-05	2.44266e-05	3.61047e-05	1.7801e-05	7.78664e-06	3.48905e-05	0.000161569	2.21784e-05	0.137269	-2.86492	6.94163e-07	1.41248	down
meta_258	N,N,N-Trimethylethenaminium	1.80442e-05	3.85911e-05	2.17312e-05	1.7177e-05	2.13997e-05	1.85457e-05	2.72826e-06	2.90885e-06	2.66251e-06	4.32651e-06	2.73998e-06	3.40279e-06	2.25815e-05	3.12815e-06	0.138527	-2.85176	0.00191145	1.27921	down
meta_1814	2-beta-hydroxymedroxyprogesterone	3.13152e-05	2.55314e-05	7.71271e-05	2.44687e-05	1.97284e-05	3.15464e-05	3.11659e-06	4.261e-06	5.06137e-06	5.20639e-06	4.94493e-06	7.05769e-06	3.49529e-05	4.94133e-06	0.141371	-2.82244	0.0176097	1.06428	down
meta_1786	Eremopetasitenin A2	1.61477e-05	2.90132e-05	2.74916e-05	3.6053e-05	2.58345e-05	2.17549e-05	2.48687e-06	3.43939e-06	3.09221e-06	3.36057e-06	4.18785e-06	5.56209e-06	2.60492e-05	3.68816e-06	0.141585	-2.82026	0.000386235	1.35204	down
meta_1602	4-Hydroxytamoxifen-N-glucuronide	0.000219094	0.000367517	0.000226102	0.000180373	0.000216421	0.000209958	1.81626e-05	2.45239e-05	4.9457e-05	2.75868e-05	3.39717e-05	5.02869e-05	0.000236577	3.39981e-05	0.143708	-2.79878	0.000516892	1.33288	down
meta_1471	Citreoviridin D	3.0031e-05	4.473e-05	6.36955e-05	3.15135e-05	5.0139e-05	2.50091e-05	1.99869e-06	8.40379e-06	5.65468e-06	5.98197e-06	3.97501e-06	9.29896e-06	4.0853e-05	5.88552e-06	0.144066	-2.7952	0.00181376	1.26282	down
meta_2752	Olitoriusin	8.21697e-06	2.5589e-05	9.87169e-06	3.52394e-05	3.627e-05	1.18232e-05	1.64689e-06	5.11591e-06	3.94653e-06	4.77741e-06	2.02194e-06	8.43044e-07	2.11684e-05	3.05862e-06	0.14449	-2.79096	0.0178708	1.06713	down
meta_2472	DG(14:1(9Z)/22:1(13Z)/0:0)	3.83345e-05	0.000110729	2.27591e-05	3.16939e-05	7.47268e-05	4.7975e-05	1.0619e-05	2.50082e-05	1.16855e-05	1.14449e-07	3.92235e-08	1.79384e-08	5.43697e-05	7.91405e-06	0.14556	-2.78031	0.0164989	1.05106	down
meta_1959	Poppy acid	1.75788e-06	3.74433e-07	5.0674e-07	2.49108e-06	3.02553e-06	2.64887e-06	4.20569e-07	2.34921e-07	2.08722e-07	0	5.57838e-07	1.67586e-07	1.80076e-06	2.64939e-07	0.147127	-2.76487	0.0202766	1.03878	down
meta_2917	Rheidin C	5.11171e-06	1.18838e-05	4.94103e-06	1.83441e-06	7.64262e-06	4.98972e-06	4.03418e-07	1.16674e-06	6.60636e-07	1.00077e-06	7.9115e-07	1.34237e-06	6.06721e-06	8.9418e-07	0.147379	-2.7624	0.0132836	1.10276	down
meta_875	4-Hydroxy-8-methoxy-2H-furo[2,3-h]-1-benzopyran-2-one	1.33171e-05	4.45712e-05	2.33704e-05	9.25584e-06	2.03564e-05	1.83433e-05	2.77905e-06	2.99871e-06	3.95227e-06	3.30021e-06	3.54143e-06	2.54663e-06	2.15357e-05	3.18638e-06	0.147958	-2.75674	0.0149207	1.0972	down
meta_2828	Shoyuflavone B	9.07436e-05	7.75387e-05	0.000102472	5.23623e-05	0.000138266	7.73647e-05	9.01566e-06	1.85509e-05	1.7797e-05	7.81417e-06	2.63101e-06	2.42705e-05	8.97912e-05	1.33465e-05	0.14864	-2.75011	0.000928594	1.28006	down
meta_2028	6-beta-hydroxydexamethasone	0.00015227	0.00021629	0.00011987	0.000139009	0.000139886	0.000156351	1.81744e-05	1.74248e-05	1.63182e-05	2.71643e-05	3.01446e-05	2.81033e-05	0.000153946	2.28883e-05	0.148677	-2.74974	0.000147411	1.37639	down
meta_3070	PA(18:0/18:2(9Z,12Z))	0.00140074	0.00225148	0.000997377	0.0033374	0.00269134	0.0018873	8.55688e-05	0.000363742	0.00114615	0.000124213	7.58014e-05	9.51541e-05	0.00209427	0.000315104	0.15046	-2.73255	0.0023079	1.19828	down
meta_2821	DG(22:4(7Z,10Z,13Z,16Z)/18:2(9Z,12Z)/0:0)	8.68375e-05	0.00020576	3.50532e-05	0.000178399	0.000230731	0.000125712	1.19033e-06	2.4462e-05	0.000102486	1.28492e-06	5.59863e-07	8.98089e-07	0.000143749	2.18135e-05	0.151747	-2.72026	0.00846104	1.08295	down
meta_1204	8-Hydroxypinoresinol 4-glucoside	9.27889e-06	1.91197e-05	5.00531e-06	5.91579e-06	1.16779e-05	5.72357e-06	1.04388e-06	1.92912e-06	1.13719e-06	1.72223e-06	8.66708e-07	1.98021e-06	9.45353e-06	1.44656e-06	0.153018	-2.70823	0.014611	1.09372	down
meta_15	Hypoxanthine	2.50136e-06	4.53559e-06	6.00994e-06	9.81025e-06	6.23565e-06	4.34073e-06	1.43578e-07	1.66552e-06	1.34099e-06	2.82687e-07	7.91175e-07	9.00896e-07	5.57225e-06	8.5414e-07	0.153285	-2.70572	0.00472692	1.19396	down
meta_2167	S-(1,2-Dichlorovinyl)glutathione	2.07532e-05	3.13613e-05	1.80127e-05	2.47816e-05	2.78307e-05	2.14605e-05	7.74163e-06	2.55556e-06	3.25802e-06	1.53918e-06	4.11693e-06	2.92675e-06	2.40333e-05	3.68968e-06	0.153523	-2.70347	4.17301e-05	1.37288	down
meta_3067	S-adenosyl-L-methioninate	2.43549e-05	4.41072e-05	3.04134e-05	2.78101e-05	2.63053e-05	2.28738e-05	1.44019e-06	3.17617e-06	2.78058e-06	3.43345e-06	1.06491e-05	5.92164e-06	2.93108e-05	4.56686e-06	0.155808	-2.68216	0.000202012	1.33069	down
meta_2518	Threoninyl-Lysine	4.25156e-05	7.9085e-05	4.29471e-05	5.28939e-05	4.44797e-05	5.86503e-05	3.219e-06	5.49175e-06	7.72758e-06	8.44319e-06	1.10441e-05	1.4026e-05	5.34286e-05	8.32525e-06	0.15582	-2.68205	0.000343028	1.34194	down
meta_2189	Ponasteroside A	0.000196786	0.000531924	0.000114918	0.000408228	0.000380837	0.000298899	2.42937e-05	5.23771e-05	0.000154789	3.05882e-05	1.16535e-05	2.83243e-05	0.000321932	5.03376e-05	0.156361	-2.67705	0.00553717	1.1627	down
meta_1112	4a-Carboxy-4b-methyl-5a-cholesta-8,24-dien-3b-ol	0.00124132	0.00284719	0.00199001	0.000718425	0.00135513	0.00135386	0.000126953	0.00018229	0.000270073	0.000239924	0.000221111	0.000446504	0.00158432	0.000247809	0.156413	-2.67656	0.00647353	1.1761	down
meta_2491	Tuberoside A (Allium tuberosum)	3.77233e-06	3.22783e-06	1.97271e-06	7.13885e-06	1.13445e-05	6.4708e-06	0	1.22819e-06	2.50959e-06	5.53397e-07	0	1.03094e-06	5.65451e-06	8.87019e-07	0.156869	-2.67236	0.0174595	1.04315	down
meta_452	Cryptochrome	0.0011077	0.000831122	0.00102743	0.00172933	0.00172058	0.001536	0.000122534	0.00016062	0.00023068	0.000247817	0.000213707	0.000273969	0.00132536	0.000208221	0.157106	-2.67019	0.000761129	1.31857	down
meta_1199	Gingerenone B	2.12957e-05	2.72977e-05	2.55848e-05	2.14434e-05	3.93084e-05	1.68669e-05	8.96547e-07	1.74108e-06	4.22437e-06	1.83375e-06	4.47456e-06	1.07203e-05	2.52995e-05	3.98176e-06	0.157385	-2.66763	0.000480555	1.28154	down
meta_3019	Guanosine diphosphate adenosine	2.45131e-05	1.049e-05	4.17804e-05	1.79484e-05	5.75112e-05	2.37299e-05	5.47815e-06	4.77825e-06	3.18954e-06	5.324e-06	4.84589e-06	4.08156e-06	2.93288e-05	4.61623e-06	0.157396	-2.66753	0.0170662	1.06162	down
meta_2553	Methylmalonylcarnitine	2.7625e-05	3.34027e-05	3.49113e-05	2.74479e-05	3.19816e-05	2.83576e-05	2.9679e-06	3.63075e-06	4.67277e-06	5.45805e-06	5.84224e-06	6.405e-06	3.0621e-05	4.82945e-06	0.157717	-2.66459	6.6942e-07	1.42429	down
meta_792	Geijerone	2.13766e-06	3.24253e-06	2.14248e-06	4.67873e-06	3.6675e-06	5.07035e-06	1.67363e-07	3.198e-07	1.67674e-06	2.38543e-08	0	1.12397e-06	3.48988e-06	5.51954e-07	0.158159	-2.66056	0.00101341	1.23731	down
meta_2639	4-(2-Furanylmethylene)-3,4-dihydro-2H-pyrrole	4.47387e-06	9.64919e-06	5.59477e-06	2.9263e-06	4.30484e-06	4.31029e-06	3.82048e-07	6.49467e-07	9.13616e-07	1.26016e-06	8.76381e-07	8.70265e-07	5.20988e-06	8.25322e-07	0.158415	-2.65822	0.00558429	1.19301	down
meta_2160	19-hydroxyprostaglandin H2(1-)	1.20304e-05	1.89043e-05	1.80466e-05	4.86042e-05	1.32505e-05	2.31147e-05	2.39392e-06	2.40913e-06	3.58105e-06	3.50678e-06	4.74326e-06	4.79851e-06	2.23251e-05	3.57211e-06	0.160004	-2.64382	0.0189824	1.07061	down
meta_2770	Melleolide L	1.28289e-05	2.9259e-05	1.14245e-05	1.38326e-05	8.58964e-06	1.09735e-05	1.04443e-06	2.13425e-06	2.57816e-06	2.4082e-06	2.11902e-06	3.65433e-06	1.44847e-05	2.32306e-06	0.160381	-2.64043	0.0101049	1.14085	down
meta_464	2'-Deoxyguanosine 5'-monophosphate	0.000384332	0.000275049	0.000125037	0.000243042	0.000235549	0.000310051	3.46993e-05	3.89365e-05	4.96511e-05	3.95367e-05	4.42173e-05	4.64846e-05	0.000262176	4.22543e-05	0.161167	-2.63337	0.00151677	1.28757	down
meta_1131	Hexanoylglycine	2.30055e-05	3.64641e-05	3.16062e-05	1.52349e-05	2.34768e-05	2.82233e-05	3.06405e-06	3.93739e-06	3.69959e-06	6.35489e-06	4.08727e-06	4.38409e-06	2.63351e-05	4.25455e-06	0.161554	-2.62991	0.000669791	1.32414	down
meta_1056	5-Hydroxy-L-tryptophan	0.000316273	0.000660272	0.000232191	0.000269013	0.000334367	0.000264323	6.83018e-05	5.74963e-05	5.81379e-05	5.92164e-05	3.91309e-05	5.35909e-05	0.000346073	5.5979e-05	0.161755	-2.62812	0.00640671	1.18756	down
meta_3209	Deoxythymidine 5'-diphosphate (dTDP)	1.70919e-05	2.13835e-05	4.15604e-05	2.76952e-05	3.02494e-05	2.43901e-05	4.55428e-06	2.96772e-06	5.3635e-06	6.00839e-06	2.42529e-06	5.08109e-06	2.70618e-05	4.40005e-06	0.162593	-2.62067	0.001081	1.29738	down
meta_2330	20-Hydroxy-3,7,11,15,23-pentaoxolanost-8-en-26-oic acid	0.000256493	0.000186998	0.000333412	0.000274442	0.000326442	0.00034608	2.93565e-05	4.90603e-05	6.68142e-05	4.16274e-05	4.22514e-05	5.43618e-05	0.000287311	4.72453e-05	0.164439	-2.60437	0.000135328	1.36917	down
meta_2863	lysoPC(28:0)	6.38446e-06	2.29921e-05	1.10837e-05	1.18475e-05	2.23655e-05	1.17924e-05	0	1.29525e-05	1.28201e-06	0	0	0	1.4411e-05	2.37242e-06	0.164626	-2.60273	0.00660716	1.06966	down
meta_702	(S)-Boldine	4.22506e-05	5.97599e-05	1.26163e-05	3.56851e-05	2.95375e-05	3.00936e-05	5.60731e-06	2.32637e-06	4.02027e-06	3.79697e-06	1.0699e-05	8.22841e-06	3.49905e-05	5.77971e-06	0.165179	-2.59789	0.00536422	1.18931	down
meta_342	Butyl 3-methylbutanoate	6.08074e-06	8.04683e-06	1.38602e-05	2.11681e-06	6.46787e-06	5.78921e-06	1.0596e-06	7.38751e-07	3.48239e-07	1.10806e-06	2.36713e-06	1.41588e-06	7.06027e-06	1.17294e-06	0.166133	-2.58959	0.0128644	1.0913	down
meta_1474	Physalin E acetate	1.76864e-05	3.90939e-05	1.3088e-05	2.07433e-05	2.51589e-05	1.9426e-05	2.22957e-06	4.63991e-06	1.72065e-06	4.95516e-06	2.33918e-06	6.57967e-06	2.25328e-05	3.74402e-06	0.166159	-2.58936	0.00324278	1.22738	down
meta_2278	(6beta,8betaOH)-6,8-Dihydroxy-7(11)-eremophilen-12,8-olide	5.49891e-05	0.00010593	4.4766e-05	4.42049e-05	5.42529e-05	7.19761e-05	4.98282e-06	2.70884e-05	9.12107e-06	7.12364e-06	5.14216e-06	9.56414e-06	6.26865e-05	1.05037e-05	0.167559	-2.57726	0.00190125	1.2358	down
meta_2479	Oxazepam glucuronide	1.15558e-05	1.00932e-05	1.0558e-05	2.17175e-05	3.81158e-05	2.22817e-05	1.37992e-05	1.31444e-06	1.26039e-06	3.8226e-07	9.6975e-07	1.46034e-06	1.90536e-05	3.19772e-06	0.167827	-2.57495	0.0140433	1.03135	down
meta_780	2-hydroxyflutamide	7.239e-06	1.10959e-05	5.79657e-06	7.88184e-06	4.10357e-06	5.80248e-06	1.09266e-06	2.9176e-07	6.77032e-07	2.43578e-06	1.59697e-06	9.76575e-07	6.98656e-06	1.17846e-06	0.168676	-2.56768	0.00134042	1.26852	down
meta_1489	Pipericine	8.69664e-06	2.14128e-05	9.70697e-06	9.90777e-06	9.82961e-06	8.87955e-06	4.8322e-07	1.56512e-06	3.62647e-06	1.39276e-06	9.15508e-07	3.56221e-06	1.14056e-05	1.92422e-06	0.168709	-2.56739	0.0043633	1.19594	down
meta_1027	Guaidiol	2.89028e-06	3.51487e-07	2.3736e-06	4.72655e-06	2.9604e-06	2.88862e-06	1.66731e-07	1.60559e-06	2.56138e-08	6.20159e-07	1.26041e-08	3.08423e-07	2.69849e-06	4.5652e-07	0.169176	-2.5634	0.00931363	1.07895	down
meta_1738	Nitrofurantoin	1.46696e-06	1.23247e-06	4.60091e-06	1.97656e-06	4.28609e-06	1.62385e-06	6.34509e-07	4.30095e-07	5.45648e-07	0	0	9.5977e-07	2.53114e-06	4.28337e-07	0.169227	-2.56297	0.0175867	1.04017	down
meta_930	Khelmarin D	2.60492e-05	6.27226e-05	2.08975e-05	2.60086e-05	3.63169e-05	1.80501e-05	7.90167e-06	5.00915e-06	4.8269e-06	6.19641e-06	4.01381e-06	4.30931e-06	3.16742e-05	5.37621e-06	0.169735	-2.55865	0.0110311	1.1298	down
meta_2173	5-(3',4',5'-trihydroxyphenyl)-gamma-valerolactone-O-methyl-4'-O-glucuronide	3.16534e-06	4.66322e-06	3.66107e-06	4.98965e-06	3.33205e-06	2.65227e-06	2.91954e-07	1.34175e-06	7.32004e-07	5.9601e-07	9.0036e-07	0	3.74393e-06	6.43681e-07	0.171926	-2.54014	0.000101268	1.336	down
meta_1991	Agavoside A	0.000310432	0.000490543	0.000417056	0.000324869	0.00030944	0.000406961	3.02873e-05	6.08734e-05	8.56664e-05	5.09237e-05	6.43301e-05	0.000101882	0.00037655	6.56604e-05	0.174374	-2.51975	5.5574e-05	1.38049	down
meta_467	Ipomeamaronol	5.67537e-06	7.52602e-06	4.29901e-06	5.7455e-06	6.13118e-06	4.59079e-06	1.26951e-06	9.67999e-07	4.27493e-07	1.12497e-06	1.11229e-06	1.04256e-06	5.66131e-06	9.90802e-07	0.175013	-2.51447	0.000106806	1.37513	down
meta_554	Gancaonin Q	5.93396e-07	5.57471e-06	3.44506e-06	6.1096e-06	2.80626e-06	2.74156e-06	1.95613e-07	1.54409e-07	0	0	9.85739e-07	2.39898e-06	3.5451e-06	6.22457e-07	0.175583	-2.50978	0.0149337	1.04435	down
meta_1669	6-Hydroxydaidzein 4'-glucoside	3.37092e-05	1.57757e-05	2.35832e-05	1.41742e-05	3.26156e-05	1.64524e-05	5.37215e-06	4.87445e-06	3.71911e-06	3.85216e-06	2.56451e-06	3.58198e-06	2.27184e-05	3.99406e-06	0.175807	-2.50793	0.00314116	1.22358	down
meta_1990	3-Methyl-3-butenyl acetate	0.000103937	0.000162891	0.000111531	0.000128577	0.000135482	0.000129044	1.47295e-05	1.7577e-05	1.84926e-05	2.49649e-05	2.46431e-05	3.52688e-05	0.000128577	2.26127e-05	0.175868	-2.50743	1.58375e-05	1.40151	down
meta_1294	Antibiotic X 14889A	0.0134479	0.0138663	0.0120808	0.0175621	0.0181444	0.0162485	0.00149777	0.00206746	0.00272044	0.00314071	0.00292517	0.00382881	0.015225	0.00269673	0.177125	-2.49716	1.87479e-05	1.3988	down
meta_76	Blasticidin S	9.83337e-06	1.1584e-05	1.44577e-05	1.33791e-05	1.90251e-05	6.90233e-06	9.12684e-07	2.07278e-06	2.56858e-06	2.14308e-06	1.56029e-06	4.12131e-06	1.25303e-05	2.22979e-06	0.177952	-2.49044	0.00131245	1.2701	down
meta_611	DG(14:1(9Z)/22:0/0:0)	5.96088e-05	0.000166325	4.00619e-05	7.4145e-05	4.86252e-05	6.27208e-05	3.75146e-09	4.06229e-05	3.86306e-05	1.21225e-06	0	0	7.52477e-05	1.34116e-05	0.178232	-2.48817	0.0202705	1.00718	down
meta_3155	Geldanamycin	0.000350929	0.000425823	0.000332999	0.000193351	0.000365744	0.000427271	3.67936e-05	5.67053e-05	7.23496e-05	5.99784e-05	5.30989e-05	9.5503e-05	0.000349353	6.24048e-05	0.17863	-2.48496	0.000307013	1.3431	down
meta_2625	Glucohesperalin	1.88829e-05	1.39567e-05	2.05355e-05	1.84594e-05	1.79344e-05	1.93771e-05	2.89681e-06	1.79885e-06	3.22327e-06	4.21596e-06	4.54225e-06	2.86018e-06	1.8191e-05	3.25622e-06	0.179002	-2.48195	1.76617e-06	1.41173	down
meta_906	7 alpha-Hydroxy-3-oxo-4-cholestenoate	4.96567e-05	7.51799e-05	7.48082e-05	7.03728e-05	6.37136e-05	7.06822e-05	9.42153e-06	1.04468e-05	1.19948e-05	9.90352e-06	1.26347e-05	1.80898e-05	6.74022e-05	1.20819e-05	0.17925	-2.47995	9.73923e-06	1.41161	down
meta_179	Nb-Tricosanoyltryptamine	5.17061e-06	3.02288e-06	4.35336e-06	5.66478e-06	2.60036e-06	5.27317e-06	5.17959e-08	1.05063e-06	1.79347e-06	4.92613e-07	1.5314e-07	1.13922e-06	4.34753e-06	7.80145e-07	0.179446	-2.47838	0.000366705	1.28395	down
meta_1302	Sagecoumarin	1.24184e-05	1.763e-05	2.35407e-05	5.73899e-06	1.02839e-05	7.40547e-06	1.43683e-06	8.65043e-07	1.08632e-06	1.48862e-06	4.49574e-06	4.56215e-06	1.28362e-05	2.32245e-06	0.180929	-2.4665	0.0108876	1.1001	down
meta_2686	Mequitazine	7.86697e-06	1.7263e-05	5.57218e-06	8.47693e-06	7.46428e-06	9.65898e-06	1.43328e-06	1.215e-06	1.18584e-06	1.59905e-06	1.53778e-06	3.25251e-06	9.38373e-06	1.70391e-06	0.181581	-2.46131	0.00529034	1.19458	down
meta_1071	(S)-Nerolidol 3-O-[a-L-rhamnopyranosyl-(1->2)-b-D-glucopyranoside]	0.000723854	0.00161723	0.000669823	0.000461164	0.000883838	0.000650625	0.000104047	0.000138123	0.000165351	0.000164455	0.000139132	0.000205814	0.000834422	0.00015282	0.183145	-2.44894	0.00917937	1.14852	down
meta_578	8-Hydroxy-14,16-hentriacontanedione	0.000287489	0.000330649	0.000339638	0.000300647	0.000297526	0.000380474	2.74774e-05	6.08452e-05	7.07553e-05	5.72567e-05	4.67274e-05	9.22548e-05	0.000322737	5.92195e-05	0.183491	-2.44622	1.5612e-07	1.41889	down
meta_1037	18-Oxocortisol	2.07622e-06	2.83261e-06	1.89784e-06	4.42976e-06	3.6108e-06	2.93273e-06	1.38467e-07	0	2.47845e-07	0	7.63857e-07	2.1208e-06	2.96333e-06	5.45162e-07	0.18397	-2.44246	0.0008687	1.2089	down
meta_1689	Glucosinalbin 4-(4-acetylrhamnoside)	0.000299962	0.000118577	0.000170647	0.000161031	0.000249706	0.000147515	4.40183e-05	3.33431e-05	3.02069e-05	3.3065e-05	3.27137e-05	3.7956e-05	0.00019124	3.52172e-05	0.184152	-2.44103	0.0025681	1.24323	down
meta_451	LysoPC(P-18:0)	4.79688e-05	4.5291e-05	9.90898e-05	5.32722e-05	7.87827e-05	4.94658e-05	2.3887e-06	1.48538e-05	9.70499e-06	1.59649e-05	7.10979e-06	1.90505e-05	6.23117e-05	1.15121e-05	0.18475	-2.43635	0.00168031	1.24671	down
meta_2677	N-(4-Hydroxycinnamoyl)tyrosine	9.27663e-06	1.62239e-05	4.40269e-06	1.32301e-05	1.38843e-05	7.98769e-06	1.7536e-06	1.40318e-06	2.30023e-06	2.84196e-06	2.49915e-06	1.35221e-06	1.08342e-05	2.02506e-06	0.186913	-2.41956	0.00411505	1.21988	down
meta_1574	Threoninyl-Valine	1.50816e-05	1.29873e-05	1.18369e-05	1.27158e-05	1.09633e-05	1.339e-05	5.31665e-07	2.35794e-06	4.49309e-06	2.51594e-06	4.63614e-07	4.1196e-06	1.28292e-05	2.41364e-06	0.188137	-2.41014	5.89277e-07	1.39363	down
meta_3095	Agavasaponin C'	2.7045e-05	4.09252e-05	5.79201e-06	4.87075e-05	6.89468e-05	6.53057e-05	2.60077e-06	1.84694e-05	1.8833e-05	1.47363e-06	2.60312e-06	4.34333e-06	4.2787e-05	8.05387e-06	0.188232	-2.40942	0.0143833	1.0589	down
meta_2571	Cyclotricuspidogenin C	0.00377223	0.00359963	0.00334915	0.00494053	0.00482061	0.00467484	0.000550933	0.000573947	0.000476223	0.00111842	0.00126891	0.000761547	0.00419283	0.000791664	0.188814	-2.40496	1.12343e-05	1.38896	down
meta_2046	Hordatine B	0.000210128	0.000298876	0.000173823	0.000179018	0.000211723	0.000220163	1.90579e-05	3.34599e-05	4.7546e-05	4.00927e-05	4.09654e-05	6.35868e-05	0.000215622	4.07848e-05	0.18915	-2.4024	9.49857e-05	1.36854	down
meta_2565	Cysteinyl-Aspartate	0.000180787	7.05064e-05	0.000263767	0.000116141	0.000260812	0.000145244	2.11523e-05	3.03364e-05	5.92375e-05	1.88946e-05	8.03539e-06	5.8566e-05	0.000172876	3.27037e-05	0.189174	-2.40221	0.0059955	1.14746	down
meta_3107	2-trans,4-cis-Decadienoylcarnitine	2.03395e-05	1.30583e-05	1.73891e-05	1.42874e-05	1.25038e-05	1.96321e-05	1.41885e-06	1.85307e-06	3.55769e-06	4.45243e-06	2.65413e-06	4.56522e-06	1.62017e-05	3.08357e-06	0.190323	-2.39348	7.54837e-05	1.35706	down
meta_394	4-Hydroxyphenytoin glucuronide	2.10792e-05	1.28493e-05	1.48363e-05	1.23712e-05	2.12543e-05	1.52156e-05	4.4758e-06	2.37017e-06	2.71759e-06	1.75852e-06	3.1759e-06	4.2395e-06	1.62676e-05	3.12292e-06	0.191971	-2.38104	0.00028126	1.33388	down
meta_406	Dehydrocyanaropicrin	2.97854e-05	3.57875e-05	2.35957e-05	3.48792e-05	2.90775e-05	2.69989e-05	3.49923e-06	5.16673e-06	7.58163e-06	1.05182e-05	4.1334e-06	3.89862e-06	3.00207e-05	5.79963e-06	0.193188	-2.37192	3.81037e-06	1.39206	down
meta_2943	Piperolein B	0.000672347	0.000987285	0.000479272	0.00103744	0.0011984	0.000778776	4.66161e-05	0.000149387	0.000622332	7.2101e-05	4.80879e-05	5.73233e-05	0.00085892	0.000165975	0.193236	-2.37156	0.000691017	1.21949	down
meta_3048	Lucidenic acid G	0.000316742	0.000174196	0.000164168	0.00036632	0.000748374	0.000489037	4.62562e-05	8.1221e-05	9.39854e-05	6.11056e-05	5.77192e-05	9.69861e-05	0.000376473	7.28789e-05	0.193583	-2.36897	0.0192523	1.05027	down
meta_1350	Lithocholyltaurine	6.40922e-05	8.83215e-05	0.000158564	8.90306e-05	6.68138e-05	8.73219e-05	9.95476e-06	1.62686e-05	1.98616e-05	1.99853e-05	1.5882e-05	2.54968e-05	9.23574e-05	1.79082e-05	0.193901	-2.36661	0.00289963	1.23974	down
meta_3178	8-iso-Prostaglandin A2	1.50081e-05	1.64847e-05	1.40997e-05	1.93608e-05	2.40655e-05	2.02892e-05	1.23271e-06	2.67723e-06	7.45381e-06	2.69164e-06	1.95854e-06	5.34803e-06	1.8218e-05	3.56033e-06	0.195429	-2.35528	2.90496e-05	1.34914	down
meta_1502	Deferoxamine	0.005443	0.00430021	0.00475761	0.00529144	0.00420732	0.00492496	0.000503477	0.000975068	0.000848853	0.00130113	0.000975906	0.00109413	0.00482076	0.000949761	0.197015	-2.34362	3.02845e-07	1.41871	down
meta_2163	Marmeline	7.86917e-06	1.04209e-05	1.8863e-05	4.01095e-06	5.51164e-06	6.86631e-06	8.50957e-07	1.95978e-06	2.10623e-06	2.63739e-06	8.35066e-07	2.24083e-06	8.92365e-06	1.77171e-06	0.198541	-2.33249	0.0213688	1.03224	down
meta_1911	Cucurbitaxanthin A	0.00379928	0.00265278	0.00376133	0.00517427	0.00610453	0.00468841	0.000519231	0.000742452	0.000843085	0.00115336	0.00098174	0.0010188	0.00436343	0.000876444	0.200861	-2.31573	0.000745427	1.31187	down
meta_145	4-(3-Hydroxybutyl)-3,3,5-trimethylcyclohexanone	0.000618237	0.000945993	0.000786033	0.000489926	0.000770385	0.000669715	5.24332e-05	0.000101824	0.000208076	0.000123419	0.000134467	0.00024163	0.000713381	0.000143642	0.201353	-2.3122	9.02652e-05	1.34876	down
meta_2527	Corchoroside B	4.21207e-05	5.97944e-05	7.82782e-05	5.63399e-05	7.69765e-05	6.10535e-05	6.20226e-06	1.32236e-05	2.25436e-05	1.03216e-05	5.98573e-06	1.76836e-05	6.24272e-05	1.26601e-05	0.202797	-2.30189	7.2201e-05	1.34678	down
meta_2105	Vanillic acid-4-O-glucuronide	1.13541e-06	2.23675e-06	9.60765e-07	3.25543e-06	2.94389e-06	1.5666e-06	1.10064e-06	7.00144e-07	3.75304e-07	2.85544e-07	0	0	2.01648e-06	4.10272e-07	0.20346	-2.29718	0.0071191	1.11403	down
meta_559	Annoglaxin	7.17044e-05	5.88291e-05	4.99608e-05	1.40269e-05	3.53572e-05	4.57296e-05	6.41121e-06	1.25262e-05	8.30061e-06	8.70713e-06	4.85481e-06	1.5948e-05	4.59347e-05	9.45798e-06	0.205901	-2.27998	0.00579531	1.16612	down
meta_3150	Salinomycin	0.000472908	0.000706845	0.000407759	0.00122927	0.000950549	0.000652032	3.01983e-05	0.000172165	0.000625557	5.23037e-05	1.46959e-05	1.99609e-05	0.000736561	0.00015248	0.207016	-2.27218	0.00477258	1.10485	down
meta_2594	TetraHCA	2.55935e-05	5.15275e-05	4.70927e-05	3.74073e-05	4.43805e-05	2.38504e-05	5.11012e-06	9.79895e-06	7.92815e-06	8.18047e-06	5.6357e-06	1.12036e-05	3.83087e-05	7.97616e-06	0.208208	-2.2639	0.0010736	1.29617	down
meta_2459	3-Oxohexadecanoic acid	0.000377774	0.000388053	0.00064287	0.000603288	0.000608765	0.000458624	4.77541e-05	8.57599e-05	0.000134655	0.000117622	0.000112947	0.000143177	0.000513229	0.000106986	0.208457	-2.26218	0.000227273	1.34465	down
meta_1251	Biotin sulfone	7.50863e-06	1.90425e-05	1.12114e-05	8.76925e-06	9.97768e-06	1.06778e-05	2.85028e-06	2.20925e-06	2.26191e-06	2.34446e-06	1.79023e-06	2.61605e-06	1.11979e-05	2.34536e-06	0.209447	-2.25534	0.00302597	1.24978	down
meta_80	Schidigeragenin B	0.000815791	0.000523644	0.000636157	0.00061637	0.000563218	0.000801096	8.11427e-05	0.000105699	0.000166801	0.0001666	0.000138695	0.000170606	0.000659379	0.000138257	0.209678	-2.25375	6.26685e-05	1.37513	down
meta_901	Bassic acid	0.000109374	7.6531e-05	0.00011885	0.000188385	0.00020933	0.000155371	2.23016e-05	2.43213e-05	3.3645e-05	3.37114e-05	3.03732e-05	3.97305e-05	0.000142974	3.06805e-05	0.214589	-2.22035	0.00265485	1.24707	down
meta_184	Tetranor 12-HETE	1.07781e-05	2.1527e-05	2.01017e-05	2.40303e-05	1.76463e-05	1.59082e-05	3.14665e-06	3.5263e-06	3.7949e-06	4.23492e-06	3.67783e-06	5.24448e-06	1.83319e-05	3.93751e-06	0.21479	-2.219	0.000555664	1.33874	down
meta_2653	MG(0:0/20:3(11Z,14Z,17Z)/0:0)	6.13322e-06	1.03045e-05	5.69535e-06	1.00257e-05	6.90463e-06	9.00331e-06	1.17513e-06	1.49179e-06	1.96975e-06	1.47971e-06	2.04754e-06	2.36064e-06	8.01112e-06	1.75409e-06	0.218957	-2.19128	0.000470979	1.33994	down
meta_2302	Megestrol	8.31188e-05	8.00302e-05	5.2895e-05	0.000169915	9.6126e-05	8.50012e-05	1.13334e-05	1.46795e-05	5.39728e-05	1.63401e-05	1.32049e-05	1.51076e-05	9.45143e-05	2.07731e-05	0.219787	-2.18582	0.00444183	1.165	down
meta_3126	Licoagrone	5.35399e-06	1.79912e-05	5.71387e-06	1.74459e-05	2.19838e-05	1.11927e-05	3.61292e-06	2.46057e-06	2.30487e-06	2.71263e-06	5.36924e-06	1.1951e-06	1.32802e-05	2.94255e-06	0.221574	-2.17414	0.0138021	1.09293	down
meta_435	5,8-Epoxy-5,8-dihydro-10'-apo-b,y-carotene-3,10'-diol	0.000113401	0.00021987	0.000102114	0.000110874	0.000100094	0.000118618	1.73943e-05	2.30761e-05	2.91696e-05	3.11901e-05	2.99475e-05	4.08862e-05	0.000127495	2.86106e-05	0.224406	-2.15582	0.0028893	1.24413	down
meta_2572	Docosatrienoic acid	0.000906828	0.00186542	0.00150604	0.000694756	0.00144981	0.00105615	3.94356e-06	0.000808412	0.000523547	8.93746e-05	9.99115e-05	0.000164303	0.0012465	0.000281582	0.225898	-2.14626	0.00167676	1.17367	down
meta_1494	Goshonoside F6	0.000667291	0.0010344	0.000888021	0.000587252	0.000762369	0.000784749	6.79527e-05	0.000133644	0.000216583	0.000163158	0.000191211	0.000297766	0.000787347	0.000178386	0.226566	-2.142	5.24968e-05	1.35653	down
meta_1601	Capsanthin 3,6-epoxide	0.00178427	0.00110327	0.0020807	0.00178808	0.00180181	0.00237722	0.000223646	0.000253975	0.00035664	0.000616497	0.000481813	0.000554634	0.00182256	0.000414534	0.227446	-2.1364	0.000190893	1.33173	down
meta_2140	5-(Hydroxyphenyl)-gamma-valerolactone-O-sulphate	1.22306e-05	4.31018e-05	1.88532e-05	1.03831e-05	1.51517e-05	1.86207e-05	3.4582e-06	5.41177e-06	7.22145e-06	2.95896e-06	3.09956e-06	4.82952e-06	1.97235e-05	4.49657e-06	0.22798	-2.13302	0.0257103	1.02106	down
meta_194	Ganoderic acid F	0.00205755	0.00574163	0.00245982	0.00156397	0.00178948	0.00211623	0.000187024	0.00156894	0.000876859	0.000414857	0.000201357	0.000345911	0.00262145	0.000599158	0.22856	-2.12935	0.0230499	1.00266	down
meta_1285	28-Hydroxywithanolide E	7.67512e-05	0.000156458	0.000125949	0.000107455	0.000135867	0.000123784	2.89789e-05	3.1346e-05	1.991e-05	3.46783e-05	2.64024e-05	2.49458e-05	0.000121044	2.77102e-05	0.228927	-2.12704	0.000291905	1.35506	down
meta_2620	Frangulanine	0.00538023	0.00592576	0.00453634	0.00697491	0.00514976	0.00646133	0.000747132	0.00111208	0.00143606	0.00153864	0.00120741	0.00195205	0.00573805	0.00133223	0.232174	-2.10672	1.14709e-05	1.39373	down
meta_2533	Melledonol	1.96896e-05	1.60661e-05	2.04969e-05	1.75627e-05	2.26858e-05	1.94406e-05	4.10475e-06	2.06574e-06	1.61469e-06	4.1362e-06	7.75216e-06	7.37323e-06	1.93236e-05	4.50779e-06	0.233279	-2.09987	1.14456e-06	1.38127	down
meta_1317	Eujambin	0.000432766	0.00013387	0.000378948	0.000125174	0.000379775	0.00018643	7.74316e-05	5.65432e-05	5.65308e-05	6.39427e-05	5.95233e-05	6.99637e-05	0.000272827	6.39892e-05	0.234541	-2.09209	0.0142787	1.07813	down
meta_378	15-Oxo-21-hydroxymabiogenin 3-[rhamnosyl-(1->6)-glucoside]	9.74887e-06	1.24724e-05	2.01879e-05	9.69358e-06	1.60398e-05	1.24027e-05	1.86639e-06	1.5338e-06	1.6209e-06	2.7497e-06	5.70903e-06	5.42249e-06	1.34242e-05	3.15038e-06	0.234679	-2.09124	0.000747914	1.25774	down
meta_3018	CMP-N-acetyl-beta-neuraminate(2-)	7.27123e-05	6.70478e-05	0.000115344	7.60827e-05	0.000146275	6.0323e-05	1.99692e-05	1.89302e-05	1.863e-05	1.63165e-05	2.70309e-05	2.57405e-05	8.96307e-05	2.11029e-05	0.235443	-2.08655	0.00400473	1.2106	down
meta_3031	Ranitidine	1.73205e-06	2.69121e-06	1.60054e-06	7.6646e-07	8.85577e-07	9.10313e-07	2.17082e-07	0	0	8.07654e-07	3.51043e-07	6.56356e-07	1.43103e-06	3.38689e-07	0.236676	-2.07902	0.013101	1.04436	down
meta_2820	Octadecanamide	8.34902e-06	1.86421e-05	9.33102e-06	7.32401e-06	8.44015e-06	1.03866e-05	6.84616e-07	4.92799e-06	2.64627e-06	2.51866e-06	1.8714e-06	2.17173e-06	1.04121e-05	2.47011e-06	0.237234	-2.07562	0.00422406	1.18269	down
meta_3217	Apigenin 7-glucoside	1.84039e-05	4.77976e-05	2.62278e-05	2.13962e-05	2.12731e-05	1.9543e-05	4.55e-06	6.60655e-06	6.55194e-06	5.63838e-06	7.78832e-06	5.56006e-06	2.57736e-05	6.11588e-06	0.237292	-2.07526	0.00730452	1.17464	down
meta_2221	2-Hydroxy-4,7-dimethoxy-2H-1,4-benzoxazin-3(4H)-one	1.08717e-05	1.69911e-05	1.83245e-05	4.61885e-06	9.46458e-06	7.22563e-06	1.77202e-06	1.54427e-06	2.05072e-06	2.34267e-06	3.51777e-06	4.80003e-06	1.12494e-05	2.67125e-06	0.237457	-2.07426	0.0106545	1.10783	down
meta_2872	Epicubenol	0.00764826	0.0095676	0.006415	0.00972693	0.00759152	0.00893112	0.00118582	0.00161628	0.0021033	0.00227193	0.00184313	0.00291084	0.00831341	0.00198855	0.239198	-2.06372	1.31817e-05	1.39314	down
meta_1298	Cinncassiol A 19-glucoside	4.37397e-06	9.71054e-06	3.43727e-06	4.83753e-06	5.51757e-06	3.40884e-06	3.7206e-07	1.30735e-06	8.3196e-07	1.52118e-06	1.6346e-06	1.84694e-06	5.21429e-06	1.25235e-06	0.240176	-2.05783	0.00814237	1.14372	down
meta_2191	E-10-Hydroxynortriptyline	0.000321567	0.000545406	0.000415932	0.000306063	0.000336979	0.00042916	4.51132e-05	0.00010771	0.000158606	5.04254e-05	7.88903e-05	0.000126692	0.000392518	9.45729e-05	0.240939	-2.05326	0.000140066	1.33081	down
meta_1016	Stearoylglycine	6.53423e-05	0.000130971	6.46399e-05	7.49624e-05	0.000201405	7.72908e-05	1.58014e-05	2.37417e-05	3.0559e-05	2.12986e-05	2.77045e-05	2.90326e-05	0.000102435	2.46896e-05	0.241027	-2.05273	0.0170381	1.0701	down
meta_1523	Sorbitan laurate	0.000152667	0.00020349	0.000106169	0.000307047	0.000223356	0.000177685	1.88864e-05	4.43619e-05	0.000150437	2.67747e-05	1.54543e-05	2.75874e-05	0.000195069	4.72502e-05	0.242223	-2.04559	0.0020647	1.1674	down
meta_1645	Cholesterol glucuronide	0.0233881	0.0187101	0.0188295	0.0264524	0.0194118	0.0251175	0.0025319	0.00496787	0.00501209	0.00779476	0.00599662	0.00574413	0.0219849	0.00534123	0.24295	-2.04127	1.01667e-05	1.38602	down
meta_304	5,8-Tetradecadienoic acid	0.000192072	0.000259106	0.000240857	0.000173925	0.000247346	0.000207662	2.08671e-05	3.77652e-05	7.31524e-05	4.86118e-05	5.20887e-05	8.88155e-05	0.000220162	5.35501e-05	0.243231	-2.0396	4.12281e-06	1.37638	down
meta_2321	2-Methoxy-estradiol-17b 3-glucuronide	5.29637e-05	3.50495e-05	5.76077e-05	5.61832e-05	5.17677e-05	5.74544e-05	1.79173e-05	1.97076e-06	7.32192e-07	3.81864e-06	3.26866e-05	1.85666e-05	5.18377e-05	1.26153e-05	0.243362	-2.03882	0.000156879	1.29285	down
meta_2831	TG(22:0/8:0/8:0)	0.000238788	0.000357364	0.000688239	0.000156435	0.000368742	0.000313761	5.11202e-05	7.24278e-05	7.62458e-05	0.000101026	0.000103557	0.000116872	0.000353888	8.68748e-05	0.245487	-2.02628	0.0152925	1.07628	down
meta_2290	D-Glucuronic acid 1-phosphate	8.40265e-05	2.27131e-05	7.00525e-05	6.18502e-05	0.000109386	7.62082e-05	1.50047e-05	1.59994e-05	2.9242e-05	9.98989e-06	3.7958e-06	3.03016e-05	7.07061e-05	1.73889e-05	0.245932	-2.02367	0.00456549	1.15322	down
meta_722	5a,6a-Epoxy-7E-megastigmene-3a,9e-diol 3-glucoside	8.50281e-06	1.82982e-05	1.91994e-05	1.18455e-05	2.19008e-05	7.34925e-06	2.6597e-07	1.19617e-06	8.15358e-07	8.66515e-07	1.02913e-05	8.1453e-06	1.4516e-05	3.59677e-06	0.247779	-2.01287	0.00603562	1.08293	down
meta_3075	6-Oxopiperidine-2-carboxylic acid	2.99756e-06	3.48336e-06	2.87726e-06	4.01731e-06	4.28003e-06	2.76019e-06	1.65425e-07	7.69276e-07	1.33763e-06	1.11367e-06	8.55547e-07	8.38337e-07	3.40262e-06	8.46648e-07	0.248822	-2.00681	2.35095e-05	1.3543	down
meta_1600	PC(20:5(5Z,8Z,11Z,14Z,17Z)/P-18:1(11Z))	0.000114017	0.000152052	0.000296117	8.58978e-05	0.000173933	0.000136723	2.30493e-05	3.45031e-05	3.40437e-05	5.22899e-05	4.76683e-05	4.7244e-05	0.00015979	3.97997e-05	0.249075	-2.00535	0.00982886	1.12447	down
meta_1900	Tamarixetin	6.74662e-06	6.56257e-06	1.3644e-05	5.51826e-06	1.08282e-05	7.29463e-06	2.56033e-06	1.98745e-06	2.22821e-06	1.56653e-06	1.85949e-06	2.42869e-06	8.43237e-06	2.10512e-06	0.249647	-2.00204	0.00409507	1.20954	down
meta_1476	3-(4-Methyl-3-pentenyl)thiophene	1.03689e-05	1.17782e-05	1.24693e-05	9.55899e-06	1.08112e-05	1.1944e-05	7.24434e-07	2.46211e-06	3.45172e-06	4.63459e-06	1.43309e-06	4.11182e-06	1.11551e-05	2.80296e-06	0.251272	-1.99268	1.74922e-06	1.38613	down
meta_2633	Octyl 4-methoxycinnamic acid	5.25807e-05	1.86607e-05	5.41301e-05	0.000105807	7.69828e-05	9.90917e-05	7.67838e-06	1.48463e-05	1.92619e-05	1.61727e-05	1.63244e-05	2.87476e-05	6.78756e-05	1.71719e-05	0.25299	-1.98285	0.0117827	1.10325	down
meta_929	7-Methylguanosine	0.000118748	0.000154739	9.56346e-05	6.8028e-05	8.06109e-05	0.000106936	1.68532e-05	2.18349e-05	2.33654e-05	3.58909e-05	2.82683e-05	3.2894e-05	0.000104116	2.65178e-05	0.254694	-1.97316	0.00125323	1.28155	down
meta_1446	LysoPE(20:4(8Z,11Z,14Z,17Z)/0:0)	0.000243873	0.000431332	0.000561925	0.000353386	0.000325749	0.000277795	5.29804e-05	0.000100884	0.00011106	0.00010411	7.39982e-05	0.000118356	0.000365677	9.35649e-05	0.255868	-1.96653	0.00184662	1.26241	down
meta_3120	Cyclic pyranopterin monophosphate	0.00026443	0.000101529	0.000334506	0.000191535	0.000428954	0.00019657	6.85743e-05	5.59068e-05	5.84623e-05	7.6267e-05	5.16298e-05	7.76129e-05	0.000252921	6.47422e-05	0.255978	-1.96591	0.010524	1.11519	down
meta_3015	Juglone	1.90808e-05	6.28723e-05	3.53479e-05	2.59291e-05	5.12243e-05	2.29184e-05	8.49964e-06	1.05546e-05	7.3574e-06	1.12807e-05	8.96959e-06	9.10041e-06	3.62288e-05	9.29371e-06	0.256528	-1.96281	0.0125714	1.11318	down
meta_685	Sclareol	3.49867e-05	6.54138e-05	3.86924e-05	6.9499e-05	4.23601e-05	4.97565e-05	3.57604e-06	1.07837e-05	1.85809e-05	1.7392e-05	7.34068e-06	2.03381e-05	5.01181e-05	1.30019e-05	0.259425	-1.94661	0.000669013	1.27615	down
meta_1640	Biorobin	5.91203e-06	1.40179e-05	9.67576e-06	4.18197e-06	4.49411e-06	5.38244e-06	2.11524e-06	2.08995e-06	2.25966e-06	3.68205e-06	1.10404e-06	1.13807e-07	7.27738e-06	1.89413e-06	0.260276	-1.94189	0.0171227	1.04351	down
meta_1563	Canthaxanthin	0.00115577	0.000749558	0.000870289	0.00183538	0.00100763	0.0013523	0.000188373	0.000250368	0.000251001	0.000443921	0.000411818	0.000283429	0.00116182	0.000304818	0.262363	-1.93037	0.00243978	1.23758	down
meta_3077	Helianthoside A	5.73438e-06	4.40283e-06	3.71047e-06	3.82873e-06	5.19062e-06	5.76394e-06	5.48588e-07	1.78072e-06	2.252e-06	4.18921e-07	7.58075e-07	1.77033e-06	4.77183e-06	1.25477e-06	0.262954	-1.92712	3.55015e-05	1.32025	down
meta_2540	Pisatoside	2.00863e-05	4.73162e-05	3.12126e-05	1.59628e-05	2.48294e-05	2.88678e-05	5.79981e-06	7.47547e-06	9.93625e-06	6.51632e-06	7.9087e-06	6.921e-06	2.80458e-05	7.42626e-06	0.26479	-1.91708	0.00555098	1.19494	down
meta_541	Muricin D	0.000512957	0.000276758	0.000322505	0.000517756	0.000506398	0.000574733	6.23915e-05	0.000101815	0.000121426	0.000157594	0.000124265	0.00015286	0.000451851	0.000120059	0.265704	-1.91211	0.000744016	1.29448	down
meta_1651	cis-3 and trans-2-Hexenyl propionate	6.92507e-05	0.000146839	9.10361e-05	7.59761e-05	9.12732e-05	8.64647e-05	2.63628e-05	2.58472e-05	2.22223e-05	2.40715e-05	2.49327e-05	2.63464e-05	9.34733e-05	2.49638e-05	0.267069	-1.90472	0.0017033	1.28892	down
meta_517	PE(22:2(13Z,16Z)/22:2(13Z,16Z))	9.63808e-05	0.000124004	0.000235514	8.97878e-05	0.000157846	0.000123683	2.98197e-05	3.7532e-05	3.08548e-05	4.25159e-05	3.99936e-05	4.08155e-05	0.000137869	3.69219e-05	0.267804	-1.90075	0.00560625	1.18584	down
meta_1260	8,8'-Methylenebiscatechin	2.00868e-05	6.49333e-05	2.86487e-05	2.53762e-05	4.15268e-05	2.98099e-05	8.86318e-06	8.91334e-06	1.05365e-05	1.33188e-05	7.97758e-06	6.74244e-06	3.50636e-05	9.39198e-06	0.267855	-1.90047	0.0113634	1.1224	down
meta_631	Cavipetin E isomer 2	4.96722e-05	4.25951e-05	9.93741e-05	3.38722e-05	5.70483e-05	3.98646e-05	7.74307e-06	1.13544e-05	1.35909e-05	1.61375e-05	2.21393e-05	1.58367e-05	5.37378e-05	1.4467e-05	0.269214	-1.89317	0.00907303	1.12324	down
meta_2648	Ginsenoside III	7.43367e-06	6.17849e-06	4.55981e-06	5.87549e-06	6.78024e-06	3.97578e-06	3.30288e-06	8.48879e-07	1.63769e-06	1.41111e-06	0	2.20225e-06	5.80058e-06	1.56713e-06	0.270169	-1.88807	0.000149177	1.27435	down
meta_403	Ganosporelactone A	8.67993e-05	0.000131101	0.000136919	8.95616e-05	0.000104848	0.000113083	2.08773e-05	2.74467e-05	2.84157e-05	3.16862e-05	3.05865e-05	4.03205e-05	0.000110385	2.98888e-05	0.270768	-1.88487	0.000108113	1.36711	down
meta_1141	Camellenodiol	0.00268117	0.00372634	0.00354971	0.00221913	0.0032435	0.00280792	0.00024187	0.000582425	0.00116408	0.000688099	0.00078828	0.00147747	0.00303796	0.000823704	0.271137	-1.88291	2.83502e-05	1.33434	down
meta_2153	Eletriptan	1.90056e-05	1.37431e-05	1.92762e-05	2.09496e-05	1.55567e-05	1.76714e-05	2.98309e-06	6.72026e-06	3.7965e-06	5.69389e-06	4.32647e-06	5.40095e-06	1.77004e-05	4.82019e-06	0.272321	-1.87662	8.92098e-06	1.38233	down
meta_1472	11-beta-Hydroxyandrosterone-3-glucuronide	6.6582e-05	4.5818e-05	7.01269e-05	2.17495e-05	7.96728e-05	4.86391e-05	2.45465e-06	8.39006e-06	1.10154e-05	5.80199e-06	1.00249e-05	5.29211e-05	5.54314e-05	1.51013e-05	0.272433	-1.87603	0.00575491	1.06379	down
meta_543	Tobramycin	7.35145e-05	0.000177148	7.756e-05	7.84196e-05	6.94769e-05	8.31016e-05	1.2868e-05	2.45528e-05	2.59347e-05	2.95447e-05	2.25163e-05	3.69676e-05	9.32034e-05	2.53974e-05	0.272494	-1.8757	0.00950021	1.1371	down
meta_2083	TG(20:5(5Z,8Z,11Z,14Z,17Z)/18:3(9Z,12Z,15Z)/22:6(4Z,7Z,10Z,13Z,16Z,19Z))[iso6]	3.68581e-05	4.20886e-05	6.63783e-05	2.61012e-05	6.01655e-05	2.85889e-05	4.13057e-07	1.14264e-05	1.45982e-05	1.62637e-05	6.52468e-06	2.17106e-05	4.33634e-05	1.18228e-05	0.272644	-1.87491	0.00383667	1.15136	down
meta_669	Clorazepate	0.000100685	0.000341707	0.000160988	9.04005e-05	0.000130067	0.000147499	3.95774e-05	4.94726e-05	6.51996e-05	3.486e-05	3.20256e-05	4.43645e-05	0.000161891	4.425e-05	0.273332	-1.87128	0.0256081	1.02226	down
meta_1270	Momordicoside I	0.000164302	0.000201885	9.38433e-05	0.000207173	0.000212188	0.000159957	3.18132e-05	4.85374e-05	5.39138e-05	5.33787e-05	4.0697e-05	5.58957e-05	0.000173225	4.73726e-05	0.273475	-1.87052	0.000786023	1.31215	down
meta_535	Artonin R	0.000141205	0.00036706	0.000267638	0.000138053	0.000195197	0.000186547	5.22566e-05	6.07899e-05	6.31189e-05	6.3598e-05	5.27957e-05	6.44609e-05	0.00021595	5.95033e-05	0.275542	-1.85966	0.00715178	1.17612	down
meta_1677	Docosahexaenoic acid	3.66124e-05	5.60944e-05	5.13667e-05	3.64736e-05	4.65594e-05	3.91947e-05	2.369e-06	9.83423e-06	2.14953e-05	1.15355e-05	6.93654e-06	2.12916e-05	4.43835e-05	1.22437e-05	0.275861	-1.85799	3.98819e-05	1.31872	down
meta_1869	Lysyl-Glutamate	4.05161e-05	1.27599e-05	1.42361e-05	6.50091e-05	4.72754e-05	6.02825e-05	1.20064e-05	1.56611e-05	1.13446e-05	8.04478e-06	7.89382e-06	1.12852e-05	4.00132e-05	1.10393e-05	0.275892	-1.85783	0.0242563	1.02145	down
meta_1159	LPA(P-16:0e/0:0)	1.43881e-05	1.17837e-05	1.21435e-05	1.19477e-05	1.27201e-05	1.11709e-05	2.90008e-06	2.82231e-06	2.03925e-06	4.32687e-06	4.63764e-06	3.96908e-06	1.2359e-05	3.4492e-06	0.279084	-1.84123	5.37416e-08	1.40871	down
meta_3184	Obscuraminol A	2.12626e-05	2.12337e-05	1.62901e-05	2.72124e-06	6.97463e-06	1.27241e-05	3.18903e-06	4.58767e-06	5.03217e-06	4.47037e-06	1.4076e-06	3.99756e-06	1.35344e-05	3.78073e-06	0.279343	-1.83989	0.024672	1.00731	down
meta_1633	Crocin 3	8.6777e-06	9.48509e-06	8.66685e-06	1.10433e-05	1.33613e-05	9.10784e-06	1.97254e-06	9.6878e-07	1.94611e-06	2.14199e-06	5.47173e-06	4.38277e-06	1.0057e-05	2.81399e-06	0.279804	-1.83751	3.64187e-05	1.32146	down
meta_2713	15-Deacetylneosolaniol	1.21163e-05	1.83888e-05	1.99427e-05	1.11937e-05	1.18333e-05	1.39102e-05	2.69132e-06	2.85909e-06	2.67604e-06	5.28633e-06	5.49268e-06	5.44558e-06	1.45642e-05	4.07517e-06	0.279809	-1.83749	0.000472989	1.29955	down
meta_2901	Luteolin	3.76078e-05	3.42228e-05	0.000101513	3.35969e-05	8.23165e-05	3.66622e-05	1.44099e-05	1.69549e-05	1.34153e-05	1.36817e-05	1.07535e-05	2.28056e-05	5.43199e-05	1.53368e-05	0.282343	-1.82448	0.0233943	1.01497	down
meta_52	Pyrocatechol	2.11362e-05	3.21294e-05	3.41251e-05	2.07391e-05	3.39374e-05	2.50361e-05	4.16628e-06	8.49699e-06	7.28253e-06	6.50688e-06	6.0735e-06	1.47234e-05	2.78505e-05	7.87493e-06	0.282757	-1.82237	0.000147817	1.30727	down
meta_599	7a-Hydroxy-5b-cholestan-3-one	0.00134033	0.00307199	0.00208808	0.000971691	0.00150976	0.00156556	0.000255388	0.000380727	0.000585459	0.000497022	0.000458217	0.000806655	0.0017579	0.000497245	0.282863	-1.82183	0.00761856	1.14524	down
meta_793	2-Propylfuran	1.69145e-05	1.99343e-05	1.85137e-05	1.92921e-05	2.37779e-05	2.03423e-05	2.06778e-06	4.311e-06	5.9351e-06	7.38094e-06	5.10546e-06	8.81197e-06	1.97958e-05	5.60204e-06	0.282991	-1.82117	9.82833e-07	1.38487	down
meta_1439	Artomunoxanthentrione epoxide	7.74495e-06	1.64244e-05	5.47655e-06	1.05543e-05	9.89097e-06	7.51506e-06	2.21278e-06	1.60127e-06	3.43373e-06	2.71154e-06	3.47243e-06	2.92627e-06	9.60105e-06	2.72634e-06	0.283962	-1.81623	0.006274	1.18045	down
meta_530	7-Hydroxycostal	3.18492e-05	3.45407e-05	3.41164e-05	4.19816e-05	4.11456e-05	3.48876e-05	6.34494e-06	7.74926e-06	1.18525e-05	1.20801e-05	1.06134e-05	1.34324e-05	3.64202e-05	1.03455e-05	0.284058	-1.81574	5.84922e-07	1.40602	down
meta_2877	Threoninyl-Arginine	2.02674e-05	2.39746e-05	2.98062e-05	1.43635e-05	1.93487e-05	1.70829e-05	3.99842e-06	4.38375e-06	6.10256e-06	5.55222e-06	6.26327e-06	9.27431e-06	2.08072e-05	5.92909e-06	0.284953	-1.8112	0.000660695	1.29067	down
meta_110	6-Heptyl-5,6-dihydro-2H-pyran-2-one	5.76133e-06	1.30945e-05	1.53437e-05	4.02659e-06	6.27219e-06	8.20522e-06	7.77722e-07	2.27932e-06	2.39572e-06	1.7377e-06	2.74766e-06	5.08077e-06	8.78392e-06	2.50315e-06	0.28497	-1.81112	0.0168444	1.04263	down
meta_2929	Musabalbisiane A	7.01373e-05	0.000175506	0.000107125	7.18403e-05	9.71432e-05	8.24619e-05	1.91272e-05	2.56672e-05	2.4305e-05	2.88847e-05	4.04115e-05	3.38209e-05	0.000100702	2.87027e-05	0.285026	-1.81083	0.00595307	1.18119	down
meta_1172	MG(0:0/18:1(9Z)/0:0)	0.000172405	0.000225538	0.000189374	0.000250155	0.00026307	0.000199451	2.26572e-05	6.21616e-05	8.39445e-05	6.96795e-05	4.59039e-05	8.79545e-05	0.000216666	6.20502e-05	0.286387	-1.80396	1.17815e-05	1.3624	down
meta_293	9-Hydroxy-4-(3,7-dimethyl-2,6-octadienyloxy)-psoralen	3.49651e-06	5.4549e-06	3.4666e-06	3.51782e-06	3.80562e-06	2.25626e-06	2.03707e-07	3.59523e-07	7.01782e-07	1.26411e-06	1.77955e-06	2.03305e-06	3.66628e-06	1.05695e-06	0.28829	-1.79441	0.00069204	1.22668	down
meta_2445	Daidzein 7-O-glucuronide	1.27199e-05	1.31038e-05	1.49645e-05	1.55798e-05	1.38546e-05	1.39085e-05	3.39803e-06	2.41801e-06	2.21985e-06	5.69146e-06	6.64287e-06	3.89736e-06	1.40218e-05	4.0446e-06	0.28845	-1.79361	1.97153e-06	1.39702	down
meta_10	7-Oxocholesterol	1.77479e-05	1.83861e-05	1.98199e-05	1.80176e-05	2.20538e-05	1.98743e-05	3.4464e-06	5.6706e-06	8.91794e-06	4.97829e-06	5.42198e-06	5.04485e-06	1.93166e-05	5.58001e-06	0.288872	-1.7915	8.49299e-08	1.40955	down
meta_497	13,14-Dihydro PGF-1a	1.22655e-05	8.37279e-06	1.52644e-05	1.09099e-05	1.04282e-05	1.6536e-05	2.74794e-06	2.64069e-06	3.7569e-06	2.74307e-06	3.35189e-06	6.07196e-06	1.22961e-05	3.55208e-06	0.288877	-1.79147	0.000432008	1.29391	down
meta_2945	Alvimopan	8.02262e-06	1.13624e-05	1.86647e-05	8.142e-06	1.80849e-05	8.85117e-06	1.12796e-06	4.63729e-06	2.68499e-06	3.47294e-06	4.95087e-06	4.27556e-06	1.2188e-05	3.52493e-06	0.289214	-1.78979	0.00658808	1.14126	down
meta_2437	Lubiprostone	1.26394e-05	2.0762e-05	2.78082e-05	1.59855e-05	2.68092e-05	1.06363e-05	3.37457e-06	5.43295e-06	5.61307e-06	5.0112e-06	4.79281e-06	8.99304e-06	1.91068e-05	5.53627e-06	0.289755	-1.7871	0.00495455	1.17637	down
meta_1718	2-(S-Glutathionyl)acetyl chloride	3.81674e-05	1.78145e-05	6.11118e-05	2.19174e-05	6.37274e-05	2.70153e-05	1.2942e-05	1.09225e-05	1.1462e-05	1.25285e-05	9.0774e-06	9.67652e-06	3.82923e-05	1.11015e-05	0.289915	-1.7863	0.0202985	1.03527	down
meta_806	Lotusine	3.49394e-05	5.98914e-05	8.71645e-05	3.73218e-05	5.38141e-05	3.63595e-05	6.62504e-06	1.48551e-05	1.5113e-05	2.26603e-05	1.46651e-05	1.59881e-05	5.15818e-05	1.49844e-05	0.290499	-1.7834	0.00594635	1.16137	down
meta_3001	Ouabain	8.26575e-05	0.000104865	0.000241078	0.000110332	0.000170201	0.000182243	3.2503e-05	4.07815e-05	4.17283e-05	4.66343e-05	4.0287e-05	5.74665e-05	0.000148563	4.32334e-05	0.291011	-1.78085	0.00726553	1.15939	down
meta_1423	Quercetin 3-(6''-sinapoylsophorotrioside)	1.34369e-05	2.64483e-05	1.06719e-05	9.0997e-06	1.08538e-05	1.02099e-05	6.76288e-06	4.90188e-06	2.87253e-06	3.06185e-06	2.5029e-06	3.39365e-06	1.34534e-05	3.91595e-06	0.291075	-1.78054	0.0147126	1.0751	down
meta_492	Allopurinol	0.000579624	0.000699522	0.000968508	0.000941884	0.0011461	0.000814218	0.000180164	0.000319779	0.000264644	0.000191279	0.000194868	0.000359767	0.000858309	0.00025175	0.293309	-1.7695	0.000372439	1.31222	down
meta_1464	trans-2-Enoyl-OPC4-CoA	3.62493e-05	0.000111503	7.05095e-05	3.577e-05	5.61287e-05	4.76171e-05	1.61538e-05	1.9334e-05	2.53486e-05	2.10439e-05	8.05771e-06	1.51761e-05	5.96296e-05	1.7519e-05	0.293798	-1.76711	0.0145222	1.08391	down
meta_1245	DG(18:3(6Z,9Z,12Z)/22:6(4Z,7Z,10Z,13Z,16Z,19Z)/0:0)	0.000207634	0.000366239	0.000190021	0.000255579	0.0002733	0.000229599	4.00611e-05	4.89469e-05	6.8313e-05	0.000116277	9.80053e-05	7.73516e-05	0.000253729	7.48258e-05	0.294905	-1.76168	0.000389324	1.2994	down
meta_2076	DG(22:6(4Z,7Z,10Z,13Z,16Z,19Z)/22:2(13Z,16Z)/0:0)	0.000120956	0.00024308	0.000153194	0.000129997	0.00017769	0.000135409	2.3031e-05	0.00012523	0.000101912	7.04327e-06	9.00014e-06	1.86196e-05	0.000160054	4.74726e-05	0.296603	-1.75339	0.00264145	1.13715	down
meta_1222	Dextrorphan O-glucuronide	0.000433576	0.000275272	0.000455239	0.000290998	0.000431327	0.00036484	5.97977e-05	5.35909e-05	5.51749e-05	0.000165936	0.000141416	0.000193615	0.000375209	0.000111588	0.297404	-1.74951	8.7741e-05	1.28941	down
meta_784	(1S,2S,4R)-p-Menth-8-ene-1,2,10-triol 2-glucoside	3.93683e-06	8.18715e-06	5.61512e-06	3.87343e-06	6.4534e-06	2.77643e-06	8.65402e-07	1.47911e-06	1.11608e-06	1.49206e-06	1.17689e-06	3.05524e-06	5.14039e-06	1.5308e-06	0.297798	-1.7476	0.00517174	1.14938	down
meta_2789	Quinoline-4,8-diol	3.40584e-06	7.46106e-06	4.19832e-06	3.06233e-06	2.18276e-06	4.37425e-06	5.87375e-07	8.15446e-07	1.04274e-06	1.72402e-06	1.68748e-06	1.51137e-06	4.11409e-06	1.22807e-06	0.298504	-1.74418	0.0104812	1.1144	down
meta_3191	Furegrelate	4.19701e-06	3.44153e-06	2.98175e-06	3.97441e-06	6.59753e-06	3.26631e-06	2.68166e-07	6.37238e-07	1.87327e-07	4.42849e-07	2.5978e-06	3.17247e-06	4.07642e-06	1.21764e-06	0.298704	-1.74321	0.00367115	1.10507	down
meta_1644	1-Pyrroline-2-carboxylic acid	1.55936e-06	2.08717e-06	2.24365e-06	2.2919e-06	2.91128e-06	1.86143e-06	6.33288e-07	7.09688e-07	5.00619e-07	4.22102e-07	7.60245e-07	8.70548e-07	2.15913e-06	6.49415e-07	0.300776	-1.73324	0.000211747	1.33607	down
meta_3027	Testosterone glucuronide	3.55225e-05	2.43958e-05	3.89293e-05	3.89487e-05	3.77259e-05	3.96395e-05	1.45959e-05	2.45514e-06	1.46253e-06	6.20733e-06	2.5456e-05	1.45579e-05	3.58603e-05	1.07891e-05	0.300866	-1.73281	0.000393019	1.2629	down
meta_203	LysoPC(20:3(8Z,11Z,14Z))	0.00185264	0.00149641	0.00133595	0.00192681	0.0014815	0.0017259	0.000253476	0.000430922	0.000497283	0.000665696	0.000584498	0.000531731	0.00163653	0.000493934	0.301817	-1.72825	5.67665e-06	1.38158	down
meta_1254	N-Acetylneuraminic acid	2.01999e-05	2.86648e-05	2.4815e-05	1.25131e-05	5.20305e-05	2.37294e-05	5.88035e-06	9.82089e-06	6.18313e-06	9.40249e-06	7.8644e-06	9.74286e-06	2.69921e-05	8.14902e-06	0.301904	-1.72784	0.0180598	1.05263	down
meta_1361	Carphenazine	0.00048223	0.00025171	0.000353266	0.000265291	0.000427709	0.000349748	5.48216e-05	4.50461e-05	5.01473e-05	0.000166608	0.000135189	0.000193525	0.000354992	0.000107556	0.302982	-1.7227	0.000380204	1.2393	down
meta_2267	Glycochenodeoxycholic acid 3-glucuronide	2.54484e-05	5.30821e-05	2.59525e-05	4.58334e-05	4.69827e-05	2.96745e-05	6.13118e-06	1.10715e-05	1.48548e-05	1.17392e-05	9.34867e-06	1.57909e-05	3.78289e-05	1.14894e-05	0.303719	-1.71919	0.00242871	1.23613	down
meta_1116	23-Hydroxyphysalolactone	3.10504e-05	6.19917e-05	2.74206e-05	3.37895e-05	4.407e-05	3.40149e-05	1.1262e-05	8.72723e-06	8.64503e-06	2.09338e-05	8.29406e-06	1.30699e-05	3.87229e-05	1.1822e-05	0.305298	-1.71171	0.00233934	1.21589	down
meta_786	Pelargonidin 3-rhamnoside 5-glucoside	2.03156e-06	4.48781e-06	9.13688e-07	3.02472e-06	2.34907e-06	1.7882e-06	4.41738e-07	2.74336e-07	1.52655e-07	1.49891e-06	1.65963e-06	4.48975e-07	2.43251e-06	7.4604e-07	0.306696	-1.70512	0.0185266	1.0016	down
meta_1903	Mollicellin A	2.38791e-05	5.5886e-05	1.60642e-05	3.45966e-05	2.89476e-05	2.57332e-05	1.03637e-05	7.49072e-06	5.47818e-06	8.88184e-06	1.17849e-05	1.28281e-05	3.08511e-05	9.47124e-06	0.306998	-1.7037	0.0115482	1.11713	down
meta_2367	Erythrohydrobupropion	0.000423403	0.000367506	0.000388179	0.000353606	0.000668666	0.000357439	9.50255e-05	0.000117591	0.000145429	0.000143334	0.000127222	0.000159603	0.000426466	0.000131367	0.308037	-1.69883	0.00163143	1.26521	down
meta_1973	Lactyltrimethylammonium betaine	4.00752e-06	5.66531e-06	6.25099e-06	1.68021e-06	2.91154e-06	2.4422e-06	9.35243e-07	4.57552e-07	6.18608e-07	6.78857e-07	1.95911e-06	2.46085e-06	3.8263e-06	1.18504e-06	0.309709	-1.69102	0.0145522	1.0329	down
meta_951	6-Cinnamoyl-1-galloylglucose	0.000155978	0.000128921	0.000233155	0.00018764	0.000286516	0.000139273	5.31986e-05	5.27337e-05	4.97014e-05	5.36856e-05	6.50163e-05	7.74589e-05	0.000188581	5.86324e-05	0.310914	-1.68541	0.00308399	1.22533	down
meta_1858	3-O-trans-Feruloyleuscaphic acid	1.60342e-05	2.06655e-05	2.78873e-06	1.18246e-05	1.00688e-05	9.72958e-06	2.8033e-06	3.4922e-06	7.89e-06	3.25098e-06	1.61697e-06	3.40736e-06	1.18519e-05	3.74347e-06	0.315854	-1.66267	0.0206821	1.01521	down
meta_2624	(-)-Epigallocatechin 3-(3-methyl-gallate)	1.00649e-05	2.73847e-05	1.82983e-05	7.66185e-06	2.18678e-05	8.92113e-06	2.65569e-06	2.6097e-06	7.42542e-06	7.01895e-06	6.51337e-06	3.54946e-06	1.56998e-05	4.9621e-06	0.316062	-1.66172	0.0208841	1.02267	down
meta_1084	23S,25,26-Trihydroxyvitamin D3	0.00600789	0.00899928	0.00601558	0.00922745	0.00936898	0.0071496	0.00161572	0.00244272	0.00309468	0.00264179	0.00219055	0.00298294	0.0077948	0.00249473	0.320051	-1.64363	0.00022409	1.34267	down
meta_1686	Arginyl-Serine	7.77575e-06	1.65921e-05	1.93296e-05	1.21532e-05	1.89247e-05	7.75032e-06	1.82725e-06	2.08017e-06	3.93729e-06	2.67423e-06	2.35256e-06	1.35917e-05	1.37543e-05	4.41054e-06	0.320667	-1.64085	0.00859213	1.04154	down
meta_897	1,2-Di-(9Z,12Z,15Z-octadecatrienoyl)-3-(Galactosyl-alpha-1-6-Galactosyl-beta-1)-glycerol	0.000600946	0.000613983	0.000487276	0.000531525	0.000440203	0.000721611	7.40869e-05	0.000124449	0.000237999	0.000202212	0.000142082	0.00030855	0.000565924	0.000181563	0.320826	-1.64014	3.67157e-05	1.32485	down
meta_3023	5-Phenyl-1,3-pentadiyne	4.3241e-05	4.87556e-05	4.11607e-05	4.40323e-05	4.59648e-05	4.46688e-05	6.75613e-06	1.22687e-05	1.89418e-05	1.54148e-05	9.56532e-06	2.30312e-05	4.46372e-05	1.43297e-05	0.321025	-1.63924	1.23047e-05	1.3937	down
meta_2019	6-Methylthioguanosine monophosphate	2.30585e-05	2.75351e-05	2.16341e-05	2.77838e-05	2.27125e-05	1.68569e-05	3.31135e-06	9.26259e-06	6.79292e-06	1.05745e-05	9.61194e-06	5.71129e-06	2.32635e-05	7.54411e-06	0.32429	-1.62464	2.9747e-05	1.34212	down
meta_1176	Guanosine	5.87804e-06	5.66415e-06	6.06585e-06	1.22914e-06	3.03363e-06	3.53146e-06	1.29926e-06	8.12246e-07	4.94503e-07	1.73712e-06	2.30732e-06	1.61027e-06	4.23371e-06	1.37679e-06	0.325196	-1.62062	0.0141316	1.05147	down
meta_13	Inosine	0.000348556	0.000508193	0.000504367	0.000267588	0.000480063	0.000356313	9.58698e-05	0.000143645	0.000142582	0.00013139	0.000105933	0.000182248	0.000410846	0.000133611	0.32521	-1.62056	0.000678465	1.29672	down
meta_2	Lumichrome	0.000205066	0.000163617	0.000375728	0.000182787	0.000282711	0.000265279	6.08983e-05	6.37406e-05	6.85146e-05	8.71931e-05	9.68634e-05	0.00010395	0.000245865	8.01934e-05	0.326169	-1.61631	0.00302756	1.21703	down
meta_246	(3S,3'R,4xi)-beta,beta-Carotene-3,3',4-triol	0.000454662	0.000257734	0.000305955	0.000404721	0.000397518	0.000425635	6.82363e-05	0.000100013	0.000128692	0.000158921	0.00012882	0.000155856	0.000374371	0.000123423	0.329681	-1.60086	0.000154959	1.32389	down
meta_1800	Melilotussaponin O1	1.32495e-05	2.57725e-05	1.26222e-05	7.44972e-06	2.01059e-05	1.6297e-05	2.3916e-06	5.55823e-06	9.20791e-06	5.01856e-06	1.4824e-06	7.98584e-06	1.59161e-05	5.27409e-06	0.331368	-1.5935	0.00755975	1.09943	down
meta_1351	DG(20:4n6/0:0/18:4n3)	0.00148854	0.0017403	0.0027985	0.00160822	0.00230151	0.00290691	0.000629943	0.000476991	0.000615908	0.000996424	0.000710293	0.000830056	0.00214067	0.000709936	0.331643	-1.5923	0.00174034	1.24769	down
meta_868	(3beta,17alpha,23S)-17,23-Epoxy-3,29-dihydroxy-27-norlanost-8-en-24-one	0.000475688	0.000342959	0.000458139	0.000466643	0.000508126	0.00053605	9.34061e-05	0.000127146	0.000149017	0.000205581	0.00017288	0.000177595	0.000464601	0.000154271	0.33205	-1.59053	8.07161e-06	1.37237	down
meta_1728	Glabric acid	9.18207e-05	6.06884e-05	8.63466e-05	0.000146887	0.000143517	0.000124465	2.25214e-05	2.76949e-05	3.77591e-05	3.85355e-05	3.93967e-05	5.14306e-05	0.000108954	3.6223e-05	0.332462	-1.58874	0.00282317	1.21759	down
meta_1066	DG(20:3(8Z,11Z,14Z)/22:6(4Z,7Z,10Z,13Z,16Z,19Z)/0:0)	6.88189e-05	8.96316e-05	6.04849e-05	0.000174443	0.00010857	8.65607e-05	2.10649e-05	2.8517e-05	7.36446e-05	2.74197e-05	1.91038e-05	2.60762e-05	9.8085e-05	3.26377e-05	0.332749	-1.58749	0.00929543	1.0833	down
meta_303	Humulenol II	0.000110748	0.000157988	0.000142965	9.51978e-05	0.000126786	0.000116353	1.47549e-05	2.96323e-05	5.64102e-05	3.70128e-05	3.86627e-05	7.36224e-05	0.000125006	4.16826e-05	0.333444	-1.58448	5.99626e-05	1.3078	down
meta_1795	Bimatoprost	4.5278e-06	1.84284e-05	1.30243e-05	1.27561e-05	5.38211e-06	1.08113e-05	2.4412e-06	1.72425e-06	2.76892e-06	4.33648e-06	4.90792e-06	5.49602e-06	1.08217e-05	3.61246e-06	0.333818	-1.58287	0.0180403	1.05271	down
meta_861	(1alpha,3beta,20S,22R,24S,25S)-Pubescenin	2.25934e-05	4.82666e-05	5.61129e-05	2.98793e-05	5.4633e-05	1.76378e-05	6.35168e-06	1.13948e-05	1.56269e-05	1.52034e-05	1.49358e-05	1.30872e-05	3.81872e-05	1.27666e-05	0.334318	-1.58071	0.0133673	1.08635	down
meta_713	(3beta,5alpha,6beta,9alpha,22E,24R)-23-Methylergosta-7,22-diene-3,5,6,9-tetrol	0.000158201	0.000274925	0.000193896	0.000321747	0.000207654	0.000225757	3.85709e-05	6.496e-05	9.50173e-05	8.20371e-05	6.69426e-05	0.000116522	0.000230363	7.73417e-05	0.335738	-1.57459	0.000678954	1.27913	down
meta_2374	N2-Fructopyranosylarginine	0.000283801	0.000254508	0.000281437	0.000253993	0.00025371	0.00026789	6.36716e-05	8.66721e-05	9.21755e-05	9.74084e-05	8.54402e-05	0.000110307	0.00026589	8.92791e-05	0.335775	-1.57443	1.73179e-09	1.42703	down
meta_2559	6-Methylnicotinamide	5.65082e-05	6.46275e-05	6.12287e-05	7.0405e-05	7.20466e-05	6.18495e-05	1.16759e-05	1.67836e-05	2.57247e-05	2.38634e-05	2.13433e-05	3.0465e-05	6.44443e-05	2.16426e-05	0.335835	-1.57418	3.9937e-07	1.39864	down
meta_796	Tetrahydrodipicolinate	1.80218e-05	1.79836e-05	2.84517e-05	9.34868e-06	1.5769e-05	1.57926e-05	4.95631e-06	4.7414e-06	4.57108e-06	6.07989e-06	8.00952e-06	7.27002e-06	1.75612e-05	5.93804e-06	0.338133	-1.56434	0.00517052	1.17421	down
meta_2651	Vinaginsenoside R5	2.59417e-05	3.27494e-05	2.60306e-05	2.24274e-05	4.24012e-05	2.53847e-05	3.78937e-06	9.20119e-06	1.63459e-05	6.11222e-06	2.81426e-06	2.10187e-05	2.91558e-05	9.88026e-06	0.338878	-1.56116	0.00103841	1.18687	down
meta_78	5-Hydroxy-14,16-hentriacontanedione	4.36762e-05	4.23303e-05	5.15336e-05	5.3083e-05	3.6988e-05	6.0377e-05	6.61037e-06	1.89643e-05	2.13283e-05	1.6986e-05	9.61072e-06	2.49053e-05	4.7998e-05	1.64008e-05	0.341698	-1.54921	4.41989e-05	1.32008	down
meta_2299	cis-Hydroxy Perhexiline	1.62554e-05	2.97753e-05	1.88248e-05	2.08945e-05	2.53645e-05	1.39956e-05	4.43195e-06	6.75102e-06	8.65224e-06	7.1961e-06	6.58544e-06	9.13494e-06	2.08517e-05	7.12528e-06	0.341713	-1.54914	0.00166914	1.25891	down
meta_2185	5-Methylcytosine	0.000336389	0.000157219	0.000161698	0.000292625	7.05177e-05	0.000385229	8.11839e-05	7.24154e-05	9.46098e-05	4.63469e-05	7.49756e-05	0.000113709	0.000233946	8.054e-05	0.344267	-1.5384	0.0269163	1.00222	down
meta_1125	xi-8,9-Dehydrotheaspirone	2.9264e-05	2.90335e-05	2.92236e-05	3.323e-05	3.21467e-05	2.86767e-05	6.73942e-06	8.25087e-06	1.11499e-05	1.16405e-05	1.00804e-05	1.46724e-05	3.02624e-05	1.04223e-05	0.344396	-1.53786	1.80319e-07	1.41274	down
meta_108	Pyrrhoxanthinol	8.19266e-06	3.23966e-05	3.45689e-05	3.53679e-05	1.6709e-05	2.13139e-05	3.97943e-06	7.74003e-06	9.62783e-06	1.06755e-05	6.73272e-06	1.24153e-05	2.47582e-05	8.52846e-06	0.344471	-1.53755	0.0146538	1.07798	down
meta_1401	Squamotacin	0.000254848	0.000337787	0.000647308	0.000161603	0.000341253	0.000302982	7.26565e-05	8.90858e-05	0.000109209	0.000130127	0.000141453	0.00016889	0.000340964	0.00011857	0.347751	-1.52387	0.0201575	1.03018	down
meta_3207	.alpha.-Linolenoyl ethanolamide	0.00022546	0.000384895	0.000219724	0.000212253	0.000324006	0.000236072	4.79017e-05	7.27709e-05	0.000109684	0.000122612	9.23881e-05	0.000112238	0.000267068	9.29324e-05	0.347972	-1.52296	0.00103107	1.26195	down
meta_757	Arginyl-Arginine	9.10922e-06	1.09252e-05	7.10141e-06	1.08644e-05	7.81852e-06	9.73102e-06	2.25212e-06	2.9195e-06	4.15419e-06	3.66327e-06	2.51431e-06	3.88024e-06	9.2583e-06	3.23061e-06	0.348942	-1.51894	5.0767e-05	1.35976	down
meta_43	2-Pentylfuran	0.000181927	0.000350305	0.000345342	0.000432184	0.00030583	0.000296824	8.03132e-05	9.33411e-05	9.93951e-05	0.000127092	0.000127414	0.00014501	0.000318735	0.000112094	0.351684	-1.50765	0.0011372	1.28279	down
meta_365	25-Hydroxyvitamin D3-26,23-lactol	0.00828164	0.00925545	0.0140206	0.0131746	0.0134547	0.00989557	0.00243979	0.00366839	0.00477818	0.00436691	0.00407577	0.00479506	0.0113471	0.00402068	0.354336	-1.49681	0.000412314	1.31165	down
meta_2968	Niazidin	1.08483e-05	1.09806e-05	1.32985e-05	1.31185e-05	1.18356e-05	1.10453e-05	3.23959e-06	2.75582e-06	2.8245e-06	5.36145e-06	5.63137e-06	5.48394e-06	1.18545e-05	4.21611e-06	0.355656	-1.49145	1.67812e-06	1.38414	down
meta_2708	(9Z,11S,16S)-1-Acetoxy-9,17-octadecadiene-12,14-diyne-11,16-diol	0.000304117	0.000322174	0.000462164	0.0002549	0.000259029	0.000303542	7.76884e-05	6.46761e-05	5.47496e-05	0.000109386	0.000187367	0.000184318	0.000317654	0.000113031	0.35583	-1.49074	0.000473328	1.23522	down
meta_1313	3'-Ketolactose	4.60114e-05	6.03365e-05	4.07894e-05	3.19858e-05	3.34311e-05	4.29347e-05	9.93609e-06	1.2987e-05	1.26853e-05	1.98301e-05	1.78193e-05	1.87926e-05	4.25815e-05	1.53417e-05	0.360291	-1.47276	0.000684532	1.28365	down
meta_3215	Acetylcarnitine	1.3452e-05	1.6005e-05	1.64707e-05	1.72385e-05	1.69632e-05	1.64528e-05	2.4252e-06	5.09233e-06	6.46023e-06	8.04816e-06	4.59485e-06	8.22176e-06	1.6097e-05	5.80709e-06	0.360755	-1.47091	8.45108e-06	1.37499	down
meta_597	(3S,3'R,5R,6R)-7',8'-Didehydro-3,6-epoxy-5,6-dihydro-beta,beta-carotene-3',5-diol	0.00353434	0.00258123	0.0028945	0.00571591	0.00316655	0.00436651	0.000799579	0.00113518	0.00106608	0.00211761	0.00178753	0.00117572	0.00370984	0.00134695	0.363075	-1.46166	0.00273328	1.19378	down
meta_1126	1-Hydroxy-2,12,15-heneicosatrien-4-one	3.561e-05	5.16668e-05	4.69829e-05	3.03237e-05	3.99958e-05	4.18003e-05	5.50546e-06	1.0293e-05	2.00525e-05	1.58997e-05	1.46241e-05	2.31708e-05	4.10632e-05	1.49243e-05	0.363446	-1.46019	8.95487e-05	1.29903	down
meta_640	2,6-Di-tert-butylbenzoquinone	5.44726e-06	6.71482e-06	5.59149e-06	6.44179e-06	7.42313e-06	5.13576e-06	1.36032e-06	8.09029e-07	2.15174e-06	3.00179e-06	2.47815e-06	3.63196e-06	6.12571e-06	2.23883e-06	0.365481	-1.45213	4.2955e-05	1.31941	down
meta_999	Ganoderenic acid C	0.000116201	0.000233059	0.000102372	9.97369e-05	0.000133958	0.000140418	3.33904e-05	4.58578e-05	5.40676e-05	5.43633e-05	4.91543e-05	6.49999e-05	0.000137624	5.03055e-05	0.365528	-1.45194	0.00685731	1.1647	down
meta_370	Squamostanal A	4.4922e-05	0.000100736	0.000180487	8.65978e-05	0.000167159	0.000164489	5.13714e-05	3.16417e-05	3.71734e-05	5.17085e-05	4.30604e-05	5.76484e-05	0.000124065	4.5434e-05	0.366211	-1.44925	0.0160489	1.06885	down
meta_2599	Ethyl 10-undecenoate	0.00126268	0.00243724	0.00156581	0.00108019	0.00118018	0.00134477	0.000195438	0.00036952	0.00075107	0.000476328	0.000555451	0.000929423	0.00147848	0.000546205	0.369437	-1.4366	0.00407775	1.14804	down
meta_3123	Stigmastentriol	0.000715243	0.000341754	0.000526263	0.000658458	0.000437271	0.000717379	0.000104377	0.000154939	0.000208977	0.000205397	0.000231336	0.000358939	0.000566061	0.000210661	0.372152	-1.42604	0.00133169	1.21123	down
meta_2981	cis-4-Hydroxycyclohexylacetic acid	3.46055e-05	2.90359e-05	4.31568e-05	3.48686e-05	3.48946e-05	3.51296e-05	9.46533e-06	1.05733e-05	1.03955e-05	1.54837e-05	1.58708e-05	1.70937e-05	3.52818e-05	1.31471e-05	0.37263	-1.42418	4.01948e-06	1.37057	down
meta_2088	Physangulide	2.77302e-05	3.70031e-05	2.74247e-05	3.28229e-05	4.68464e-05	3.2273e-05	7.14147e-06	1.09786e-05	1.66495e-05	1.40577e-05	7.28255e-06	2.01908e-05	3.40167e-05	1.27168e-05	0.373839	-1.41951	0.000232436	1.27245	down
meta_2990	Metabolite M6	3.64495e-05	6.16574e-05	8.89797e-05	3.9966e-05	6.88871e-05	3.56659e-05	1.03012e-05	1.37487e-05	1.91784e-05	2.74936e-05	1.81809e-05	3.57628e-05	5.52676e-05	2.07776e-05	0.375945	-1.41141	0.00930806	1.08125	down
meta_348	MG(0:0/18:2(9Z,12Z)/0:0)	0.000389529	0.000317769	0.000205149	0.000853984	0.000622093	0.000443883	8.77989e-05	0.000234294	0.000195976	0.000147617	0.000158325	0.000242996	0.000472068	0.000177834	0.376714	-1.40846	0.025893	1.00023	down
meta_1031	Estrone glucuronide	1.68339e-05	2.98947e-05	1.06894e-05	1.58857e-05	1.79377e-05	1.71076e-05	1.07631e-07	9.88576e-06	6.12912e-06	4.82972e-06	6.1639e-06	1.40694e-05	1.80581e-05	6.86426e-06	0.38012	-1.39547	0.00684381	1.07382	down
meta_1839	Undecanoylcholine	8.7352e-06	2.41542e-05	1.46132e-05	1.39248e-05	8.88322e-06	1.24625e-05	3.1979e-06	3.8014e-06	5.22276e-06	6.24847e-06	5.99209e-06	7.0967e-06	1.37955e-05	5.25989e-06	0.381275	-1.3911	0.0127272	1.09626	down
meta_2274	5-(1-Propynyl)-5'-vinyl-2,2'-bithiophene	1.39852e-05	1.11229e-05	1.75503e-05	4.00735e-06	7.72861e-06	1.09607e-05	4.03717e-06	2.14739e-06	1.59409e-06	5.86554e-06	6.0215e-06	5.28519e-06	1.08925e-05	4.15848e-06	0.381774	-1.38921	0.0154863	1.02556	down
meta_908	2''-Methoxy-(S)-oleuropein	1.80445e-05	3.98973e-05	1.14888e-05	2.4254e-05	2.98046e-05	2.14671e-05	8.81923e-06	8.56814e-06	8.4531e-06	1.07582e-05	1.01323e-05	8.98769e-06	2.41594e-05	9.28644e-06	0.384382	-1.37939	0.0137948	1.10595	down
meta_1889	Eszopiclone	8.92729e-05	8.58886e-05	0.000107028	2.87238e-05	5.40715e-05	6.86571e-05	2.72985e-05	1.61728e-05	1.33281e-05	3.75555e-05	3.81676e-05	3.44975e-05	7.22736e-05	2.78367e-05	0.385157	-1.37648	0.00970156	1.08215	down
meta_774	(Z)-1,3-Octadiene	2.39573e-05	3.3631e-05	3.17349e-05	2.22213e-05	2.81833e-05	2.58646e-05	3.4701e-06	7.90164e-06	1.39989e-05	9.20949e-06	1.05493e-05	1.92622e-05	2.75987e-05	1.07319e-05	0.388856	-1.36269	0.000175842	1.27697	down
meta_2036	Thymine glycol	7.29203e-05	9.52372e-05	5.9803e-05	5.00773e-05	5.17667e-05	6.68545e-05	1.86541e-05	2.16189e-05	2.33811e-05	3.90756e-05	2.39096e-05	2.76799e-05	6.61098e-05	2.57199e-05	0.389047	-1.36198	0.00107623	1.25085	down
meta_725	(8'R)-Neochrome	0.000985942	0.000740749	0.000677093	0.000808753	0.000993733	0.000928862	0.000209551	0.000230773	0.000344759	0.000422186	0.000426198	0.000368812	0.000855855	0.000333713	0.389918	-1.35876	2.60537e-05	1.33765	down
meta_321	N(6)-(Octanoyl)lysine	8.50141e-05	0.000144389	9.59016e-05	0.000121459	0.000138459	0.000103199	2.65826e-05	3.67473e-05	5.35757e-05	4.92035e-05	4.60601e-05	6.02321e-05	0.000114737	4.54002e-05	0.395689	-1.33756	0.000309671	1.30023	down
meta_165	2-(4-Methyl-5-thiazolyl)ethyl decanoate	2.47515e-06	2.12434e-06	5.05162e-06	1.74731e-06	2.72082e-06	2.33585e-06	2.39948e-07	9.89718e-07	8.36134e-07	1.35637e-06	1.4537e-06	1.6479e-06	2.74251e-06	1.08729e-06	0.396459	-1.33476	0.0165689	1.01293	down
meta_2433	3a,7b,21-Trihydroxy-5b-cholanoic acid	0.000190083	0.000385507	0.000221229	0.000211975	0.000267524	0.000237276	6.75254e-05	8.61535e-05	0.000110441	0.000109624	0.000103146	0.000128059	0.000252266	0.000100825	0.399677	-1.32309	0.0024328	1.23334	down
meta_1002	PE(14:1(9Z)/P-16:0)	0.000285991	0.000203197	0.000274558	0.000648394	0.000371684	0.000473774	8.826e-05	0.000128904	0.000128607	0.000236441	0.000178115	0.000143208	0.000376266	0.000150589	0.400219	-1.32114	0.0176613	1.04023	down
meta_2182	(3b,6a,12b,17a,20S)-Dammar-24-ene-3,6,12,17,20-pentol 20-[glucosyl-(1->2)-[rhamnosyl-(1->6)]-glucoside] 6-xyloside	4.16717e-05	5.72381e-05	5.8637e-05	5.00301e-05	7.69497e-05	5.93424e-05	1.10346e-05	1.62937e-05	2.69649e-05	2.21432e-05	2.93905e-05	3.26841e-05	5.73115e-05	2.30852e-05	0.402802	-1.31186	0.000249057	1.27348	down
meta_4	L-Proline	5.77908e-05	3.75382e-05	6.08358e-05	3.8285e-05	6.29062e-05	4.85771e-05	1.92129e-05	1.57096e-05	1.66399e-05	2.15244e-05	1.43515e-05	3.59131e-05	5.09889e-05	2.05585e-05	0.403197	-1.31044	0.000428548	1.23746	down
meta_495	DG(18:1(11Z)/22:6(4Z,7Z,10Z,13Z,16Z,19Z)/0:0)	0.000240337	0.00026277	0.000240319	0.000231902	0.000385595	0.000283168	6.45996e-05	8.00433e-05	0.000115777	0.000125529	0.000127846	0.000153382	0.000274015	0.000111196	0.405804	-1.30115	0.000335282	1.27673	down
meta_1913	Lucidone B	5.45625e-06	5.41142e-06	5.1831e-06	8.46305e-06	7.95986e-06	8.17721e-06	1.61713e-06	9.76117e-07	7.64985e-07	3.17756e-06	5.38705e-06	4.58188e-06	6.77515e-06	2.75079e-06	0.406011	-1.30041	0.00298851	1.13287	down
meta_232	Jasmolone	7.90923e-05	0.000115113	0.000115239	0.000127551	0.000102795	9.71179e-05	3.07409e-05	3.73047e-05	3.87628e-05	4.84096e-05	4.91872e-05	5.44845e-05	0.000106151	4.31483e-05	0.406479	-1.29875	5.78892e-05	1.35145	down
meta_970	Muricatin C	0.000556091	0.00055341	0.000543268	0.000589429	0.00123849	0.000703155	0.000149008	0.000225277	0.000276435	0.000399713	0.000310173	0.00034499	0.000697306	0.000284266	0.407663	-1.29455	0.0120233	1.07222	down
meta_1346	Lactodifucotetraose	1.80911e-05	3.49023e-05	1.83573e-05	1.62227e-05	2.55977e-05	1.78566e-05	3.7557e-06	1.36987e-05	6.66448e-06	1.07213e-05	8.57823e-06	1.00474e-05	2.18379e-05	8.91096e-06	0.40805	-1.29318	0.00510442	1.13242	down
meta_324	Heteroxanthin	0.000642169	0.000548898	0.000762852	0.000773695	0.0008654	0.000793216	0.000185355	0.000256145	0.00026594	0.000417734	0.000305641	0.0003619	0.000731038	0.000298786	0.408714	-1.29084	3.5493e-05	1.3284	down
meta_2975	Prosapogenin	0.000642131	0.000623535	0.00098989	0.000700715	0.000549964	0.000578186	0.00017606	0.000228529	0.000281914	0.000341217	0.000294965	0.000355879	0.000680737	0.000279761	0.410967	-1.2829	0.000887301	1.25959	down
meta_2476	Valyl-Glutamine	0.000133903	0.000188017	0.000221286	0.000113089	0.000244507	0.000115812	3.40831e-05	5.92164e-05	7.02881e-05	6.27431e-05	6.26257e-05	0.000130464	0.000169435	6.99034e-05	0.412567	-1.2773	0.00572946	1.10071	down
meta_410	(3Z,6Z)-3,6-Nonadienal	3.89295e-05	4.28515e-05	4.25735e-05	3.95678e-05	4.13297e-05	4.00537e-05	9.27192e-06	1.09962e-05	1.66497e-05	1.52689e-05	2.06258e-05	2.84905e-05	4.08843e-05	1.68839e-05	0.412967	-1.2759	0.000266934	1.35149	down
meta_2935	Dehydroepiandrosterone sulfate	7.28013e-05	7.03653e-05	7.66688e-05	0.000101506	0.000110155	0.000103157	2.40454e-05	3.76584e-05	4.43283e-05	3.64981e-05	3.46332e-05	4.47058e-05	8.91089e-05	3.69782e-05	0.414978	-1.26889	0.000339981	1.30628	down
meta_1273	Pregnanetriolone	1.05212e-05	1.57092e-05	2.0245e-05	1.59713e-05	1.73964e-05	1.02866e-05	2.22416e-06	3.78474e-06	3.99799e-06	6.15088e-06	9.21426e-06	1.2068e-05	1.50216e-05	6.24001e-06	0.415402	-1.26742	0.0026658	1.13282	down
meta_2320	PS(14:0/22:6(4Z,7Z,10Z,13Z,16Z,19Z))	0.000210611	0.000178493	0.000128896	0.000128017	0.000128602	0.000229993	3.16737e-05	5.62195e-05	8.41763e-05	9.06357e-05	5.32617e-05	0.000106374	0.000167435	7.03901e-05	0.420401	-1.25016	0.00200015	1.17591	down
meta_880	5-Androstene-3b,16b,17a-triol	0.000138561	0.000277479	0.000207099	0.000228044	0.00012376	0.000155337	4.64604e-05	7.29783e-05	9.54367e-05	8.34165e-05	6.54855e-05	0.000116634	0.00018838	8.00685e-05	0.425037	-1.23434	0.00490559	1.16006	down
meta_1488	2alpha-Hydroxypyracrenic acid	2.20086e-05	4.64692e-05	5.72357e-05	2.57411e-05	4.34356e-05	2.93768e-05	1.08207e-05	1.56179e-05	1.74781e-05	1.70149e-05	1.60472e-05	1.86533e-05	3.73778e-05	1.59387e-05	0.426421	-1.22965	0.0117211	1.10416	down
meta_2982	7-O-Acetylaustroinulin	0.000178839	0.000247579	0.000280826	0.000217373	0.000206688	0.000208483	6.19665e-05	7.93022e-05	8.69043e-05	0.00010432	0.000109655	0.000129991	0.000223298	9.53564e-05	0.427036	-1.22757	5.45522e-05	1.32836	down
meta_2319	Vinaginsenoside R1	7.99185e-06	7.54831e-06	4.27134e-06	1.35955e-05	7.54951e-06	8.816e-06	3.84979e-06	3.32024e-06	1.62128e-06	5.86734e-06	5.27853e-06	1.46001e-06	8.29542e-06	3.5662e-06	0.4299	-1.21793	0.0107992	1.04639	down
meta_1591	Convalloside	9.08702e-06	8.634e-06	9.41288e-06	5.88413e-06	1.08181e-05	1.02422e-05	3.46414e-06	2.62271e-06	4.23719e-06	2.95416e-06	5.77738e-06	4.20444e-06	9.01305e-06	3.87667e-06	0.430117	-1.2172	0.000212523	1.28156	down
meta_1091	4'-Hydroxyacetophenone 4'-[4-hydroxybenzoyl-(->5)-apiosyl-(1->2)-glucoside]	3.54229e-06	4.93827e-06	6.17106e-06	2.80561e-06	7.49727e-06	3.04779e-06	2.28465e-06	2.42323e-06	1.8211e-06	1.05053e-06	2.06113e-06	2.41304e-06	4.66705e-06	2.00895e-06	0.430453	-1.21607	0.0166764	1.04343	down
meta_1916	LysoPE(0:0/15:0)	2.44398e-05	3.57357e-05	3.64869e-05	2.83976e-05	2.45839e-05	2.53958e-05	6.82573e-06	8.57773e-06	9.2214e-06	1.34636e-05	1.78704e-05	1.95813e-05	2.91733e-05	1.259e-05	0.43156	-1.21237	0.000348563	1.24691	down
meta_2171	(3b,9R)-5-Megastigmene-3,9-diol 9-[apiosyl-(1->6)-glucoside]	0.00180523	0.0013683	0.00186949	0.00159867	0.0029347	0.00231131	0.000476161	0.000491571	0.000516542	0.000749773	0.00144189	0.00145867	0.00198128	0.000855767	0.431926	-1.21115	0.00395115	1.10194	down
meta_591	Yucalexin P17	2.08144e-05	1.37465e-05	1.37753e-05	1.65955e-05	1.65779e-05	1.82068e-05	4.70703e-06	6.35629e-06	5.89996e-06	9.71073e-06	7.02011e-06	9.5208e-06	1.66194e-05	7.20249e-06	0.433378	-1.2063	6.57538e-05	1.30583	down
meta_2933	3,5,9-Trihydroxyergost-7-en-6-one	5.41337e-05	7.30092e-05	7.15833e-05	8.07953e-05	8.53228e-05	7.40394e-05	1.64709e-05	2.40718e-05	2.62749e-05	4.07972e-05	2.78114e-05	5.55607e-05	7.31473e-05	3.18311e-05	0.435165	-1.20037	0.000245824	1.26805	down
meta_590	Plantaricin BN	1.39153e-05	2.41818e-05	2.66724e-05	2.03126e-05	2.93683e-05	1.3882e-05	7.80086e-06	9.50358e-06	1.18597e-05	8.96631e-06	7.85505e-06	1.0568e-05	2.13887e-05	9.42559e-06	0.440681	-1.18219	0.0056042	1.17153	down
meta_2279	Gladiatoside B3	2.66437e-06	2.63552e-06	3.00351e-06	3.68317e-06	4.55288e-06	3.86407e-06	9.05292e-07	4.10101e-07	2.28456e-06	1.20543e-06	3.22503e-06	9.71246e-07	3.40058e-06	1.50028e-06	0.441182	-1.18055	0.00570403	1.092	down
meta_593	Paxilline	1.9045e-05	2.16307e-05	2.83415e-05	1.17846e-05	1.8988e-05	1.31841e-05	4.0743e-06	7.75055e-06	7.3884e-06	8.9333e-06	8.53644e-06	1.35894e-05	1.8829e-05	8.37873e-06	0.444991	-1.16815	0.00598465	1.1047	down
meta_237	Methylthio 2-(propanoyloxy)propanoate	3.83328e-06	3.26603e-06	3.42359e-06	3.23991e-06	2.79387e-06	3.32869e-06	2.13171e-06	8.8731e-07	6.48764e-07	1.21023e-06	2.51941e-06	1.46134e-06	3.31423e-06	1.47646e-06	0.445492	-1.16653	0.0007621	1.26274	down
meta_494	6-(Methylthio)hexyl glucosinolate	0.000118275	0.000237528	0.000143597	0.000131502	0.000121083	0.000117093	6.98958e-05	5.70737e-05	5.87303e-05	7.5189e-05	6.26405e-05	6.43825e-05	0.000144846	6.4652e-05	0.446349	-1.16376	0.00789708	1.16141	down
meta_1410	(Z)-9-Heptadecenoic acid	1.1899e-05	1.8932e-05	1.5656e-05	2.03773e-05	8.06215e-06	1.05756e-05	4.89963e-06	4.81274e-06	5.52627e-06	7.24161e-06	7.1556e-06	8.57917e-06	1.42504e-05	6.36917e-06	0.446948	-1.16182	0.00926882	1.1206	down
meta_242	Jasmonic acid	2.53396e-05	1.93037e-05	2.12804e-05	2.1179e-05	1.86271e-05	2.32573e-05	5.80158e-06	7.55913e-06	1.07967e-05	1.01894e-05	8.57775e-06	1.49586e-05	2.14978e-05	9.64719e-06	0.448751	-1.15601	3.86587e-05	1.32164	down
meta_2903	Promucosine	1.35636e-05	1.57916e-05	1.29801e-05	1.28963e-05	1.48988e-05	1.16045e-05	3.89572e-06	5.8095e-06	4.83008e-06	8.09485e-06	6.25552e-06	7.82784e-06	1.36225e-05	6.11892e-06	0.449177	-1.15464	9.56044e-06	1.34764	down
meta_1301	Strigol	1.26589e-05	1.00777e-05	1.41449e-05	1.23926e-05	1.71417e-05	1.62663e-05	5.73558e-06	4.86751e-06	1.5369e-06	4.41584e-06	1.29638e-05	7.64642e-06	1.37804e-05	6.19435e-06	0.449505	-1.15359	0.00337466	1.13003	down
meta_2619	12,13-DHOME	7.27586e-05	0.000173271	9.5045e-05	0.000117489	9.24647e-05	8.8186e-05	3.07033e-05	3.61145e-05	5.23281e-05	4.96255e-05	4.90091e-05	6.95896e-05	0.000106536	4.7895e-05	0.449568	-1.15339	0.00831681	1.11944	down
meta_457	(2S,4R)-p-Mentha-1(7),8-dien-2-ol	2.59627e-05	2.84005e-05	2.97055e-05	2.75092e-05	2.84082e-05	2.63372e-05	6.31547e-06	8.96667e-06	1.33897e-05	1.08276e-05	1.32923e-05	2.21634e-05	2.77205e-05	1.24925e-05	0.45066	-1.14989	0.000717094	1.30733	down
meta_2567	Tetrahydrogestrinone	0.000550762	0.00109514	0.000977529	0.00133705	0.0009695	0.000795578	0.000332817	0.000405914	0.000416666	0.000511666	0.000408824	0.000505502	0.000954261	0.000430232	0.450853	-1.14927	0.00402926	1.20672	down
meta_2860	Ganoderic acid Mg	0.000174614	0.000121167	0.000239472	0.000187923	0.000239346	0.000140028	3.5003e-05	0.000101631	5.82381e-05	9.8225e-05	7.87638e-05	0.000125603	0.000183758	8.29107e-05	0.451194	-1.14818	0.00256679	1.14251	down
meta_1127	Tanacetol B	6.84797e-05	8.14229e-05	8.91677e-05	5.81115e-05	7.53253e-05	7.03787e-05	1.88325e-05	2.53616e-05	3.73266e-05	3.48166e-05	3.60717e-05	4.96469e-05	7.38143e-05	3.3676e-05	0.456226	-1.13218	6.99472e-05	1.29933	down
meta_1878	Nicotinamide ribotide	9.88645e-06	5.15869e-06	1.09767e-05	7.0821e-06	1.17794e-05	7.83741e-06	4.141e-06	3.8389e-06	4.25701e-06	3.75062e-06	3.92759e-06	4.18524e-06	8.78679e-06	4.01672e-06	0.457132	-1.12932	0.00560935	1.17978	down
meta_1613	2-(4-Methyl-5-thiazolyl)ethyl hexanoate	6.67813e-06	8.72309e-06	7.44682e-06	6.8524e-06	8.05292e-06	8.85424e-06	2.60259e-06	3.70065e-06	2.2476e-06	2.99884e-06	4.1429e-06	5.67671e-06	7.76794e-06	3.56155e-06	0.458494	-1.12503	8.58335e-05	1.30729	down
meta_2852	2-Acetylfuran	2.93026e-05	2.99348e-05	5.2214e-05	5.04551e-05	5.32865e-05	3.56403e-05	1.28681e-05	1.81617e-05	1.67508e-05	1.40251e-05	2.08139e-05	3.30357e-05	4.18055e-05	1.92759e-05	0.461085	-1.1169	0.00312635	1.14216	down
meta_1024	Squamocin K	0.000299365	0.000373697	0.000672648	0.000207377	0.000410976	0.000372007	0.000112019	0.00014372	0.000165489	0.000216711	0.000215253	0.000225875	0.000389345	0.000179844	0.461915	-1.1143	0.0205574	1.01346	down
meta_2496	Artocarpesin	0.000118385	0.000164884	0.000134888	0.000116947	0.000101712	0.000110106	3.03687e-05	4.49041e-05	4.49543e-05	6.52789e-05	9.02042e-05	7.03156e-05	0.000124487	5.7671e-05	0.463269	-1.11008	0.00038953	1.2424	down
meta_2647	N,N'-Bis(g-glutamyl)-3,3'-(1,2-propylenedithio)dialanine	5.19293e-05	0.000103565	4.48836e-05	5.53083e-05	6.34707e-05	4.20402e-05	2.25459e-05	3.14541e-05	2.69792e-05	3.85114e-05	2.22207e-05	2.58579e-05	6.01996e-05	2.79282e-05	0.463927	-1.10803	0.0159273	1.06063	down
meta_37	cis-5-Octenoic acid	1.43646e-05	1.60418e-05	1.77092e-05	1.41231e-05	1.67746e-05	1.58467e-05	4.36939e-06	5.18862e-06	7.35286e-06	7.8463e-06	8.79766e-06	1.04919e-05	1.581e-05	7.34112e-06	0.464334	-1.10677	4.37989e-05	1.34054	down
meta_2117	Geranyl hexanoate	2.63035e-05	2.87849e-05	4.04223e-05	3.03806e-05	3.32729e-05	3.62453e-05	8.69734e-06	9.91771e-06	1.72186e-05	1.66855e-05	1.41228e-05	2.44669e-05	3.25683e-05	1.51848e-05	0.466246	-1.10084	0.000263714	1.25511	down
meta_2716	D-1-[(3-Carboxypropyl)amino]-1-deoxyfructose	6.72563e-05	4.67187e-05	5.32148e-05	6.95964e-05	7.66816e-05	7.64514e-05	2.33984e-05	2.33639e-05	2.9419e-05	1.76445e-05	5.44624e-05	3.36404e-05	6.49866e-05	3.03215e-05	0.46658	-1.0998	0.000823302	1.20341	down
meta_3176	Myriocin	1.31883e-05	3.47662e-05	2.48671e-05	2.27705e-05	1.76075e-05	2.13034e-05	7.45929e-06	6.01159e-06	7.93226e-06	1.22784e-05	1.54787e-05	1.36144e-05	2.24172e-05	1.04624e-05	0.466715	-1.09939	0.00834284	1.09189	down
meta_1809	Episterol	0.00173918	0.00416153	0.00176302	0.00180054	0.00216269	0.00205608	0.00104984	0.00107979	0.00120794	0.0011843	0.000904866	0.000960987	0.0022805	0.00106462	0.466836	-1.09901	0.0242462	1.03032	down
meta_2490	Cucurbitacin B	7.96886e-05	9.33878e-05	9.15824e-05	5.79004e-05	6.4306e-05	8.28892e-05	1.95279e-05	3.24811e-05	4.1648e-05	3.25751e-05	3.79328e-05	5.53538e-05	7.82924e-05	3.65865e-05	0.467306	-1.09756	0.000309478	1.25314	down
meta_740	1-(2,6,6-Trimethyl-2-cyclohexen-1-yl)-1,6-heptadien-3-one	3.36899e-05	4.03557e-05	3.92144e-05	2.99274e-05	3.68458e-05	3.3045e-05	6.78777e-06	1.23057e-05	2.23942e-05	1.6588e-05	1.3619e-05	2.818e-05	3.5513e-05	1.66458e-05	0.468723	-1.09319	0.000818163	1.24653	down
meta_19	2'-Deoxyguanosine monohydrate	2.90164e-06	3.79406e-06	3.48184e-06	3.7634e-06	5.11996e-06	2.48277e-06	1.24554e-06	1.56309e-06	1.65167e-06	2.04613e-06	1.47848e-06	2.2217e-06	3.59061e-06	1.7011e-06	0.473764	-1.07776	0.00252726	1.19976	down
meta_655	Herierin IV	1.26871e-06	1.27949e-06	1.67335e-06	1.45929e-06	1.24472e-06	1.24917e-06	3.37827e-07	7.65851e-07	5.14943e-07	8.89458e-07	1.22228e-06	1.57321e-07	1.36245e-06	6.47947e-07	0.475573	-1.07226	0.00465314	1.1454	down
meta_814	6-Phenylundecane	1.44859e-05	2.71683e-05	1.69975e-05	1.82729e-05	2.64809e-05	2.07672e-05	7.2944e-06	7.81922e-06	1.00656e-05	1.00546e-05	1.20893e-05	1.19315e-05	2.06955e-05	9.87578e-06	0.477195	-1.06735	0.00248867	1.21297	down
meta_551	Lamivudine	5.4696e-05	5.56548e-05	6.48103e-05	9.39194e-05	8.85541e-05	6.54235e-05	2.40227e-05	2.93089e-05	2.98035e-05	4.15879e-05	3.91749e-05	4.30493e-05	7.05097e-05	3.44912e-05	0.48917	-1.03159	0.00196859	1.20721	down
meta_2598	gamma-Glutamyl-beta-(isoxazolin-5-on-2-yl)alanine	0.000125846	0.000131968	0.000172259	9.16203e-05	0.000183586	0.000103064	4.71779e-05	5.89924e-05	5.78944e-05	5.55241e-05	7.16114e-05	0.000105823	0.000134724	6.61705e-05	0.491157	-1.02574	0.00416896	1.12403	down
meta_695	(S)-2-Azetidinecarboxylic acid	1.3534e-05	9.05668e-06	7.76854e-06	1.14784e-05	1.31341e-05	1.23744e-05	4.80133e-06	3.49539e-06	4.60949e-06	5.1764e-06	6.14503e-06	8.85335e-06	1.12244e-05	5.5135e-06	0.491208	-1.02559	0.00094677	1.19765	down
meta_1744	Molludistin 2''-rhamnoside	0.00019366	0.000274961	0.000139448	0.000240908	0.000294462	0.000221712	9.52122e-05	0.000103162	9.67924e-05	0.000138312	0.000113631	0.000123593	0.000227525	0.000111784	0.491303	-1.02531	0.0030805	1.21268	down
meta_1045	6,15-Diketo,13,14-dihydro-PGF1a	1.78377e-05	2.89092e-05	3.79861e-05	1.83332e-05	3.47687e-05	1.97421e-05	6.37597e-06	1.38272e-05	1.23672e-05	1.09302e-05	1.61542e-05	1.77667e-05	2.62628e-05	1.29036e-05	0.491325	-1.02525	0.0121415	1.05004	down
meta_1062	4-Dihydroboldenone	8.07708e-05	5.67545e-05	7.90525e-05	8.72968e-05	4.83619e-05	8.71548e-05	2.87555e-05	3.55403e-05	4.63263e-05	2.80064e-05	3.40092e-05	4.33785e-05	7.32319e-05	3.60027e-05	0.491626	-1.02437	0.00156131	1.22593	down
meta_3093	Desacetycefapirin	5.6943e-05	6.74127e-05	6.92941e-05	7.88961e-05	6.12742e-05	6.47222e-05	2.30006e-05	2.59101e-05	2.30254e-05	4.12614e-05	4.71176e-05	3.67292e-05	6.64237e-05	3.28407e-05	0.494413	-1.01621	0.000110203	1.30269	down
meta_746	alpha-Ionene	6.31594e-05	6.31558e-05	7.09171e-05	6.13095e-05	6.21174e-05	6.43074e-05	1.88155e-05	2.25669e-05	3.07663e-05	3.22741e-05	3.66511e-05	4.93178e-05	6.41611e-05	3.1732e-05	0.494567	-1.01576	0.000422125	1.31797	down
meta_2151	5-Taurinomethyl-2-thiouridine	3.10738e-05	5.07185e-05	2.95264e-05	3.81583e-05	3.56132e-05	2.99404e-05	1.49973e-05	1.76074e-05	1.38564e-05	2.21876e-05	2.30057e-05	1.50177e-05	3.58384e-05	1.77787e-05	0.496078	-1.01136	0.00151396	1.22439	down
meta_3036	3,4,5-Trimethoxyphenyl acetate	8.78946e-06	7.43254e-06	6.99756e-06	8.18952e-06	1.30308e-05	8.56984e-06	3.05613e-06	4.12278e-06	4.72317e-06	3.67903e-06	5.80367e-06	4.91827e-06	8.83495e-06	4.38384e-06	0.496193	-1.01103	0.00255816	1.18739	down
meta_5	D-Pyroglutamic acid	3.47793e-05	2.23281e-05	1.94826e-05	2.82329e-05	3.35681e-05	3.22893e-05	1.28085e-05	8.47471e-06	1.184e-05	1.33422e-05	1.56045e-05	2.3053e-05	2.84467e-05	1.41871e-05	0.498727	-1.00368	0.00161615	1.16734	down
meta_2984	Momordicoside G	0.000602303	0.000429115	0.000502895	0.000348915	0.000436208	0.000459403	0.000143125	0.000190888	0.000274705	0.000252107	0.000217831	0.00032111	0.00046314	0.000233295	0.503724	-0.989295	0.000435033	1.23511	down
meta_2391	Gamma-Tocotrienol	0.00102288	0.00178121	0.00107265	0.00114404	0.00141959	0.00112555	0.00034392	0.000472664	0.000712581	0.000681259	0.000753234	0.000862922	0.00126099	0.000637763	0.505765	-0.98346	0.00190329	1.18081	down
meta_1460	N-Monodemethyl roxithromycin	4.74466e-06	5.39376e-06	4.25962e-06	4.46747e-06	6.84537e-06	5.48786e-06	1.59635e-06	2.66977e-06	2.92483e-06	2.91047e-06	2.45454e-06	3.32199e-06	5.19979e-06	2.64632e-06	0.508929	-0.974464	0.000421025	1.25763	down
meta_2057	Neosaxitoxin	0.000165112	0.00019934	0.000172301	0.000164022	0.000157165	0.00014516	5.42038e-05	7.22922e-05	7.31937e-05	9.42142e-05	0.000109259	0.000108641	0.000167183	8.53007e-05	0.510222	-0.970802	4.68592e-05	1.31937	down
meta_2264	7-a,25-Dihydroxycholesterol	1.03092e-05	1.61562e-05	7.75606e-06	1.14133e-05	1.66796e-05	9.00415e-06	5.46554e-06	5.15383e-06	6.35656e-06	6.01553e-06	6.83779e-06	6.60502e-06	1.18864e-05	6.07238e-06	0.510867	-0.96898	0.0116747	1.112	down
meta_2102	Isorubrofusarin 10-gentiobioside	0.000142816	0.000142049	0.000174852	0.000169082	0.000194427	0.000162186	6.49091e-05	0.000108253	6.17785e-05	0.000164046	4.10412e-05	6.40358e-05	0.000164235	8.40106e-05	0.511526	-0.967121	0.00536909	1.12248	down
meta_2924	Armillane	0.00058095	0.000592122	0.000721465	0.000852692	0.000690579	0.000705559	0.00025585	0.00025798	0.00019291	0.000357583	0.000588482	0.000483668	0.000690561	0.000356079	0.515637	-0.955572	0.00167908	1.1878	down
meta_1442	5-(10-Nonadecenyl)-1,3-benzenediol	0.000175344	0.000220405	0.000187827	0.000243831	0.000227434	0.00018723	7.73004e-05	0.000105318	0.0001437	0.000117861	8.00769e-05	0.000118866	0.000207012	0.000107187	0.517781	-0.949586	6.48042e-05	1.30733	down
meta_3129	p-Hydroxyphenethyl trans-ferulate	2.13271e-05	1.85068e-05	1.94548e-05	2.47044e-05	2.68789e-05	2.51346e-05	6.61545e-06	1.20797e-05	1.61863e-05	1.04019e-05	8.9811e-06	1.66909e-05	2.26678e-05	1.18259e-05	0.521705	-0.938695	0.000529932	1.22656	down
meta_2830	Ivacaftor	3.86872e-05	4.31341e-05	3.3071e-05	2.87822e-05	2.59385e-05	2.50363e-05	1.29325e-05	1.33424e-05	1.26182e-05	1.97941e-05	2.19671e-05	2.1498e-05	3.24416e-05	1.70254e-05	0.524802	-0.930155	0.00202181	1.17575	down
meta_779	1,25-Dihydroxyvitamin D3-26,23-lactone	6.01584e-05	7.77944e-05	6.43937e-05	3.94476e-05	4.8542e-05	5.64714e-05	2.94663e-05	2.75115e-05	3.34259e-05	3.47112e-05	2.6467e-05	3.06303e-05	5.78013e-05	3.03687e-05	0.525399	-0.928515	0.00316648	1.21783	down
meta_175	alpha-Zearalenol	3.91328e-05	4.15577e-05	4.50659e-05	4.95534e-05	6.40422e-05	3.30371e-05	1.68231e-05	2.31601e-05	2.25304e-05	1.93311e-05	2.82295e-05	3.37392e-05	4.53982e-05	2.39689e-05	0.52797	-0.921472	0.00279464	1.15942	down
meta_2352	DG(18:4(6Z,9Z,12Z,15Z)/18:4(6Z,9Z,12Z,15Z)/0:0)	0.000124789	0.000177181	0.000283297	0.000116685	0.000200591	0.00016079	6.66523e-05	6.68418e-05	8.30662e-05	0.000105549	0.000111845	0.000132793	0.000177222	9.4458e-05	0.532992	-0.907814	0.0189704	1.0011	down
meta_2509	LysoPC(14:0)	0.000861703	0.000573298	0.000740935	0.00110463	0.000862709	0.00120043	0.000461548	0.000418206	0.000469606	0.000245136	0.000744529	0.000518049	0.000890617	0.000476179	0.534661	-0.903302	0.00578249	1.09322	down
meta_556	Saccharopine	4.15186e-06	3.07181e-06	3.99888e-06	3.69016e-06	4.36585e-06	4.36953e-06	1.64301e-06	1.52465e-06	1.39025e-06	2.39269e-06	2.90043e-06	2.82152e-06	3.94135e-06	2.11209e-06	0.53588	-0.900018	0.000439823	1.23906	down
meta_1242	Osmundalin	4.08469e-05	8.32468e-05	5.01364e-05	3.49928e-05	4.71665e-05	4.7258e-05	2.8328e-05	2.62782e-05	2.51966e-05	2.8837e-05	2.75076e-05	2.79251e-05	5.06079e-05	2.73454e-05	0.540339	-0.888062	0.0196881	1.06014	down
meta_2669	Diatrizoate	4.96138e-05	5.0659e-05	9.96289e-05	5.25656e-05	5.70665e-05	4.98989e-05	2.2687e-05	3.03672e-05	2.28877e-05	4.04273e-05	4.19021e-05	3.73539e-05	5.99055e-05	3.26042e-05	0.544261	-0.87763	0.0173946	1.00931	down
meta_2009	CPA(18:2(9Z,12Z)/0:0)	3.83057e-05	3.3654e-05	4.16053e-05	4.60931e-05	3.87789e-05	3.40074e-05	1.33892e-05	1.38573e-05	1.01927e-05	2.1288e-05	3.25831e-05	3.54624e-05	3.87407e-05	2.11288e-05	0.545389	-0.874643	0.00790677	1.1002	down
meta_1018	N,N'-Diacetylchitobiosyldiphosphodolichol	3.42952e-05	4.34267e-05	4.88316e-05	4.24502e-05	6.25799e-05	3.68237e-05	2.81584e-05	1.90963e-05	1.52432e-05	1.17766e-05	4.50837e-05	2.73327e-05	4.47346e-05	2.44485e-05	0.546523	-0.871645	0.0104894	1.02594	down
meta_3046	Adipate semialdehyde	0.000231768	0.000204769	0.0003243	0.000464998	0.00042614	0.000295707	0.000132786	0.000155003	0.000192138	0.000178813	0.000161657	0.000246078	0.000324614	0.000177746	0.547561	-0.868909	0.0160841	1.03714	down
meta_845	Grevilline A	2.00771e-05	3.01669e-05	2.62572e-05	2.53518e-05	2.05016e-05	2.35113e-05	9.94251e-06	1.13001e-05	9.15586e-06	1.79791e-05	1.74288e-05	1.49526e-05	2.4311e-05	1.34598e-05	0.553652	-0.852948	0.000609275	1.22183	down
meta_2025	5-Hydroxy-4-methoxy-5-(1-oxo-9,12,15-hexadecatrienyl)-2(5H)-furanone	2.15547e-05	1.80873e-05	2.17129e-05	2.74032e-05	2.38324e-05	2.94186e-05	7.32363e-06	1.04124e-05	1.30469e-05	1.4604e-05	1.37769e-05	1.94796e-05	2.36682e-05	1.31072e-05	0.553792	-0.852584	0.00127466	1.17873	down
meta_1022	8-Hydroxyadenine	0.000489526	0.000633743	0.000872341	0.000684163	0.000916017	0.000517813	0.00021403	0.000314509	0.000301824	0.000359562	0.000466782	0.00062873	0.000685601	0.000380906	0.55558	-0.847934	0.00923709	1.03388	down
meta_1491	Etonogestrel	2.15785e-05	1.89334e-05	2.60761e-05	1.94316e-05	3.26199e-05	2.2871e-05	6.80036e-06	8.11605e-06	1.29074e-05	1.6078e-05	1.45277e-05	2.07424e-05	2.35851e-05	1.31953e-05	0.559477	-0.837849	0.00577293	1.06541	down
meta_2816	Riesling acetal	5.64811e-05	4.24193e-05	6.11718e-05	5.72113e-05	6.01581e-05	5.95112e-05	2.34292e-05	2.44191e-05	2.52025e-05	3.352e-05	4.12596e-05	4.09608e-05	5.61588e-05	3.14652e-05	0.56029	-0.835754	0.000258287	1.25475	down
meta_2294	Trioxsalen	2.44984e-05	3.04061e-05	3.13208e-05	2.13734e-05	2.31325e-05	2.3968e-05	1.37941e-05	1.04821e-05	1.24877e-05	1.28343e-05	1.97562e-05	1.75371e-05	2.57832e-05	1.44819e-05	0.561681	-0.832177	0.000459859	1.23692	down
meta_2310	9-Oxohexadecanoic acid	0.000169677	0.000288939	0.00034061	0.000310418	0.000333976	0.000363571	0.000152044	0.000127674	0.000153358	0.00018522	0.000175509	0.000225211	0.000301198	0.000169836	0.563868	-0.826572	0.00387782	1.15886	down
meta_1032	DG(18:0/22:6(4Z,7Z,10Z,13Z,16Z,19Z)/0:0)	0.000461384	0.00061324	0.000463776	0.000492334	0.00057882	0.00052459	0.000169427	0.000213766	0.00033063	0.000397867	0.000335601	0.000323464	0.000522357	0.000295126	0.564988	-0.823708	0.000500111	1.24205	down
meta_1290	4-Hydroxybenzyl isothiocyanate	0.000116781	8.51037e-05	0.00015308	0.000108867	0.000112127	0.000121053	4.67529e-05	4.51512e-05	4.45622e-05	7.31093e-05	9.66789e-05	8.87127e-05	0.000116169	6.58279e-05	0.566658	-0.819449	0.00336812	1.10983	down
meta_382	3'-O-Methyl-(-)-epicatechin-5-O-sulphate	1.41327e-05	1.38788e-05	2.45199e-05	2.0345e-05	2.06759e-05	1.74309e-05	1.25101e-05	1.11648e-05	1.29864e-05	7.56296e-06	1.09745e-05	7.78871e-06	1.84972e-05	1.04979e-05	0.567541	-0.817204	0.00346178	1.14884	down
meta_2887	6-O-p-Coumaroyl-D-glucose	6.34657e-06	5.92178e-06	7.34099e-06	8.04238e-06	7.45858e-06	6.51123e-06	3.76371e-06	2.71738e-06	2.94046e-06	4.01709e-06	5.48039e-06	4.81513e-06	6.93692e-06	3.95569e-06	0.570238	-0.810364	0.000349668	1.25459	down
meta_569	(3beta,5alpha,6beta,22E,24R)-23-Methylergosta-7,22-diene-3,5,6-triol	0.000304619	0.000196766	0.000169419	0.000210959	0.000195068	0.000336002	8.15047e-05	0.000121128	0.000159315	0.000151917	0.000125267	0.000175196	0.000235472	0.000135721	0.576379	-0.794909	0.0136182	1.02994	down
meta_1039	Isolimonic acid 16->17-lactone	5.65572e-06	5.60112e-06	8.82201e-06	5.62587e-06	6.49583e-06	6.06965e-06	2.36554e-06	3.01076e-06	1.94145e-06	5.07655e-06	5.91895e-06	3.80775e-06	6.37837e-06	3.68683e-06	0.578022	-0.790805	0.00853011	1.03867	down
meta_1596	L-Isoleucine	7.12774e-06	1.29137e-05	6.83924e-06	7.98123e-06	8.22994e-06	8.49839e-06	4.09245e-06	4.24108e-06	4.26379e-06	5.30845e-06	6.37398e-06	5.78298e-06	8.59837e-06	5.01046e-06	0.582722	-0.779121	0.00857599	1.10436	down
meta_1704	3-Epinobilin	7.20213e-06	8.79956e-06	1.01795e-05	7.98234e-06	8.01272e-06	7.76335e-06	4.0046e-06	3.76335e-06	3.28481e-06	4.58389e-06	7.00221e-06	6.80291e-06	8.32326e-06	4.90696e-06	0.589548	-0.76232	0.00199137	1.17523	down
meta_2143	4-Hydroxy-5-(dihydroxyphenyl)-valeric acid-O-sulphate	1.50324e-05	1.67631e-05	2.07106e-05	1.4478e-05	1.6184e-05	1.45211e-05	7.38384e-06	8.24585e-06	7.93473e-06	1.0394e-05	1.14727e-05	1.22168e-05	1.62815e-05	9.60798e-06	0.590115	-0.760933	0.000395802	1.23715	down
meta_888	Guanethidine	7.86391e-06	6.9611e-06	8.56583e-06	9.59609e-06	7.18599e-06	9.33689e-06	3.55023e-06	3.44759e-06	3.64931e-06	6.10525e-06	5.03347e-06	7.43388e-06	8.25164e-06	4.86996e-06	0.590181	-0.760772	0.00244426	1.15628	down
meta_2671	Aldehydo-L-iduronate	0.000224218	0.00026396	0.000250487	0.000281672	0.000256706	0.000254875	0.000122814	0.000130593	0.000116397	0.000189697	0.00017401	0.000171475	0.00025532	0.000150831	0.590753	-0.759373	9.59594e-05	1.32136	down
meta_1510	(2S,4S)-Monatin	3.8229e-05	3.9749e-05	4.51875e-05	3.22642e-05	3.58546e-05	3.82105e-05	1.80952e-05	1.65717e-05	1.57489e-05	2.54082e-05	3.16053e-05	2.82221e-05	3.82491e-05	2.26086e-05	0.591087	-0.758557	0.00111182	1.20748	down
meta_925	Methionyl butyrate	1.56781e-05	1.74866e-05	2.10091e-05	2.01096e-05	2.03156e-05	1.76834e-05	4.8487e-06	8.53638e-06	1.16816e-05	1.14401e-05	9.1429e-06	2.10162e-05	1.87137e-05	1.1111e-05	0.593734	-0.752112	0.0170334	1.02872	down
meta_928	Alectrol	2.70657e-05	2.32774e-05	2.16448e-05	2.21482e-05	2.66764e-05	2.70818e-05	1.23922e-05	1.19384e-05	1.15882e-05	1.72416e-05	1.94815e-05	1.53457e-05	2.4649e-05	1.46646e-05	0.594936	-0.749194	0.000180018	1.27139	down
meta_84	Coumaperine	2.66932e-06	3.70213e-06	2.23616e-06	2.52343e-06	3.18067e-06	2.12835e-06	1.465e-06	1.70962e-06	1.29313e-06	1.21078e-06	2.45593e-06	1.69653e-06	2.74001e-06	1.6385e-06	0.59799	-0.741807	0.00548278	1.09202	down
meta_3136	Methylgingerol	0.000829642	0.000681742	0.000720683	0.00061029	0.00083357	0.000781323	0.000250204	0.00037502	0.000532438	0.000506477	0.000384796	0.000623	0.000742875	0.000445322	0.599458	-0.738269	0.00154051	1.17979	down
meta_1151	Maltol propionate	0.000130956	0.000116195	0.00017792	0.000171366	0.000173316	0.000135719	6.37728e-05	7.66994e-05	9.42134e-05	8.29088e-05	9.68104e-05	0.000128893	0.000150912	9.05496e-05	0.600017	-0.736925	0.00172151	1.16215	down
meta_2212	Simmondsin	9.80102e-06	1.0131e-05	1.20592e-05	9.52914e-06	1.13949e-05	1.07448e-05	4.74065e-06	5.01074e-06	4.79732e-06	6.87613e-06	8.64519e-06	8.20274e-06	1.061e-05	6.3788e-06	0.601206	-0.73407	0.000998953	1.22814	down
meta_1033	Momorcharaside B	0.000187731	0.000132679	0.00015307	0.000240429	0.000148069	0.000187455	6.70154e-05	8.9231e-05	9.78481e-05	0.000142549	0.000129945	0.000110058	0.000174905	0.000106108	0.606657	-0.721046	0.0064067	1.07839	down
meta_8	Caprylic Acid (Octanoic Acid)	1.03178e-05	1.17266e-05	1.29879e-05	1.29652e-05	1.18918e-05	1.24864e-05	3.76681e-06	4.41879e-06	6.49504e-06	7.28857e-06	9.41102e-06	1.2587e-05	1.20626e-05	7.32788e-06	0.607487	-0.719075	0.0151404	1.06156	down
meta_1046	xi-7-Hydroxyhexadecanedioic acid	0.00063204	0.000860043	0.000709592	0.000647273	0.000589749	0.000570654	0.000297997	0.000361552	0.000362331	0.000440911	0.000482761	0.000495089	0.000668225	0.000406773	0.608737	-0.716108	0.00082848	1.21793	down
meta_1023	1-(1-Methylethenyl)-4-(1-methylethyl)benzene	2.98418e-05	3.5993e-05	4.26685e-05	4.19452e-05	4.23922e-05	3.59928e-05	1.16333e-05	1.9771e-05	2.78563e-05	2.30876e-05	2.25359e-05	3.48745e-05	3.81389e-05	2.32931e-05	0.610743	-0.711362	0.00392659	1.12665	down
meta_2799	Atazanavir	0.000179144	0.000205522	0.000145197	0.000152934	0.000141182	0.000162726	7.32038e-05	7.36361e-05	0.000101712	0.000115141	0.0001126	0.000136974	0.000164451	0.000102211	0.621528	-0.686108	0.00140766	1.17589	down
meta_1927	DG(16:0/22:2(13Z,16Z)/0:0)	0.000666738	0.000882301	0.000673516	0.000734212	0.000673307	0.000750705	0.000261702	0.000367186	0.000454039	0.000629066	0.000479286	0.000548665	0.00073013	0.000456657	0.625447	-0.677041	0.00215298	1.17365	down
meta_454	1,3-Dimethyluracil	4.75496e-06	4.24184e-06	5.81237e-06	4.40885e-06	4.78322e-06	4.13378e-06	2.53513e-06	2.64357e-06	2.20629e-06	3.00588e-06	3.96023e-06	3.26786e-06	4.68917e-06	2.93649e-06	0.626229	-0.675239	0.000604241	1.2116	down
meta_1745	o-O-glucuronide rosiglitazone	1.55168e-05	2.07564e-05	2.12459e-05	2.23022e-05	1.59214e-05	1.64764e-05	9.5359e-06	6.64136e-06	8.00955e-06	1.57066e-05	1.80238e-05	1.29437e-05	1.87032e-05	1.18102e-05	0.631452	-0.663255	0.0129948	1.02096	down
meta_2090	(13R,14R)-7-Labdene-13,14,15-triol	7.40454e-05	6.01608e-05	8.14073e-05	6.99212e-05	7.8586e-05	7.53963e-05	2.60288e-05	3.80532e-05	4.25783e-05	5.25824e-05	5.04472e-05	7.00215e-05	7.32528e-05	4.66186e-05	0.636406	-0.65198	0.00525793	1.11822	down
meta_2026	Methyl 2-propenyl pentasulfide	5.61823e-06	4.2081e-06	8.62069e-06	6.74537e-06	6.02084e-06	7.04926e-06	3.80983e-06	3.69637e-06	3.32261e-06	4.10379e-06	4.66343e-06	4.80927e-06	6.37708e-06	4.06755e-06	0.637839	-0.648737	0.0106215	1.07631	down
meta_1592	Aurasperone D	0.000384529	0.000606579	0.000289588	0.000513094	0.000580523	0.000442945	0.000258433	0.000285217	0.000263312	0.000365187	0.000315552	0.000315843	0.000469543	0.00030059	0.640176	-0.643459	0.0172464	1.04209	down
meta_1947	S-6-Hydroxywarfarin	0.000143792	0.000264395	0.000176915	0.000185908	0.000165242	0.00016635	9.7012e-05	0.000101176	9.34755e-05	0.000157495	0.000128883	0.000129283	0.000183767	0.000117887	0.641504	-0.640471	0.010502	1.05335	down
meta_490	Gluconolactone	5.20703e-06	5.62884e-06	6.49125e-06	4.62247e-06	5.92044e-06	5.43614e-06	2.95484e-06	2.88665e-06	2.79443e-06	3.85002e-06	4.65909e-06	4.27227e-06	5.55103e-06	3.56955e-06	0.643043	-0.637013	0.000898813	1.20099	down
meta_2257	Benzoyl glucuronide (Benzoic acid)	0.000268984	0.000168088	0.000168675	0.000181772	0.000240148	0.000159755	0.000114836	0.000114073	0.000112765	0.000140237	0.000143219	0.000145724	0.000197904	0.000128476	0.649182	-0.623304	0.0115671	1.06398	down
meta_2778	Fosphenytoin	1.37696e-05	1.44495e-05	1.5656e-05	1.37414e-05	1.41084e-05	1.39014e-05	7.09932e-06	6.25623e-06	6.99994e-06	1.01345e-05	1.30657e-05	1.21343e-05	1.42711e-05	9.28166e-06	0.650384	-0.620637	0.00748927	1.14434	down
meta_332	Hexyl 2-furoate	1.49358e-06	1.4096e-06	1.47998e-06	1.25079e-06	1.32259e-06	9.89016e-07	1.09932e-06	5.17252e-07	5.94296e-07	7.30786e-07	1.32573e-06	9.16796e-07	1.32426e-06	8.6403e-07	0.652462	-0.616034	0.0140674	1.01417	down
meta_1083	Panatellin	0.000790677	0.00083661	0.000822581	0.00085214	0.00105459	0.000909257	0.000324089	0.000461133	0.000646948	0.000708649	0.000525686	0.000769521	0.000877643	0.000572671	0.65251	-0.615928	0.00468058	1.12003	down
meta_1452	Thyrotropin releasing hormone	1.40239e-05	1.60101e-05	2.1184e-05	1.46633e-05	1.49665e-05	1.63664e-05	8.63927e-06	8.19321e-06	8.74601e-06	1.33903e-05	1.50549e-05	9.65016e-06	1.62024e-05	1.06123e-05	0.654985	-0.610466	0.00552182	1.07732	down
meta_2095	Azacitidine	2.96038e-06	3.92322e-06	3.69082e-06	3.34569e-06	4.48057e-06	2.68381e-06	1.78645e-06	1.67315e-06	2.25478e-06	2.74756e-06	3.53468e-06	1.81912e-06	3.51408e-06	2.30262e-06	0.655256	-0.609869	0.0126395	1.00406	down
meta_1192	3-Hydroxysintaxanthin	0.000105862	9.09866e-05	0.000137075	0.000100614	0.000107217	0.000109908	4.67701e-05	5.80673e-05	6.92932e-05	7.78119e-05	8.4665e-05	9.2591e-05	0.000108611	7.15331e-05	0.65862	-0.602481	0.00280619	1.12399	down
meta_2195	N-Acetyldehydroanonaine	2.56122e-05	3.23036e-05	2.66166e-05	2.45695e-05	2.55221e-05	2.70188e-05	9.99827e-06	1.31034e-05	1.64673e-05	2.82099e-05	1.76639e-05	2.13895e-05	2.69405e-05	1.78054e-05	0.660916	-0.59746	0.0156473	1.02762	down
meta_2881	Hydroxydestruxin B	7.12322e-05	6.68277e-05	5.09109e-05	6.43907e-05	4.55352e-05	6.00164e-05	1.94739e-05	3.8384e-05	4.27075e-05	4.89435e-05	3.65539e-05	5.12212e-05	5.98189e-05	3.95473e-05	0.661118	-0.597019	0.00822701	1.04433	down
meta_1775	O-Ureidohomoserine	1.34333e-05	1.37849e-05	1.88268e-05	1.99677e-05	1.77736e-05	1.66759e-05	7.94289e-06	8.39215e-06	8.73273e-06	1.13787e-05	1.34118e-05	1.70959e-05	1.67437e-05	1.1159e-05	0.666462	-0.585406	0.0131267	1.00928	down
meta_2215	Ribose-1-arsenate	1.13867e-05	9.99746e-06	1.9355e-05	1.64536e-05	1.58587e-05	1.46659e-05	9.57867e-06	8.49459e-06	7.8951e-06	1.07336e-05	1.22505e-05	1.02147e-05	1.46195e-05	9.86119e-06	0.674521	-0.568064	0.0177554	1.00713	down
meta_1823	Austdiol	2.24641e-05	2.44567e-05	2.70751e-05	2.95624e-05	3.20767e-05	2.387e-05	1.33722e-05	1.40212e-05	1.47939e-05	2.21605e-05	2.25024e-05	2.08536e-05	2.65842e-05	1.79506e-05	0.675238	-0.566532	0.00412586	1.10182	down
meta_1485	Theaflavic acid	9.67256e-06	5.9738e-06	9.93316e-06	8.55672e-06	8.23795e-06	7.80677e-06	5.51259e-06	5.77429e-06	4.09455e-06	6.17493e-06	6.14931e-06	6.19497e-06	8.36349e-06	5.65011e-06	0.675568	-0.565828	0.00383066	1.12563	down
meta_838	(3b,16a,21b,22a)-12-Oleanene-3,16,21,23,28-pentol-22-angeloyloxy-23-al	0.000486786	0.000686843	0.000604049	0.000477165	0.000551157	0.00055109	0.00024895	0.000332654	0.000448247	0.000409193	0.000338187	0.000552768	0.000559515	0.000388333	0.694053	-0.526882	0.0107621	1.03084	down
meta_1064	7,8-Dihydrovomifoliol 9-[apiosyl-(1->6)-glucoside]	1.37373e-05	1.81685e-05	1.93474e-05	1.53272e-05	1.92895e-05	1.26431e-05	8.31872e-06	9.82626e-06	1.27139e-05	1.31614e-05	1.1182e-05	1.32062e-05	1.64188e-05	1.14014e-05	0.69441	-0.526141	0.00718226	1.06832	down
meta_966	Cucurbitacin I 2-glucoside	0.000110585	0.000134314	0.000137016	0.000103312	0.000130156	0.000132421	7.08706e-05	6.6874e-05	7.40572e-05	8.61282e-05	0.000118761	0.000105705	0.000124634	8.7066e-05	0.698573	-0.517517	0.0055947	1.0962	down
meta_487	2-hydroxymexiletine	3.49206e-05	4.53116e-05	3.87793e-05	3.5719e-05	3.46728e-05	3.31766e-05	1.99157e-05	2.23515e-05	2.25768e-05	2.75926e-05	3.27839e-05	3.16827e-05	3.70966e-05	2.61505e-05	0.70493	-0.504448	0.00335124	1.12488	down
meta_3024	Apo-10'-violaxanthal	0.000169511	0.00020374	0.000225258	0.000172325	0.000208317	0.000213073	0.000100736	0.000108351	0.000121565	0.00014072	0.000169586	0.000201258	0.000198704	0.000140369	0.706424	-0.501394	0.0128297	1.02791	down
meta_1252	Erinapyrone A	8.71193e-06	1.10903e-05	9.2849e-06	9.99149e-06	9.54616e-06	9.01e-06	4.84169e-06	5.95226e-06	6.25183e-06	8.59527e-06	8.4608e-06	7.7038e-06	9.6058e-06	6.96761e-06	0.725354	-0.463242	0.00606348	1.10657	down
meta_2068	13S-hydroxyoctadecadienoic acid	0.000201814	0.000174157	0.000213547	0.000199893	0.00020723	0.000233702	0.000104644	0.000121884	0.000150362	0.00016227	0.000174647	0.00020664	0.000205057	0.000153408	0.748122	-0.418655	0.0169602	1.00206	down
meta_3050	Isomangiferin	0.000119254	0.000136764	0.000123282	0.000137579	0.00012565	0.000124589	7.80788e-05	8.54537e-05	8.17041e-05	0.000124257	0.000119353	0.000111694	0.000127853	0.00010009	0.782853	-0.353186	0.0198453	1.01482	down
meta_204	4-(Methylnitrosamino)-1-(3-pyridyl)-1-butanol glucuronide	2.68273e-06	4.57659e-06	1.78911e-06	1.78721e-06	2.45052e-06	2.81887e-06	0	0	0	0	0	0	2.68417e-06	0	0	#NAME?	0.00137023	1.30083	down
meta_211	Licorisoflavan A	1.87774e-05	1.90445e-05	1.01851e-05	1.30973e-05	1.30909e-05	8.59104e-06	0	0	0	0	0	0	1.37977e-05	0	0	#NAME?	0.000549458	1.33965	down
meta_223	beta-Sitosterol acetate	1.45702e-05	2.37324e-05	2.54795e-05	1.31587e-05	7.28189e-05	2.91761e-05	0	0	0	0	0	0	2.98226e-05	0	0	#NAME?	0.0209244	1.04181	down
meta_236	Benzyl O-[arabinofuranosyl-(1->6)-glucoside]	3.05771e-06	4.71746e-06	1.81966e-06	1.92855e-06	2.52911e-06	2.40835e-06	0	0	0	0	0	0	2.74347e-06	0	0	#NAME?	0.00147189	1.29572	down
meta_405	5a-Androstan-3b-ol	4.60389e-06	1.22288e-06	3.06448e-06	2.78465e-06	6.00226e-06	2.81145e-06	0	0	0	0	0	0	3.41493e-06	0	0	#NAME?	0.00398195	1.21299	down
meta_453	APC	1.14383e-05	2.02738e-05	1.68491e-05	1.83587e-06	4.60811e-06	4.71363e-06	0	0	0	0	0	0	9.95313e-06	0	0	#NAME?	0.0222348	1.03903	down
meta_481	Caraganoside A	5.22698e-05	6.99113e-05	3.73499e-05	4.73639e-05	5.9324e-05	6.57006e-05	0	0	0	0	0	0	5.53199e-05	0	0	#NAME?	9.91479e-05	1.39392	down
meta_540	Gemifloxacin	8.83606e-06	9.30233e-06	4.15242e-06	5.77404e-06	5.6719e-06	2.94495e-06	0	0	0	0	0	0	6.11362e-06	0	0	#NAME?	0.00193063	1.27583	down
meta_610	Domoic acid	2.91118e-05	6.01641e-05	2.20938e-05	4.76345e-05	7.38339e-05	7.35861e-05	0	0	0	0	0	0	5.10707e-05	0	0	#NAME?	0.00239074	1.26703	down
meta_666	1,2-Dimethyl-4-(6-methyl-4-heptenyl)-1,3-cyclohexadiene	5.1432e-06	5.42573e-06	2.42466e-06	3.89076e-06	2.18391e-06	6.14107e-06	0	0	0	0	0	0	4.20156e-06	0	0	#NAME?	0.0015149	1.29504	down
meta_719	Capsianoside II	0.00133348	0.00117404	0.00104694	0.000980418	0.00102029	0.000900268	0	0	0	0	0	0	0.0010759	0	0	#NAME?	1.28086e-05	1.41926	down
meta_836	Vapreotide	4.01207e-06	6.18625e-06	2.26819e-06	5.18029e-06	8.27717e-06	1.60936e-05	0	0	0	0	0	0	7.00292e-06	0	0	#NAME?	0.0171541	1.07806	down
meta_848	1-Methoxyficifolinol	1.40538e-05	1.50861e-05	5.04662e-06	6.5462e-06	6.75459e-06	3.8312e-06	0	0	0	0	0	0	8.55308e-06	0	0	#NAME?	0.00720527	1.17092	down
meta_887	Capsianoside III	0.000373444	0.000296878	0.000309923	0.000276653	0.0002679	0.000230596	0	0	0	0	0	0	0.000292566	0	0	#NAME?	2.46232e-05	1.41119	down
meta_909	Lyciumoside VIII	2.86725e-06	1.19346e-06	3.23616e-06	9.48873e-07	1.45894e-06	2.56693e-07	0	0	0	0	0	0	1.66023e-06	0	0	#NAME?	0.0169238	1.06315	down
meta_938	Roxithromycin	8.75726e-06	1.38574e-05	2.22914e-05	3.24022e-06	8.33606e-06	5.47758e-06	0	0	0	0	0	0	1.03267e-05	0	0	#NAME?	0.0142405	1.09329	down
meta_949	Vulgarone A	6.37055e-06	1.19431e-05	7.05684e-06	2.04948e-06	2.30556e-06	1.86057e-06	0	0	0	0	0	0	5.26435e-06	0	0	#NAME?	0.0232201	1.03556	down
meta_997	Kukoamine D	0	0	4.56977e-06	2.83654e-06	3.93155e-06	4.16962e-06	0	0	0	0	0	0	2.58458e-06	0	0	#NAME?	0.0287658	1.00085	down
meta_1014	3'-Prenylapigenin 7-[rhamnosyl-(1->6)-glucoside]	1.52871e-05	6.98397e-05	1.68405e-05	1.59979e-05	2.67834e-05	2.01673e-05	0	0	0	0	0	0	2.7486e-05	0	0	#NAME?	0.0245531	1.03476	down
meta_1097	8-Deoxy-11-hydroxy-13-chlorogrosheimin	2.8276e-06	2.79388e-06	5.69932e-06	3.32343e-06	2.38233e-06	3.10699e-06	0	0	0	0	0	0	3.35559e-06	0	0	#NAME?	0.000980157	1.31339	down
meta_1207	S-(PGA2)-glutathione	1.51353e-06	2.15546e-06	0	3.87755e-07	3.02408e-06	3.38041e-06	0	0	0	0	0	0	1.74354e-06	0	0	#NAME?	0.0265054	1.0137	down
meta_1492	1-Oleoylglycerophosphoinositol	1.91751e-05	2.3037e-05	1.07334e-05	1.50337e-05	1.58967e-05	1.42497e-05	0	0	0	0	0	0	1.63543e-05	0	0	#NAME?	0.000228523	1.37227	down
meta_1582	Pimentol	1.31552e-06	2.5149e-06	3.25476e-07	1.48778e-06	1.52225e-06	7.22005e-07	0	0	0	0	0	0	1.31466e-06	0	0	#NAME?	0.00793664	1.16862	down
meta_1631	Fusarin C	1.52389e-05	1.99543e-05	5.27368e-06	7.9575e-06	6.7863e-06	3.08254e-06	0	0	0	0	0	0	9.71553e-06	0	0	#NAME?	0.0145083	1.09688	down
meta_1660	4,4-Dimethylcholesta-8,14,24-trienol	3.50129e-05	5.89544e-05	3.40611e-05	3.9802e-05	9.65644e-05	4.7927e-05	0	0	0	0	0	0	5.20537e-05	0	0	#NAME?	0.00299424	1.24537	down
meta_1729	3'-Sialyllactosamine	4.84684e-05	3.80515e-05	4.08196e-05	2.8019e-05	1.85608e-05	1.95986e-05	0	0	0	0	0	0	3.2253e-05	0	0	#NAME?	0.00127419	1.29709	down
meta_1801	Oxytocin 1-8	1.5665e-05	3.68035e-05	6.65798e-06	1.95035e-05	2.98584e-05	2.22143e-05	0	0	0	0	0	0	2.17838e-05	0	0	#NAME?	0.00399685	1.23045	down
meta_1805	Tertatolol	8.56962e-06	1.93682e-05	1.49668e-06	4.77274e-06	8.68661e-06	7.57247e-06	0	0	0	0	0	0	8.41106e-06	0	0	#NAME?	0.0189256	1.06757	down
meta_1818	28-Glucosyl-30-methyl-3b,23-dihydroxy-12-oleanene-28,30-diate 3-[glucosyl-(1->3)-xylosyl-(1->2)-glucoside]	0.000381671	0.000552865	0.000160018	0.000297815	0.000315196	0.000349145	0	0	0	0	0	0	0.000342785	0	0	#NAME?	0.0012326	1.30685	down
meta_1832	gamma-Tocopheryl quinone	5.69492e-06	6.36993e-06	4.29218e-06	4.09117e-06	3.44907e-06	4.50621e-06	0	0	0	0	0	0	4.73391e-06	0	0	#NAME?	0.000125456	1.38743	down
meta_1837	Lacto-N-triaose	3.05071e-05	7.25351e-05	3.10147e-05	2.61418e-05	4.14331e-05	2.98646e-05	0	0	0	0	0	0	3.85828e-05	0	0	#NAME?	0.00286988	1.25464	down
meta_1957	Bilirubin glucuronide	5.1909e-06	1.89234e-05	1.43825e-05	4.80978e-06	1.89337e-05	8.00031e-06	0	0	0	0	0	0	1.17068e-05	0	0	#NAME?	0.00721769	1.1721	down
meta_2001	erythro-6,8-Heptacosanediol	6.17569e-06	1.12773e-05	7.83121e-06	1.0428e-05	6.16362e-06	1.1297e-05	0	0	0	0	0	0	8.86214e-06	0	0	#NAME?	0.000298794	1.37045	down
meta_2027	Stearic acid	1.15277e-05	6.74003e-06	1.38225e-05	4.54891e-06	2.05946e-05	1.03726e-05	0	0	0	0	0	0	1.12677e-05	0	0	#NAME?	0.00455847	1.20257	down
meta_2029	Dihydroxycitracridone I	5.06753e-06	6.89191e-06	3.2376e-06	3.81188e-06	4.48756e-06	4.37409e-06	0	0	0	0	0	0	4.6451e-06	0	0	#NAME?	0.000283412	1.3664	down
meta_2087	(2b,3b)-Dihydroxy-30-nor-12,20(29)-oleanadiene-28-glucopyranosyloxy-23-oic acid 3-glucuronide	1.07619e-05	4.21553e-05	1.21494e-05	1.58918e-05	3.13761e-05	2.24413e-05	0	0	0	0	0	0	2.24626e-05	0	0	#NAME?	0.00650968	1.18857	down
meta_2091	Tetrahydroaldosterone-3-glucuronide	3.24255e-05	6.68871e-05	2.3962e-05	2.20216e-05	2.33456e-05	1.62426e-05	0	0	0	0	0	0	3.08141e-05	0	0	#NAME?	0.00937351	1.15032	down
meta_2137	Feruloyl-2-hydroxyputrescine	1.5108e-05	4.03677e-05	1.47108e-05	9.12258e-06	9.41466e-06	1.13428e-05	0	0	0	0	0	0	1.66778e-05	0	0	#NAME?	0.0184691	1.07175	down
meta_2204	Notoginsenoside A	0	3.0737e-07	2.33051e-06	2.66485e-06	4.09782e-06	2.03114e-06	0	0	0	0	0	0	1.90528e-06	0	0	#NAME?	0.0286671	1.00172	down
meta_2213	Tomatoside A	5.40267e-05	4.3739e-05	4.11295e-05	3.63812e-05	3.3742e-05	3.15589e-05	0	0	0	0	0	0	4.00962e-05	0	0	#NAME?	7.11628e-05	1.39507	down
meta_2300	12-Ketoporrigenin 3-[4'-(2''-glucosyl-3''-xylosyl)-glucosyl)-galactoside]	7.30663e-06	2.98881e-05	1.0964e-05	9.17153e-06	2.70574e-05	8.85715e-06	0	0	0	0	0	0	1.55408e-05	0	0	#NAME?	0.0131558	1.1104	down
meta_2329	2-Amino-4-hydroxy-6-pteridinecarboxylic acid	2.40509e-06	4.71978e-06	3.00889e-06	3.15788e-06	2.58839e-06	5.53509e-06	0	0	0	0	0	0	3.56919e-06	0	0	#NAME?	0.000968733	1.3221	down
meta_2380	Diethylthiophosphate	1.92633e-06	2.46379e-06	4.55889e-06	2.73355e-06	6.11229e-06	3.22344e-06	0	0	0	0	0	0	3.50305e-06	0	0	#NAME?	0.00270991	1.2494	down
meta_2414	Macrophorin D	3.89542e-06	4.8134e-06	3.07185e-06	2.31745e-06	4.42576e-06	1.91453e-06	0	0	0	0	0	0	3.4064e-06	0	0	#NAME?	0.000823522	1.32015	down
meta_2442	Hyacinthin	0.000136895	7.14753e-05	0.000164733	0.000499005	0.000242631	0.000259912	0	0	0	0	0	0	0.000229109	0	0	#NAME?	0.0131772	1.11206	down
meta_2515	7-Hydroxy-6-methyl-2H-1-benzopyran-2-one	2.06402e-06	9.43528e-06	4.54049e-06	2.91133e-06	3.73247e-06	5.09783e-06	0	0	0	0	0	0	4.63024e-06	0	0	#NAME?	0.00721405	1.18088	down
meta_2563	16-Hydroxy hexadecanoic acid	9.18638e-06	8.76872e-06	1.87235e-05	0	1.95169e-05	9.49708e-06	0	0	0	0	0	0	1.09488e-05	0	0	#NAME?	0.0141028	1.08772	down
meta_2631	Ichangin 4-glucoside	1.64299e-06	5.6082e-06	1.219e-06	1.75535e-06	2.17812e-06	2.63553e-06	0	0	0	0	0	0	2.50653e-06	0	0	#NAME?	0.011995	1.12734	down
meta_2634	N-Phenylacetylphenylalanine	1.00281e-05	1.99219e-05	1.50482e-05	8.1801e-06	1.14157e-05	8.16657e-06	0	0	0	0	0	0	1.21268e-05	0	0	#NAME?	0.00131618	1.3014	down
meta_2656	Cellulose triacetate	5.89402e-05	4.91674e-05	7.68803e-05	6.92098e-05	6.67575e-05	7.2663e-05	0	0	0	0	0	0	6.5603e-05	0	0	#NAME?	1.74964e-05	1.41724	down
meta_2678	4-alpha-Methyl-5-alpha-cholest-7-en-3-beta-ol	1.50653e-06	5.72119e-06	0	2.84626e-06	1.90128e-06	2.10918e-06	0	0	0	0	0	0	2.34741e-06	0	0	#NAME?	0.0293579	1.01247	down
meta_2707	Caffeoylmalic acid	4.99438e-06	5.49264e-06	7.48304e-06	4.95845e-06	5.44175e-06	6.64954e-06	0	0	0	0	0	0	5.83663e-06	0	0	#NAME?	3.20737e-05	1.41038	down
meta_2737	Sativoside R2	3.41911e-06	2.73499e-06	1.77927e-06	1.23249e-06	2.78925e-06	1.94023e-06	0	0	0	0	0	0	2.31589e-06	0	0	#NAME?	0.000876092	1.31338	down
meta_2743	Tasosartan	3.39721e-06	2.43662e-06	1.04075e-05	5.04615e-06	3.60811e-06	1.05544e-05	0	0	0	0	0	0	5.90833e-06	0	0	#NAME?	0.0105651	1.13147	down
meta_2746	Zafirlukast metabolite M5	3.47724e-06	1.80214e-05	1.11036e-05	2.08071e-05	1.32468e-05	6.51959e-06	0	0	0	0	0	0	1.2196e-05	0	0	#NAME?	0.00629551	1.19569	down
meta_2800	Hovenidulcigenin A	5.7051e-06	8.41437e-06	2.40976e-06	1.57179e-06	9.11803e-06	5.96729e-06	0	0	0	0	0	0	5.53106e-06	0	0	#NAME?	0.00684398	1.17442	down
meta_2803	2-Hexaprenyl-6-methoxy-1,4-benzoquinol	1.43888e-05	1.72534e-05	1.3961e-05	1.40068e-05	1.40011e-05	1.17291e-05	0	0	0	0	0	0	1.42234e-05	0	0	#NAME?	6.18133e-06	1.42859	down
meta_2838	L-1,2,3,4-Tetrahydro-beta-carboline-3-carboxylic acid	1.81665e-06	8.46204e-07	1.65987e-06	2.06828e-06	2.76776e-06	1.78754e-06	0	0	0	0	0	0	1.82438e-06	0	0	#NAME?	0.000813394	1.31813	down
meta_2861	Desglucocheirotoxin	8.91087e-06	2.10808e-05	8.0027e-06	5.79053e-06	6.34787e-06	4.82085e-06	0	0	0	0	0	0	9.15894e-06	0	0	#NAME?	0.0136746	1.10827	down
meta_2938	Canescein	4.03985e-06	3.8828e-06	2.25641e-06	2.14603e-06	3.43819e-06	3.63871e-06	0	0	0	0	0	0	3.23367e-06	0	0	#NAME?	0.000209504	1.37094	down
meta_2954	Austalide G	0.000110932	0.000157456	0.000123059	7.67091e-05	0.000122782	9.82239e-05	0	0	0	0	0	0	0.00011486	0	0	#NAME?	0.000144666	1.38256	down
meta_2986	6b-Hydroxy-8a-methoxy-7(11)-eremophilen-12,8-olide	5.3461e-06	9.18502e-06	2.08018e-06	1.81253e-06	7.36903e-06	6.20123e-06	0	0	0	0	0	0	5.33235e-06	0	0	#NAME?	0.00658575	1.18131	down
meta_3014	Mevalonic acid-5P	8.34097e-07	3.24963e-06	1.56804e-06	9.74963e-07	1.5326e-06	2.21285e-06	0	0	0	0	0	0	1.7287e-06	0	0	#NAME?	0.0051231	1.21149	down
meta_3026	Medicoside I	5.52079e-05	5.36147e-05	3.86419e-05	3.87399e-05	4.03066e-05	3.56539e-05	0	0	0	0	0	0	4.36941e-05	0	0	#NAME?	5.45762e-05	1.40152	down
meta_3089	Serinyl-Cysteine	6.02666e-07	1.74421e-06	6.16893e-07	1.73429e-08	1.39655e-06	5.64603e-07	0	0	0	0	0	0	8.2371e-07	0	0	#NAME?	0.0239234	1.02924	down
meta_3109	Norfloxacin	1.58088e-05	3.24359e-05	4.63389e-06	1.33122e-05	1.18643e-05	1.14699e-05	0	0	0	0	0	0	1.49208e-05	0	0	#NAME?	0.0113131	1.13203	down

## Sheet: neg-up
#ID	name		Warm1	Warm2	Warm3	Warm4	Warm5	Warm6	Cold1	Cold2	Cold3	Cold4	Cold5	Cold6	Warm_Mean	Cold_Mean	Fold_change	log2FC	Pvalue	VIP	regulated
meta_16	Undecanedioic acid	分析特有代谢物前10的							5.23536e-05	5.37777e-05	7.3923e-05	0.000115788	6.77801e-05	9.88413e-05	0	7.70773e-05	Inf	Inf	0.000693057	1.26282	up
meta_44	4-Hydroxy-4-methyl-5-hexenoic acid gamma lactone								9.57127e-06	2.17594e-05	2.07514e-05	3.54324e-05	3.4632e-05	3.33362e-05	0	2.59138e-05	Inf	Inf	0.00165291	1.21614	up
meta_104	2-Methylcyclohexanone								1.91947e-05	2.5192e-05	2.12776e-05	4.06482e-05	2.73581e-05	3.3797e-05	0	2.79113e-05	Inf	Inf	0.000373502	1.28454	up
meta_119	(Z)-15-Oxo-11-eicosenoic acid								7.58905e-06	1.09183e-05	1.96305e-05	8.1373e-06	1.02993e-05	1.63172e-05	0	1.21486e-05	Inf	Inf	0.00159295	1.21329	up
meta_130	Vanillylmandelic acid								0	1.06982e-05	6.68189e-06	5.94178e-06	8.31607e-06	1.04804e-05	0	7.01972e-06	Inf	Inf	0.00728543	1.10075	up
meta_132	Ibuprofen								9.96908e-06	1.98806e-05	1.92082e-05	3.74556e-05	3.10654e-05	3.12049e-05	0	2.47973e-05	Inf	Inf	0.00187401	1.21076	up
meta_149	5-Ethyl-3-hydroxy-4-methyl-2(5H)-furanone								1.5496e-05	1.15946e-05	7.27864e-06	1.32958e-05	1.45134e-05	1.35932e-05	0	1.26286e-05	Inf	Inf	0.000131098	1.30987	up
meta_154	OR-1855								6.36849e-06	9.52846e-06	8.55037e-06	1.08969e-05	4.63725e-06	1.08993e-05	0	8.48013e-06	Inf	Inf	0.00043699	1.27879	up
meta_158	Perillic acid								3.68968e-06	1.73774e-06	2.31095e-06	4.14691e-06	2.49465e-06	1.74072e-06	0	2.68677e-06	Inf	Inf	0.00127862	1.23556	up
meta_184	Methyl jasmonate								5.53826e-06	6.41815e-06	7.09174e-06	1.17638e-05	7.76685e-06	7.63087e-06	0	7.70161e-06	Inf	Inf	0.000322051	1.28963	up
meta_186	Dihydrogeranylacetone								2.19925e-06	3.27848e-06	3.62704e-06	3.84925e-06	3.49127e-06	2.5427e-06	0	3.16466e-06	Inf	Inf	7.37713e-05	1.32027	up
meta_210	Meconine								6.76483e-06	4.95118e-06	6.71254e-06	9.22751e-06	5.91963e-06	6.23058e-06	0	6.63438e-06	Inf	Inf	9.29643e-05	1.32085	up
meta_212	Isoamberboin								1.00685e-05	2.90388e-05	3.83894e-05	4.4985e-05	3.08333e-05	3.38993e-05	0	3.12024e-05	Inf	Inf	0.00132517	1.22918	up
meta_249	Lysyl-Lysine								4.68572e-06	5.38328e-06	4.32369e-06	6.92552e-06	4.00993e-06	5.89029e-06	0	5.20307e-06	Inf	Inf	8.02664e-05	1.32301	up
meta_256	Dehydrooreadone								1.01038e-05	8.77088e-06	1.1367e-05	1.75569e-05	1.11468e-05	1.04164e-05	0	1.15603e-05	Inf	Inf	0.00025476	1.2972	up
meta_261	3-p-Coumaroyl-1,5-quinolactone								3.09401e-06	6.34626e-06	6.73277e-06	5.66195e-06	7.30123e-06	4.91839e-06	0	5.67577e-06	Inf	Inf	0.000256226	1.28807	up
meta_297	Fagomine								1.81716e-06	2.05957e-06	9.99769e-07	2.77043e-06	7.09822e-07	1.61599e-06	0	1.66212e-06	Inf	Inf	0.0027549	1.19167	up
meta_301	Asparaginyl-Glycine								1.24795e-05	2.03038e-05	1.73106e-05	5.41998e-05	5.82401e-05	2.37455e-05	0	3.10465e-05	Inf	Inf	0.0123253	1.05498	up
meta_313	4,7-Megastigmadien-9-ol								8.97766e-06	9.75859e-06	8.36266e-06	1.1227e-05	7.54938e-06	8.87383e-06	0	9.12485e-06	Inf	Inf	1.05452e-05	1.34758	up
meta_369	alpha,alpha-Dimethylanisalacetone								9.29277e-06	3.8076e-06	8.7293e-06	1.29724e-05	6.65381e-06	1.06447e-05	0	8.68343e-06	Inf	Inf	0.00112664	1.24271	up
meta_392	Hydralazine pyruvate hydrazone								1.04132e-05	1.19168e-05	1.07058e-05	1.25484e-05	1.26537e-05	1.19023e-05	0	1.169e-05	Inf	Inf	6.92522e-07	1.35874	up
meta_403	6-Heptyl-5,6-dihydro-2H-pyran-2-one								4.09901e-06	4.43479e-06	4.29975e-06	5.50134e-06	3.9994e-06	4.83702e-06	0	4.52855e-06	Inf	Inf	6.04894e-06	1.35152	up
meta_408	Methionyl-Valine								9.48826e-06	1.17755e-05	1.12148e-05	1.07207e-05	1.03119e-05	1.08064e-05	0	1.07196e-05	Inf	Inf	4.37832e-07	1.3593	up
meta_418	7-Hydroxy-2,5-dimethyl-4H-1-benzopyran-4-one								2.32769e-05	5.1205e-05	2.29248e-05	5.97961e-05	3.94963e-05	3.89215e-05	0	3.92701e-05	Inf	Inf	0.00126504	1.23265	up
meta_436	(1beta,4alpha,5alpha,6beta,8alpha,10b)-1,10:4,5-Diepoxy-6-hydroxy-7(11)-germacren-12,8-olide								1.75363e-05	7.24088e-06	8.03289e-06	1.56048e-05	9.37904e-06	1.01949e-05	0	1.13315e-05	Inf	Inf	0.0012329	1.23734	up
meta_446	6-Dimethylaminopurine								4.55373e-06	3.42356e-06	3.40817e-06	4.77633e-06	3.70298e-06	4.56477e-06	0	4.07159e-06	Inf	Inf	1.79333e-05	1.34302	up
meta_464	4alpha-Formyl-4beta-methyl-5alpha-cholesta-8,24-dien-3beta-ol								1.14604e-05	3.15369e-05	2.24779e-05	2.3738e-05	2.73815e-05	4.52009e-05	0	2.69659e-05	Inf	Inf	0.00197512	1.20237	up
meta_469	MG(0:0/18:2(9Z,12Z)/0:0)								4.75646e-05	6.67524e-05	8.58399e-05	6.74448e-05	5.8088e-05	6.51968e-05	0	6.51478e-05	Inf	Inf	5.47432e-05	1.32467	up
meta_498	(R)-Kanzonol Y								1.66716e-06	4.58931e-06	5.61632e-06	5.71832e-06	6.41651e-06	1.02339e-05	0	5.70692e-06	Inf	Inf	0.00399108	1.15591	up
meta_501	Dihydropteridine								8.17343e-06	9.62027e-06	1.2178e-05	1.08712e-05	7.51809e-06	9.11267e-06	0	9.57895e-06	Inf	Inf	3.84279e-05	1.33189	up
meta_544	Nigellic acid								2.47197e-05	4.00606e-05	2.86873e-05	4.45947e-05	3.26866e-05	4.54512e-05	0	3.60333e-05	Inf	Inf	0.000152454	1.30736	up
meta_571	2-(3-Carboxy-3-aminopropyl)-L-histidine								1.32057e-05	1.14758e-05	1.1475e-05	1.17445e-05	1.1971e-05	2.05668e-05	0	1.34064e-05	Inf	Inf	0.000253544	1.29241	up
meta_574	1b,3a,7b-Trihydroxy-5b-cholanoic acid								1.1206e-05	1.18625e-05	1.32508e-05	1.59746e-05	5.29927e-06	1.10942e-05	0	1.14479e-05	Inf	Inf	0.000501811	1.27543	up
meta_579	(E,E)-2,4-Decadienoic isobutylamide								2.59295e-07	7.82126e-07	5.28312e-07	2.71537e-07	1.00993e-06	1.21824e-06	0	6.7824e-07	Inf	Inf	0.00834699	1.08529	up
meta_595	Panaquinquecol 1								7.63192e-06	1.14689e-05	1.12164e-05	1.23962e-05	1.03149e-05	1.29276e-05	0	1.09926e-05	Inf	Inf	3.02097e-05	1.33445	up
meta_616	(9Z,11E,13E,15Z)-4-Oxo-9,11,13,15-octadecatetraenoic acid								1.04313e-05	9.92897e-06	1.17015e-05	1.47706e-05	1.08041e-05	1.15428e-05	0	1.15299e-05	Inf	Inf	1.53803e-05	1.34445	up
meta_630	Levonorgestrel								7.15384e-06	8.94836e-06	4.54781e-06	9.85391e-06	4.24874e-06	8.39744e-06	0	7.19168e-06	Inf	Inf	0.000649272	1.26507	up
meta_680	25-Hydroxyvitamin D2								6.06529e-06	8.98839e-06	2.20635e-05	1.04642e-05	2.95607e-05	1.4473e-05	0	1.52692e-05	Inf	Inf	0.00856692	1.08295	up
meta_741	N-Jasmonoylisoleucine								1.51805e-06	2.42024e-06	5.11318e-06	4.68588e-06	1.03624e-06	5.95165e-06	0	3.45421e-06	Inf	Inf	0.00924691	1.08824	up
meta_858	Quinestrol								3.39387e-06	1.6969e-06	4.76341e-06	1.22275e-06	2.10417e-06	1.12562e-06	0	2.38445e-06	Inf	Inf	0.00938631	1.07733	up
meta_862	17a,21-Dihydroxy-5b-pregnane-3,11,20-trione								7.73089e-06	3.18225e-05	3.62652e-05	2.95903e-05	3.25085e-05	5.89279e-05	0	3.28075e-05	Inf	Inf	0.00440122	1.14728	up
meta_877	16-Hydroxy-10-oxohexadecanoic acid								3.0388e-06	3.35357e-06	5.32496e-06	3.16859e-06	5.30328e-06	6.11285e-06	0	4.38368e-06	Inf	Inf	0.000500662	1.26609	up
meta_879	Alcaftadine								1.82659e-07	1.90946e-05	3.68335e-05	3.4339e-05	1.23326e-05	1.98102e-05	0	2.04321e-05	Inf	Inf	0.0147529	1.03627	up
meta_900	Buspirone								3.01768e-06	3.83218e-06	6.16853e-06	5.22506e-06	2.1503e-06	6.21815e-06	0	4.43532e-06	Inf	Inf	0.00137887	1.22815	up
meta_947	Heptadecanoyl carnitine								2.26226e-06	6.43965e-06	1.26388e-05	5.22014e-06	5.77954e-06	1.35915e-05	0	7.65531e-06	Inf	Inf	0.00856179	1.08762	up
meta_989	Cardoltriene								1.14431e-05	1.20746e-05	1.24813e-05	1.38721e-05	8.79303e-06	1.37943e-05	0	1.20764e-05	Inf	Inf	1.84621e-05	1.34214	up
meta_1031	Dynorphin A (6-8)								1.50227e-06	2.72062e-06	3.01771e-06	1.92704e-06	7.00837e-06	6.49389e-06	0	3.77832e-06	Inf	Inf	0.0113737	1.05441	up
meta_1038	Ponasteroside A								1.30512e-05	2.46365e-05	1.85276e-05	2.49762e-05	1.22306e-05	1.97706e-05	0	1.88655e-05	Inf	Inf	0.000380261	1.28246	up
meta_1041	(6R)-6-(L-Erythro-1,2-Dihydroxypropyl)-5,6,7,8-tetrahydro-4a-hydroxypterin								7.88357e-06	1.06635e-05	7.11867e-06	8.33042e-06	1.62064e-07	1.62744e-06	0	5.96428e-06	Inf	Inf	0.0165672	1.02301	up
meta_1140	Sanguisorbin B								9.92411e-06	7.63427e-05	0.000114555	0.000136819	8.87633e-05	5.63246e-05	0	8.04549e-05	Inf	Inf	0.00695308	1.11281	up
meta_1145	Armillane								1.13986e-05	1.78728e-05	1.6835e-05	1.81848e-05	1.32739e-05	1.72214e-05	0	1.57977e-05	Inf	Inf	3.48007e-05	1.33292	up
meta_1148	Octahydro-2,5,5,8a-tetramethyl-7H-1-benzopyran-7-one								1.40883e-06	1.42341e-06	1.65753e-06	2.33413e-06	1.62877e-06	2.18335e-06	0	1.77267e-06	Inf	Inf	0.000105763	1.31716	up
meta_1164	Isohumbertiol								1.63373e-05	1.56425e-05	1.75629e-05	2.5491e-05	2.17431e-05	2.23522e-05	0	1.98548e-05	Inf	Inf	6.04954e-05	1.32639	up
meta_1170	Prostaglandin I2								1.19902e-05	2.62858e-05	2.05737e-05	2.58209e-05	1.99912e-05	1.90193e-05	0	2.06135e-05	Inf	Inf	0.000201662	1.29867	up
meta_1189	Pyridoxine 5'-phosphate								8.55204e-06	1.02144e-05	7.58811e-06	6.02749e-06	7.30261e-06	6.74847e-06	0	7.73885e-06	Inf	Inf	5.11746e-05	1.32327	up
meta_1203	cis-3-Hexenyl lactate								3.7086e-06	3.58188e-06	5.15439e-06	5.19511e-06	5.50714e-06	6.43034e-06	0	4.92958e-06	Inf	Inf	0.000107577	1.31327	up
meta_1210	1-Methoxy-1H-indole-3-acetonitrile								7.86795e-07	2.57137e-06	2.44341e-06	1.81256e-06	1.15892e-06	1.14821e-06	0	1.65354e-06	Inf	Inf	0.00278412	1.18071	up
meta_1234	Eremopetasinorol								1.96358e-05	2.46535e-05	1.91292e-05	3.83136e-05	2.86232e-05	3.46803e-05	0	2.75059e-05	Inf	Inf	0.000358486	1.28524	up
meta_1241	L-Histidinol								7.71083e-06	9.84002e-06	9.22555e-06	9.60433e-06	1.03714e-05	1.03809e-05	0	9.52216e-06	Inf	Inf	2.61026e-06	1.35279	up
meta_1266	N-Oleoyl tyrosine								1.69047e-06	4.58036e-06	1.00873e-05	1.12606e-05	3.50635e-06	9.86165e-06	0	6.83112e-06	Inf	Inf	0.00905816	1.09121	up
meta_1339	Panaxynol								1.18649e-05	1.3365e-05	1.50575e-05	1.71129e-05	9.04127e-06	1.2046e-05	0	1.30813e-05	Inf	Inf	8.87628e-05	1.32052	up
meta_1344	Metandienone								2.33243e-06	5.8963e-06	9.39024e-06	6.78886e-06	3.77036e-06	1.31106e-05	0	6.88146e-06	Inf	Inf	0.00763674	1.10257	up
meta_1358	Trihydroxycoprostanoic acid								1.46504e-06	2.71129e-06	2.88016e-06	3.80299e-06	8.90462e-07	8.5438e-07	0	2.10072e-06	Inf	Inf	0.00802605	1.10308	up
meta_1393	Lepidiumterpenoid								9.19047e-06	2.16194e-05	3.63004e-05	2.3607e-05	2.44171e-05	4.37693e-05	0	2.64839e-05	Inf	Inf	0.00302132	1.17545	up
meta_1434	24,25,26,27-Tetranor-23-oxo-hydroxyvitamin D3								6.78364e-07	1.53318e-06	4.34481e-06	4.19467e-06	2.435e-06	6.81151e-06	0	3.33292e-06	Inf	Inf	0.0146864	1.03635	up
meta_1470	Tauro-b-muricholic acid								2.51049e-06	5.44055e-06	1.95129e-06	2.26729e-06	1.00162e-06	4.69831e-06	0	2.97826e-06	Inf	Inf	0.00806422	1.09544	up
meta_1477	Geranylacetone								5.60477e-05	5.80728e-05	3.41437e-05	7.20101e-05	7.79039e-05	8.03419e-05	0	6.30867e-05	Inf	Inf	0.000298991	1.28819	up
meta_1534	4-Hydroxy-4-methyl-7-decenoic acid gamma-lactone								1.11432e-05	6.86689e-06	7.3257e-06	1.57611e-05	1.63618e-05	1.62263e-05	0	1.22808e-05	Inf	Inf	0.0010879	1.23982	up
meta_1557	Valaciclovir								7.95261e-06	2.2973e-05	1.47982e-05	4.40164e-05	3.59741e-05	5.33016e-05	0	2.9836e-05	Inf	Inf	0.0088049	1.09126	up
meta_1563	trans-p-Menth-2-ene-1,4-diol								9.84524e-06	7.78693e-06	1.23801e-05	1.33853e-05	9.29559e-06	1.19001e-05	0	1.07655e-05	Inf	Inf	6.06105e-05	1.32709	up
meta_1609	16b-Hydroxystanozolol								1.29195e-05	1.28744e-05	1.73732e-05	1.71444e-05	1.539e-05	1.6878e-05	0	1.54299e-05	Inf	Inf	9.29366e-06	1.34675	up
meta_1611	Acetyl tributyl citrate								1.42682e-05	1.81329e-05	1.1469e-05	2.38362e-05	1.32211e-05	1.95523e-05	0	1.67466e-05	Inf	Inf	0.000299842	1.29205	up
meta_1617	8-Hydroxyguanosine								6.87001e-06	8.94698e-06	8.5921e-06	9.03492e-06	4.10904e-06	6.8386e-06	0	7.39861e-06	Inf	Inf	0.000210498	1.30005	up
meta_1621	Thiethylperazine								2.99706e-06	7.62176e-06	7.35163e-06	1.33779e-05	1.01316e-05	1.4406e-05	0	9.31432e-06	Inf	Inf	0.00297654	1.18126	up
meta_1627	1-Octen-3-yl glucoside								5.6008e-06	6.09524e-06	5.63563e-06	7.45819e-06	5.04379e-06	6.54345e-06	0	6.06285e-06	Inf	Inf	1.12669e-05	1.34717	up
meta_1644	Retinal								5.62577e-06	6.81244e-06	8.18858e-06	1.09396e-05	9.02155e-06	1.15775e-05	0	8.69425e-06	Inf	Inf	0.000251974	1.29462	up
meta_1672	Diphenylpyraline								8.41087e-06	1.52649e-05	1.02437e-05	1.129e-05	6.01815e-06	1.30956e-05	0	1.07205e-05	Inf	Inf	0.000501898	1.27065	up
meta_1702	Petasitenine								1.11913e-06	3.88735e-06	3.47832e-06	4.14465e-06	6.35088e-06	7.79306e-06	0	4.46223e-06	Inf	Inf	0.0054186	1.12942	up
meta_1728	N-di-Demethyl roxithromycin								2.9259e-06	4.18948e-06	2.05872e-06	5.87688e-06	1.61342e-06	6.33174e-07	0	2.88293e-06	Inf	Inf	0.0137226	1.04886	up
meta_1811	Isopropyl beta-D-glucoside								6.02581e-06	5.52267e-06	4.36279e-06	7.34693e-06	1.27439e-05	4.67167e-06	0	6.77896e-06	Inf	Inf	0.00308658	1.17252	up
[truncated: 968 more rows]

## Sheet: neg-down
#ID	name	Warm1	Warm2	Warm3	Warm4	Warm5	Warm6	Cold1	Cold2	Cold3	Cold4	Cold5	Cold6	Warm_Mean	Cold_Mean	Fold_change	log2FC	Pvalue	VIP	regulated
[truncated: 551 more rows]

[truncated: 2 more sheets: neg-unique DM, pos-unique DM]
